# Supplementary material for: (4-Butyl-1-ethyl-1,2,4-triazol-5-yl­idene)[(1,2,5,6-η)-cyclo­octa-1,5-diene](tri­phenyl­phosphane)iridium(I) tetra­fluorido­borate
Source: IUCrdata. 2024 Jun 7;9(Pt 6):x240501. doi: 10.1107/S2414314624005017 (PMC11223683; doi:10.1107/S2414314624005017)
Supplement: Supplementary file 1 [file x-09-x240501-sup1.cif]

##############################################################################
#                                                                            #
# This CIF contains the data for a data article accepted for                 #
# publication in IUCrData. It conforms to the requirements of                #
# Notes for Authors for IUCrData, and has been                               #
# peer reviewed under the auspices of IUCrData.                              #
#                                                                            #
# Full details of the Crystallographic Information File format               #
# are given in the paper "The Crystallographic Information File (CIF):       #
# a New Standard Archive File for Crystallography" by S. R. Hall, F. H.      #
# Allen and I. D. Brown [Acta Cryst. (1991), A47, 655-685].                  #
#                                                                            #
# The current version of the core CIF dictionary is obtainable from          #
# ftp://ftp.iucr.org/pub/cif_core.dic.                                       #
#                                                                            #
# Software is freely available for graphical display of the structure(s)     #
# in this CIF. For information consult the CIF software page                 #
# http://www.iucr.org/resources/cif/software.                                #
#                                                                            #
# This file may be used for bona fide research purposes within the           #
# scientific community so long as proper attribution is given to the data    # 
# article from which it was obtained.                                        #
#                                                                            #
##############################################################################
data_I
_audit_creation_method
;
Olex2 1.3
(compiled 2020.11.12 svn.r5f609507 for OlexSys, GUI svn.r6408)
;
_journal_date_recd_electronic     2024-05-24
_journal_date_accepted     2024-05-28
_journal_name_full     'IUCrData'
_journal_year     2024
_journal_volume     9
_journal_issue      1
_journal_page_first     0
_journal_page_last     0
_journal_paper_category     HM
_journal_paper_doi     10.1107/S2414314624005017
_journal_coeditor_code     HB4475
_publ_contact_author_name     'Edward Rajaseelan'
_publ_contact_author_address
;
Department of Chemistry, Millersville University, Millersville, PA 17551, USA
;
_publ_contact_author_email     'edward.rajaseelan@millersville.edu'
_publ_contact_author_fax     ?
_publ_contact_author_phone     '717-871-7395'
_publ_section_title
;\
(4-Butyl-1-ethyl-1,2,4-triazol-5-ylidene)[(1,2,5,6-\h)-cycloocta-1,5-diene]\
(triphenylphosphane)iridium(I) tetrafluoridoborate
;
_publ_section_title_footnote     .
loop_
    _publ_author_name
    _publ_author_footnote
    _publ_author_address
    'Lerch, Timothy G.' .
;
Department of Chemistry, Millersville University, Millersville, PA 17551, USA
;
    'Gau, Michael' .
;
Department of Chemistry, University of Pennsylvania, Philadelphia, PA 19104, USA
;
    'Albert, Daniel R.' .
;
Department of Chemistry, Millersville University, Millersville, PA 17551, USA
;
    'Rajaseelan, Edward' .
;
Department of Chemistry, Millersville University, Millersville, PA 17551, USA
;
_publ_section_synopsis
;
The title triazole-based N-heterocyclic carbene iridium(I) cationic complex with
a tetrafluoridoborate counter-anion, crystallizes with two cations and two
anions in the asymmetric unit.  In the extended structure, non-classical
C--H...F hydrogen bonds, one of which is notably short (H...F = 2.21 \%A),
link the cations and anions.
;
_chemical_name_systematic
;\
(4-Butyl-1-ethyl-1,2,4-triazol-5-ylidene)[(1,2,5,6-\h)-cycloocta-1,5-diene]\
(triphenylphosphane)iridium(I) tetrafluoridoborate
;
_chemical_name_common     ?
_chemical_formula_moiety     'C34 H42 Ir N3 P +, B F4 -'
_chemical_formula_sum     'C34 H42 B F4 Ir N3 P'
_chemical_formula_iupac     '[Ir (C8 H12) (C8 H15 N3) (C18 H15 P)] B F4'
_chemical_formula_weight     802.68
_chemical_melting_point     ?
_chemical_absolute_configuration     ?
_space_group_crystal_system     monoclinic
_space_group_name_H-M_alt     'P 1 c 1'
_space_group_name_Hall     'P -2yc'
loop_
    _space_group_symop_operation_xyz
    'x, y, z'
    'x, -y, z+1/2'
_cell_length_a     14.1426(3)
_cell_length_b     12.3103(3)
_cell_length_c     18.8707(3)
_cell_angle_alpha     90
_cell_angle_beta     98.492(2)
_cell_angle_gamma     90
_cell_volume     3249.36(12)
_cell_formula_units_Z     4
_cell_measurement_reflns_used     31113
_cell_measurement_theta_min     2.3830
_cell_measurement_theta_max     28.2660
_cell_measurement_temperature     100
_exptl_crystal_description     block
_exptl_crystal_colour     red
_exptl_crystal_size_max     0.38
_exptl_crystal_size_mid     0.21
_exptl_crystal_size_min     0.14
_exptl_crystal_size_rad     1.897
_exptl_crystal_density_diffrn     1.641
_exptl_crystal_density_meas     ?
_exptl_crystal_density_method     ?
_exptl_crystal_F_000     1600
loop_
    _exptl_crystal_face_index_h
    _exptl_crystal_face_index_k
    _exptl_crystal_face_index_l
    _exptl_crystal_face_perp_dist
    1 0 0 0.1210
    0 2 -1 0.0820
    1 -2 1 0.1405
    -2 -2 1 0.1198
    2 1 2 0.0995
    10 12 -16 0.1062
    -11 -5 -19 0.0714
    3 -3 25 0.0750
    0 16 8 0.0579
    0 -16 -8 0.1158
    18 0 -16 0.1469
    -8 14 -11 0.0656
    5 16 -10 0.0672
    -12 -4 -17 0.0587
    -10 -8 -18 0.0437
    10 10 -19 0.1054
    -8 -14 -10 0.0665
    18 0 -16 0.1239
_exptl_absorpt_coefficient_mu     4.210
_exptl_absorpt_correction_type     multi-scan
_exptl_absorpt_process_details
;
(CrysAlisPr; Rigaku OD, 2024)
;
_exptl_absorpt_correction_T_min     0.07179
_exptl_absorpt_correction_T_max     0.09725
_diffrn_ambient_temperature     100.15
_diffrn_source     ?
_diffrn_radiation_type     MoK\a
_diffrn_radiation_wavelength     0.71073
_diffrn_measurement_device_type     'Rigaku XtaLAB Synergy-S'
_diffrn_measurement_device     '\k-geometry diffractometer'
_diffrn_measurement_method     '\w scans'
_diffrn_detector_area_resol_mean     10.0
_diffrn_reflns_number     65731
_diffrn_reflns_av_R_equivalents     0.0431
_diffrn_reflns_av_unetI/netI     0.0363
_diffrn_reflns_theta_min     2.182
_diffrn_reflns_theta_max     28.343
_diffrn_reflns_theta_full     25.242
_diffrn_measured_fraction_theta_max     0.996
_diffrn_measured_fraction_theta_full     0.999
_diffrn_reflns_limit_h_min     -18
_diffrn_reflns_limit_h_max     18
_diffrn_reflns_limit_k_min     -16
_diffrn_reflns_limit_k_max     16
_diffrn_reflns_limit_l_min     -25
_diffrn_reflns_limit_l_max     25
_refine_special_details     ?
_reflns_number_total     15859
_reflns_number_gt     14407
_reflns_threshold_expression     'I > 2\s(I)'
_refine_ls_structure_factor_coef     Fsqd
_refine_ls_matrix_type     full
_refine_ls_R_factor_all     0.0310
_refine_ls_R_factor_gt     0.0272
_refine_ls_wR_factor_gt     0.0650
_refine_ls_wR_factor_ref     0.0662
_refine_ls_goodness_of_fit_ref     1.083
_refine_ls_restrained_S_all     1.087
_refine_ls_number_reflns     15859
_refine_ls_number_parameters     869
_refine_ls_number_restraints     251
_refine_ls_hydrogen_treatment     constr
_refine_ls_weighting_scheme     calc
_refine_ls_weighting_details
                      'w=1/[\s^2^(Fo^2^)+(0.0345P)^2^] where P=(Fo^2^+2Fc^2^)/3'
_atom_sites_solution_hydrogens     geom
_atom_sites_solution_primary     ?
_atom_sites_solution_secondary     ?
_refine_ls_shift/su_max     0.001
_refine_ls_shift/su_mean     0.000
_refine_diff_density_max     0.987
_refine_diff_density_min     -0.790
_refine_ls_extinction_method     none
_refine_ls_extinction_coef     .
_refine_ls_abs_structure_details
;
Flack <i>x</i> determined using 6483 quotients
[(<i>I</i>^+^)-(<i>I</i>^-^)]/[(<i>I</i>^+^)+(<i>I</i>^-^)]
(Parsons et al., 2013)
;
_refine_ls_abs_structure_Flack     -0.013(4)
loop_
    _atom_type_symbol
    _atom_type_description
    _atom_type_scat_dispersion_real
    _atom_type_scat_dispersion_imag
    _atom_type_scat_source
    'C' 'C' 0.0033 0.0016
                         'International Tables Vol C Tables 4.2.6.8 and 6.1.1.4'
    'H' 'H' 0.0000 0.0000
                         'International Tables Vol C Tables 4.2.6.8 and 6.1.1.4'
    'B' 'B' 0.0013 0.0007
                         'International Tables Vol C Tables 4.2.6.8 and 6.1.1.4'
    'F' 'F' 0.0171 0.0103
                         'International Tables Vol C Tables 4.2.6.8 and 6.1.1.4'
    'Ir' 'Ir' -1.4442 7.9887
                         'International Tables Vol C Tables 4.2.6.8 and 6.1.1.4'
    'N' 'N' 0.0061 0.0033
                         'International Tables Vol C Tables 4.2.6.8 and 6.1.1.4'
    'P' 'P' 0.1023 0.0942
                         'International Tables Vol C Tables 4.2.6.8 and 6.1.1.4'
_computing_data_collection
;
CrysAlisPro 1.171.43.106a (Rigaku OD, 2024)
;
_computing_cell_refinement
;
CrysAlisPro 1.171.43.106a (Rigaku OD, 2024)
;
_computing_data_reduction
;
CrysAlisPro 1.171.43.106a (Rigaku OD, 2024)
;
_computing_structure_solution
;
<i>SHELXT</i>  (Sheldrick, 2015)
;
_computing_structure_refinement
;
<i>SHELXL2018/3</i> (Sheldrick, 2015)
;
_computing_molecular_graphics
;
Olex2 1.3 (Dolomanov <i>et al.</i>,  2009)
;
_computing_publication_material
;
publCIF (Westrip, 2010)
;
loop_
    _atom_site_type_symbol
    _atom_site_label
    _atom_site_fract_x
    _atom_site_fract_y
    _atom_site_fract_z
    _atom_site_U_iso_or_equiv
    _atom_site_adp_type
    _atom_site_calc_flag
    _atom_site_occupancy
    _atom_site_disorder_assembly
    _atom_site_disorder_group
    Ir Ir1 0.56035(2) 0.04309(2) 0.74486(2) 0.01394(13) Uani d 1 . .
    P P1 0.68145(9) 0.16063(10) 0.72500(7) 0.0144(3) Uani d 1 . .
    N N1 0.4235(3) 0.2315(3) 0.7352(2) 0.0178(9) Uani d 1 . .
    N N2 0.3501(3) 0.2883(4) 0.6949(2) 0.0237(10) Uani d 1 . .
    N N3 0.3982(3) 0.1484(4) 0.6357(2) 0.0195(9) Uani d 1 . .
    C C1 0.4559(3) 0.1465(4) 0.7003(3) 0.0181(10) Uani d 1 . .
    C C2 0.3374(4) 0.2347(5) 0.6347(3) 0.0251(13) Uani d 1 . .
    H H2 0.291160 0.253412 0.594775 0.030 Uiso calc 1 . .
    C C3 0.4567(4) 0.2662(5) 0.8086(3) 0.0226(12) Uani d 1 . .
    H H3A 0.474896 0.343852 0.808720 0.027 Uiso calc 1 . .
    H H3B 0.514274 0.223878 0.828104 0.027 Uiso calc 1 . .
    C C4 0.3799(4) 0.2502(5) 0.8565(3) 0.0309(13) Uani d 1 . .
    H H4A 0.324126 0.295047 0.838751 0.046 Uiso calc 1 . .
    H H4B 0.405146 0.271674 0.905621 0.046 Uiso calc 1 . .
    H H4C 0.360948 0.173570 0.855754 0.046 Uiso calc 1 . .
    C C5 0.4008(4) 0.0747(5) 0.5747(3) 0.0217(11) Uani d 1 . .
    H H5A 0.454825 0.023354 0.586043 0.026 Uiso calc 1 . .
    H H5B 0.411380 0.117309 0.532096 0.026 Uiso calc 1 . .
    C C6 0.3068(4) 0.0105(5) 0.5578(3) 0.0237(11) Uani d 1 . .
    H H6A 0.302609 -0.042934 0.596377 0.028 Uiso calc 1 . .
    H H6B 0.252050 0.061010 0.556084 0.028 Uiso calc 1 . .
    C C7 0.3009(6) -0.0488(5) 0.4862(5) 0.0285(18) Uani d 1 . .
    H H7A 0.308538 0.004236 0.448006 0.034 Uiso calc 1 . .
    H H7B 0.353908 -0.101911 0.488745 0.034 Uiso calc 1 . .
    C C8 0.2059(4) -0.1080(5) 0.4671(3) 0.0327(14) Uani d 1 . .
    H H8A 0.205018 -0.146144 0.421448 0.049 Uiso calc 1 . .
    H H8B 0.153473 -0.055290 0.462854 0.049 Uiso calc 1 . .
    H H8C 0.198233 -0.160614 0.504826 0.049 Uiso calc 1 . .
    C C9 0.6539(4) 0.3060(4) 0.7094(3) 0.0185(11) Uani d 1 . .
    C C10 0.6971(4) 0.3901(4) 0.7508(3) 0.0260(12) Uani d 1 . .
    H H10 0.743137 0.374756 0.791564 0.031 Uiso calc 1 . .
    C C11 0.6731(5) 0.4968(5) 0.7327(4) 0.0336(14) Uani d 1 . .
    H H11 0.702224 0.554064 0.761837 0.040 Uiso calc 1 . .
    C C12 0.6080(5) 0.5212(5) 0.6736(4) 0.0314(14) Uani d 1 . .
    H H12 0.593095 0.594810 0.661705 0.038 Uiso calc 1 . .
    C C13 0.5640(4) 0.4383(5) 0.6311(3) 0.0273(13) Uani d 1 . .
    H H13 0.518476 0.454682 0.590241 0.033 Uiso calc 1 . .
    C C14 0.5872(4) 0.3307(4) 0.6489(3) 0.0228(11) Uani d 1 . .
    H H14 0.557505 0.273641 0.619841 0.027 Uiso calc 1 . .
    C C15 0.7333(3) 0.1272(4) 0.6451(3) 0.0166(10) Uani d 1 . .
    C C16 0.7041(4) 0.0378(4) 0.6029(3) 0.0221(12) Uani d 1 . .
    H H16 0.654527 -0.007690 0.614797 0.027 Uiso calc 1 . .
    C C17 0.7474(4) 0.0143(5) 0.5428(3) 0.0243(11) Uani d 1 . .
    H H17 0.727030 -0.047014 0.514052 0.029 Uiso calc 1 . .
    C C18 0.8203(4) 0.0802(6) 0.5248(3) 0.0280(13) Uani d 1 . .
    H H18 0.850013 0.063240 0.484222 0.034 Uiso calc 1 . .
    C C19 0.8495(4) 0.1709(5) 0.5664(3) 0.0270(12) Uani d 1 . .
    H H19 0.899201 0.215909 0.554115 0.032 Uiso calc 1 . .
    C C20 0.8063(4) 0.1958(4) 0.6256(3) 0.0227(11) Uani d 1 . .
    H H20 0.825371 0.258708 0.653219 0.027 Uiso calc 1 . .
    C C21 0.7818(3) 0.1570(4) 0.7983(3) 0.0171(10) Uani d 1 . .
    C C22 0.8659(4) 0.0997(4) 0.7922(3) 0.0219(11) Uani d 1 . .
    H H22 0.875969 0.070656 0.747248 0.026 Uiso calc 1 . .
    C C23 0.9346(4) 0.0857(5) 0.8525(3) 0.0306(13) Uani d 1 . .
    H H23 0.991603 0.046988 0.848208 0.037 Uiso calc 1 . .
    C C24 0.9212(4) 0.1270(5) 0.9183(3) 0.0331(14) Uani d 1 . .
    H H24 0.968844 0.117353 0.958920 0.040 Uiso calc 1 . .
    C C25 0.8375(4) 0.1830(5) 0.9248(3) 0.0312(14) Uani d 1 . .
    H H25 0.828036 0.211766 0.969933 0.037 Uiso calc 1 . .
    C C26 0.7677(4) 0.1969(5) 0.8656(3) 0.0226(11) Uani d 1 . .
    H H26 0.709971 0.233601 0.870706 0.027 Uiso calc 1 . .
    C C27 0.4678(5) -0.1004(5) 0.7291(4) 0.0213(14) Uani d 1 . .
    H H27 0.415887 -0.093570 0.687203 0.026 Uiso calc 1 . .
    C C28 0.4476(5) -0.0460(4) 0.7894(4) 0.0249(13) Uani d 1 . .
    H H28 0.384238 -0.008361 0.782477 0.030 Uiso calc 1 . .
    C C29 0.4832(4) -0.0762(5) 0.8664(3) 0.0286(13) Uani d 1 . .
    H H29E 0.442895 -0.135357 0.881104 0.034 Uiso calc 1 . .
    H H29F 0.476632 -0.012652 0.897421 0.034 Uiso calc 1 . .
    C C30 0.5881(4) -0.1133(5) 0.8775(3) 0.0248(12) Uani d 1 . .
    H H30E 0.615473 -0.103752 0.928491 0.030 Uiso calc 1 . .
    H H30F 0.590902 -0.191575 0.865930 0.030 Uiso calc 1 . .
    C C31 0.6483(4) -0.0496(4) 0.8308(3) 0.0216(12) Uani d 1 . .
    H H31 0.700609 -0.005889 0.858790 0.026 Uiso calc 1 . .
    C C32 0.6697(4) -0.0858(5) 0.7652(4) 0.0178(13) Uani d 1 . .
    H H32 0.734469 -0.064091 0.754908 0.021 Uiso calc 1 . .
    C C33 0.6311(4) -0.1877(4) 0.7278(3) 0.0220(11) Uani d 1 . .
    H H33E 0.666546 -0.250783 0.750978 0.026 Uiso calc 1 . .
    H H33F 0.642737 -0.185116 0.677416 0.026 Uiso calc 1 . .
    C C34 0.5240(4) -0.2050(4) 0.7289(3) 0.0196(11) Uani d 1 . .
    H H34E 0.497327 -0.248288 0.686405 0.024 Uiso calc 1 . .
    H H34F 0.515634 -0.247666 0.772053 0.024 Uiso calc 1 . .
    Ir Ir1' 0.06571(2) 0.45638(2) 0.25589(2) 0.01456(14) Uani d 1 . .
    P P1' 0.19170(9) 0.34777(10) 0.23359(7) 0.0147(3) Uani d 1 . .
    N N1' -0.0612(3) 0.2590(4) 0.2479(2) 0.0202(9) Uani d 1 . .
    N N2' -0.1265(3) 0.1937(4) 0.2068(3) 0.0275(11) Uani d 1 . .
    N N3' -0.0829(3) 0.3325(4) 0.1449(2) 0.0235(10) Uani d 1 . .
    C C1' -0.0316(4) 0.3448(4) 0.2119(3) 0.0191(11) Uani d 1 . .
    C C2' -0.1377(4) 0.2405(5) 0.1444(3) 0.0267(13) Uani d 1 . .
    H H2' -0.178674 0.214263 0.103547 0.032 Uiso calc 1 . .
    C C3' -0.0364(4) 0.2351(5) 0.3238(3) 0.0229(11) Uani d 1 . .
    H H3'A 0.015316 0.284542 0.345173 0.027 Uiso calc 1 . .
    H H3'B -0.012376 0.159638 0.329881 0.027 Uiso calc 1 . .
    C C4' -0.1231(4) 0.2488(5) 0.3627(3) 0.0274(12) Uani d 1 . .
    H H4'A -0.148981 0.322296 0.354497 0.041 Uiso calc 1 . .
    H H4'B -0.103700 0.237281 0.414186 0.041 Uiso calc 1 . .
    H H4'C -0.172161 0.195523 0.344362 0.041 Uiso calc 1 . .
    C C5' -0.0823(4) 0.4058(5) 0.0832(3) 0.0253(12) Uani d 1 . .
    H H5'A -0.066755 0.363875 0.041670 0.030 Uiso calc 1 . .
    H H5'B -0.032243 0.461869 0.095192 0.030 Uiso calc 1 . .
    C C6' -0.1796(4) 0.4609(5) 0.0633(3) 0.0296(14) Uani d 1 . .
    H H6'A -0.191721 0.508856 0.103164 0.036 Uiso calc 1 . .
    H H6'B -0.230223 0.404738 0.056874 0.036 Uiso calc 1 . .
    C C7' -0.1851(5) 0.5282(6) -0.0054(4) 0.0348(16) Uani d 1 . .
    H H7'A -0.135748 0.585818 0.001292 0.042 Uiso calc 1 . .
    H H7'B -0.171774 0.480858 -0.045187 0.042 Uiso calc 1 . .
    C C8' -0.2834(5) 0.5799(6) -0.0249(4) 0.0426(17) Uani d 1 . .
    H H8'A -0.331822 0.522864 -0.034686 0.064 Uiso calc 1 . .
    H H8'B -0.283923 0.625312 -0.067658 0.064 Uiso calc 1 . .
    H H8'C -0.297515 0.624956 0.015042 0.064 Uiso calc 1 . .
    C C9' 0.2347(3) 0.3836(4) 0.1503(3) 0.0166(10) Uani d 1 . .
    C C10' 0.3040(4) 0.3168(4) 0.1259(3) 0.0210(11) Uani d 1 . .
    H H10' 0.325563 0.253092 0.151765 0.025 Uiso calc 1 . .
    C C11' 0.3407(4) 0.3439(5) 0.0641(3) 0.0235(11) Uani d 1 . .
    H H11' 0.388281 0.299432 0.048161 0.028 Uiso calc 1 . .
    C C12' 0.3078(5) 0.4364(6) 0.0250(4) 0.0254(15) Uani d 1 . .
    H H12' 0.332872 0.454839 -0.017480 0.030 Uiso calc 1 . .
    C C13' 0.2384(4) 0.5013(4) 0.0486(3) 0.0229(11) Uani d 1 . .
    H H13' 0.215555 0.563705 0.021754 0.028 Uiso calc 1 . .
    C C14' 0.2018(4) 0.4757(5) 0.1112(3) 0.0221(11) Uani d 1 . .
    H H14' 0.154755 0.520842 0.127183 0.026 Uiso calc 1 . .
    C C15' 0.1671(4) 0.2016(4) 0.2207(3) 0.0175(11) Uani d 1 . .
    C C16' 0.1112(4) 0.1715(4) 0.1558(3) 0.0232(11) Uani d 1 . .
    H H16' 0.091620 0.225043 0.120395 0.028 Uiso calc 1 . .
    C C17' 0.0846(5) 0.0642(5) 0.1430(4) 0.0301(14) Uani d 1 . .
    H H17' 0.047137 0.044280 0.098959 0.036 Uiso calc 1 . .
    C C18' 0.1126(5) -0.0143(5) 0.1948(4) 0.0308(14) Uani d 1 . .
    H H18' 0.093809 -0.087787 0.186235 0.037 Uiso calc 1 . .
    C C19' 0.1675(5) 0.0144(5) 0.2583(4) 0.0357(15) Uani d 1 . .
    H H19' 0.186661 -0.039504 0.293520 0.043 Uiso calc 1 . .
    C C20' 0.1952(4) 0.1220(5) 0.2715(3) 0.0277(12) Uani d 1 . .
    H H20' 0.233472 0.140985 0.315452 0.033 Uiso calc 1 . .
    C C21' 0.2975(3) 0.3578(4) 0.3019(3) 0.0173(10) Uani d 1 . .
    C C22' 0.2909(4) 0.3235(4) 0.3713(3) 0.0200(11) Uani d 1 . .
    H H22' 0.233396 0.291154 0.381357 0.024 Uiso calc 1 . .
    C C23' 0.3676(4) 0.3361(5) 0.4263(3) 0.0252(12) Uani d 1 . .
    H H23' 0.362911 0.310130 0.473050 0.030 Uiso calc 1 . .
    C C24' 0.4511(4) 0.3868(5) 0.4126(3) 0.0253(12) Uani d 1 . .
    H H24' 0.503594 0.395295 0.449838 0.030 Uiso calc 1 . .
    C C25' 0.4570(4) 0.4248(5) 0.3442(3) 0.0241(12) Uani d 1 . .
    H H25' 0.513378 0.460594 0.334876 0.029 Uiso calc 1 . .
    C C26' 0.3808(4) 0.4109(4) 0.2891(3) 0.0196(10) Uani d 1 . .
    H H26' 0.385426 0.437649 0.242504 0.023 Uiso calc 1 . .
    C C27" -0.054(2) 0.5546(19) 0.2923(15) 0.0225(17) Uani d 0.38 A 2
    H H27" -0.116351 0.514980 0.290877 0.027 Uiso calc 0.38 A 2
    C C27' -0.0481(13) 0.5362(10) 0.3006(8) 0.0217(16) Uani d 0.62 A 1
    H H27' -0.109433 0.494533 0.294132 0.026 Uiso calc 0.62 A 1
    C C28" -0.034(3) 0.588(3) 0.2269(16) 0.0219(18) Uani d 0.38 A 2
    H H28" -0.084793 0.569968 0.186116 0.026 Uiso calc 0.38 A 2
    C C28' -0.0329(16) 0.5953(14) 0.2398(9) 0.0216(17) Uani d 0.62 A 1
    H H28' -0.085030 0.586381 0.198175 0.026 Uiso calc 0.62 A 1
    C C29" 0.0205(13) 0.6881(15) 0.2153(9) 0.0220(18) Uani d 0.38 A 2
    H H29A 0.004551 0.708284 0.164119 0.026 Uiso calc 0.38 A 2
    H H29B -0.003498 0.747049 0.243535 0.026 Uiso calc 0.38 A 2
    C C29' 0.0196(8) 0.7046(8) 0.2404(6) 0.0212(15) Uani d 0.62 A 1
    H H29C -0.002983 0.742430 0.194761 0.025 Uiso calc 0.62 A 1
    H H29D 0.000696 0.749514 0.279532 0.025 Uiso calc 0.62 A 1
    C C30" 0.1251(17) 0.686(2) 0.2331(11) 0.0230(18) Uani d 0.38 A 2
    H H30A 0.145113 0.750808 0.262343 0.028 Uiso calc 0.38 A 2
    H H30B 0.152284 0.692691 0.187864 0.028 Uiso calc 0.38 A 2
    C C30' 0.1255(10) 0.6997(12) 0.2498(7) 0.0252(17) Uani d 0.62 A 1
    H H30C 0.151652 0.760385 0.281158 0.030 Uiso calc 0.62 A 1
    H H30D 0.146704 0.710325 0.202545 0.030 Uiso calc 0.62 A 1
    C C31" 0.169(4) 0.589(3) 0.2720(18) 0.0231(18) Uani d 0.38 A 2
    H H31" 0.235211 0.570753 0.262864 0.028 Uiso calc 0.38 A 2
    C C31' 0.167(2) 0.5931(18) 0.2821(10) 0.0227(17) Uani d 0.62 A 1
    H H31' 0.232495 0.577334 0.270117 0.027 Uiso calc 0.62 A 1
    C C32" 0.148(3) 0.560(2) 0.341(2) 0.0235(18) Uani d 0.38 A 2
    H H32" 0.200620 0.520543 0.372173 0.028 Uiso calc 0.38 A 2
    C C32' 0.1504(17) 0.5444(13) 0.3434(12) 0.0228(16) Uani d 0.62 A 1
    H H32' 0.206080 0.502396 0.368431 0.027 Uiso calc 0.62 A 1
    C C33" 0.0839(15) 0.6266(14) 0.3833(12) 0.0244(17) Uani d 0.38 A 2
    H H33A 0.100972 0.609298 0.434805 0.029 Uiso calc 0.38 A 2
    H H33B 0.098176 0.704393 0.377044 0.029 Uiso calc 0.38 A 2
    C C33' 0.0888(8) 0.5962(9) 0.3936(7) 0.0285(16) Uani d 0.62 A 1
    H H33C 0.113197 0.573772 0.443275 0.034 Uiso calc 0.62 A 1
    H H33D 0.095183 0.676165 0.390951 0.034 Uiso calc 0.62 A 1
    C C34" -0.0181(12) 0.6105(13) 0.3634(9) 0.0252(17) Uani d 0.38 A 2
    H H34A -0.049088 0.682631 0.362734 0.030 Uiso calc 0.38 A 2
    H H34B -0.040938 0.567779 0.401957 0.030 Uiso calc 0.38 A 2
    C C34' -0.0131(7) 0.5677(9) 0.3776(6) 0.0246(15) Uani d 0.62 A 1
    H H34C -0.051177 0.630404 0.390122 0.030 Uiso calc 0.62 A 1
    H H34D -0.025590 0.506407 0.408899 0.030 Uiso calc 0.62 A 1
    F F1 0.6760(3) 0.7630(3) 0.5436(3) 0.0520(11) Uani d 1 . .
    F F2 0.5460(3) 0.6681(3) 0.4912(3) 0.0522(11) Uani d 1 . .
    F F3 0.5814(3) 0.8334(3) 0.4480(2) 0.0428(9) Uani d 1 . .
    F F4 0.5261(3) 0.8233(3) 0.5531(2) 0.0504(10) Uani d 1 . .
    B B1 0.5832(5) 0.7701(6) 0.5084(4) 0.0310(15) Uani d 1 . .
    F F1' 0.0448(3) 0.3162(3) 0.4888(3) 0.0691(16) Uani d 1 . .
    F F2' 0.0456(3) 0.1342(3) 0.4753(2) 0.0416(9) Uani d 1 . .
    F F3' 0.1072(3) 0.2088(4) 0.5808(2) 0.0597(12) Uani d 1 . .
    F F4' 0.1850(3) 0.2295(3) 0.4875(2) 0.0460(10) Uani d 1 . .
    B B1' 0.0940(5) 0.2228(6) 0.5074(4) 0.0288(14) Uani d 1 . .
loop_
    _atom_site_aniso_label
    _atom_site_aniso_U_11
    _atom_site_aniso_U_22
    _atom_site_aniso_U_33
    _atom_site_aniso_U_12
    _atom_site_aniso_U_13
    _atom_site_aniso_U_23
    Ir1 0.01192(18) 0.01183(12) 0.0180(4) -0.00071(9) 0.0020(2) 0.00016(10)
    P1 0.0139(6) 0.0127(6) 0.0169(7) -0.0010(5) 0.0028(5) -0.0006(5)
    N1 0.015(2) 0.016(2) 0.021(2) 0.0039(16) 0.0011(17) 0.0001(18)
    N2 0.020(2) 0.026(2) 0.024(2) 0.0069(18) 0.0009(18) -0.0012(19)
    N3 0.019(2) 0.020(2) 0.020(2) 0.0008(17) 0.0025(17) -0.0019(17)
    C1 0.014(2) 0.017(3) 0.022(3) -0.0033(19) -0.0005(19) 0.001(2)
    C2 0.019(3) 0.032(3) 0.023(3) 0.011(2) -0.001(2) 0.005(3)
    C3 0.025(3) 0.018(3) 0.024(3) 0.004(2) 0.001(2) -0.005(2)
    C4 0.028(3) 0.041(4) 0.024(3) 0.013(3) 0.006(2) 0.002(3)
    C5 0.019(3) 0.027(3) 0.019(3) -0.001(2) 0.002(2) -0.005(2)
    C6 0.020(3) 0.028(3) 0.023(3) 0.000(2) 0.001(2) -0.003(2)
    C7 0.025(4) 0.030(4) 0.030(4) -0.003(2) 0.003(3) -0.002(3)
    C8 0.034(3) 0.035(3) 0.028(3) -0.006(3) 0.000(2) -0.004(3)
    C9 0.019(3) 0.014(3) 0.024(3) -0.001(2) 0.008(2) 0.001(2)
    C10 0.023(3) 0.020(3) 0.033(3) 0.000(2) 0.001(2) -0.005(2)
    C11 0.038(3) 0.017(3) 0.045(4) -0.003(2) 0.003(3) -0.007(3)
    C12 0.033(3) 0.018(3) 0.044(4) 0.005(2) 0.008(3) 0.000(3)
    C13 0.027(3) 0.023(3) 0.031(3) 0.007(2) 0.003(2) 0.005(2)
    C14 0.024(3) 0.021(3) 0.024(3) -0.003(2) 0.004(2) -0.001(2)
    C15 0.016(2) 0.016(2) 0.017(2) 0.0013(19) 0.0024(18) 0.000(2)
    C16 0.023(3) 0.019(3) 0.023(3) -0.002(2) 0.001(2) -0.001(2)
    C17 0.028(3) 0.025(3) 0.021(3) 0.002(2) 0.005(2) -0.005(2)
    C18 0.031(3) 0.031(3) 0.025(3) 0.000(3) 0.013(2) -0.001(3)
    C19 0.030(3) 0.024(3) 0.030(3) -0.004(2) 0.016(2) 0.000(2)
    C20 0.023(3) 0.020(3) 0.026(3) -0.002(2) 0.008(2) -0.002(2)
    C21 0.016(2) 0.014(2) 0.021(2) -0.0045(18) 0.0010(19) 0.0007(19)
    C22 0.018(2) 0.017(3) 0.030(3) -0.005(2) 0.003(2) 0.006(2)
    C23 0.022(3) 0.028(3) 0.038(3) -0.003(2) -0.008(2) 0.011(3)
    C24 0.032(3) 0.035(3) 0.028(3) -0.013(3) -0.007(2) 0.011(3)
    C25 0.037(3) 0.035(3) 0.020(3) -0.019(3) -0.002(2) 0.002(2)
    C26 0.023(3) 0.022(3) 0.024(3) -0.011(2) 0.005(2) -0.001(2)
    C27 0.018(3) 0.015(3) 0.031(4) -0.009(2) 0.001(3) 0.002(3)
    C28 0.020(3) 0.020(3) 0.037(3) -0.006(2) 0.012(2) 0.005(2)
    C29 0.033(3) 0.025(3) 0.030(3) -0.004(2) 0.013(3) 0.006(2)
    C30 0.029(3) 0.021(3) 0.024(3) -0.001(2) 0.003(2) 0.008(2)
    C31 0.022(3) 0.015(3) 0.025(3) 0.0009(19) -0.005(2) 0.005(2)
    C32 0.015(3) 0.011(3) 0.026(4) 0.002(2) -0.002(2) 0.002(2)
    C33 0.021(3) 0.012(2) 0.031(3) 0.0022(19) -0.002(2) 0.000(2)
    C34 0.017(2) 0.016(3) 0.026(3) -0.0027(19) 0.002(2) -0.001(2)
    Ir1' 0.0130(2) 0.01289(12) 0.0178(4) 0.00096(9) 0.0025(2) 0.00014(10)
    P1' 0.0139(6) 0.0129(6) 0.0176(7) 0.0016(5) 0.0036(5) 0.0015(5)
    N1' 0.021(2) 0.019(2) 0.021(2) -0.0064(17) 0.0040(18) -0.0006(18)
    N2' 0.026(2) 0.031(3) 0.025(2) -0.015(2) 0.0024(19) -0.004(2)
    N3' 0.022(2) 0.027(2) 0.020(2) -0.0055(19) 0.0001(18) 0.0025(19)
    C1' 0.016(2) 0.022(3) 0.020(2) 0.001(2) 0.004(2) -0.001(2)
    C2' 0.021(3) 0.036(4) 0.023(3) -0.015(2) 0.002(2) -0.004(3)
    C3' 0.021(3) 0.023(3) 0.025(3) -0.003(2) 0.002(2) 0.005(2)
    C4' 0.024(3) 0.039(3) 0.019(3) -0.005(2) 0.003(2) -0.001(2)
    C5' 0.022(3) 0.034(3) 0.020(3) -0.005(2) 0.002(2) 0.006(2)
    C6' 0.019(3) 0.046(4) 0.024(3) -0.001(2) 0.004(2) 0.003(3)
    C7' 0.025(3) 0.045(4) 0.035(4) 0.008(3) 0.007(3) 0.008(3)
    C8' 0.029(3) 0.060(5) 0.040(4) 0.008(3) 0.006(3) 0.015(3)
    C9' 0.016(2) 0.018(2) 0.016(2) 0.0016(19) 0.0038(18) 0.0006(19)
    C10' 0.020(3) 0.019(3) 0.024(3) 0.001(2) 0.004(2) 0.002(2)
    C11' 0.024(3) 0.024(3) 0.024(3) 0.000(2) 0.008(2) -0.003(2)
    C12' 0.029(4) 0.030(3) 0.018(3) -0.007(3) 0.008(3) 0.002(3)
    C13' 0.028(3) 0.019(3) 0.021(3) -0.002(2) 0.004(2) 0.004(2)
    C14' 0.023(3) 0.021(3) 0.022(3) 0.001(2) 0.000(2) 0.000(2)
    C15' 0.018(2) 0.012(3) 0.024(3) 0.0008(19) 0.008(2) 0.001(2)
    C16' 0.029(3) 0.017(2) 0.024(3) -0.003(2) 0.006(2) 0.001(2)
    C17' 0.036(3) 0.022(3) 0.033(3) -0.006(2) 0.007(3) -0.007(2)
    C18' 0.035(3) 0.013(3) 0.045(4) -0.004(2) 0.007(3) -0.004(3)
    C19' 0.042(4) 0.017(3) 0.046(4) 0.001(3) 0.002(3) 0.009(3)
    C20' 0.027(3) 0.023(3) 0.031(3) 0.001(2) -0.002(2) 0.001(2)
    C21' 0.016(2) 0.013(2) 0.023(2) 0.0050(18) 0.0019(19) -0.0011(19)
    C22' 0.019(3) 0.019(3) 0.022(3) 0.005(2) 0.004(2) 0.002(2)
    C23' 0.029(3) 0.023(3) 0.023(3) 0.012(2) 0.004(2) 0.002(2)
    C24' 0.021(3) 0.027(3) 0.025(3) 0.007(2) -0.005(2) -0.008(2)
    C25' 0.017(3) 0.024(3) 0.031(3) -0.001(2) 0.004(2) -0.007(2)
    C26' 0.020(3) 0.018(2) 0.020(2) 0.002(2) 0.002(2) -0.004(2)
    C27" 0.021(3) 0.017(4) 0.032(4) 0.007(3) 0.009(3) 0.000(3)
    C27' 0.020(3) 0.016(3) 0.031(4) 0.006(3) 0.009(3) 0.000(3)
    C28" 0.019(3) 0.016(3) 0.031(4) 0.006(3) 0.006(3) 0.000(3)
    C28' 0.018(3) 0.016(3) 0.031(4) 0.008(2) 0.006(3) 0.000(3)
    C29" 0.019(3) 0.015(3) 0.032(4) 0.004(3) 0.003(3) 0.001(3)
    C29' 0.019(2) 0.014(3) 0.030(4) 0.005(2) 0.003(3) 0.000(3)
    C30" 0.023(3) 0.014(3) 0.030(4) 0.000(3) -0.003(3) -0.002(3)
    C30' 0.026(3) 0.015(3) 0.032(4) -0.001(2) -0.006(3) 0.001(3)
    C31" 0.023(3) 0.015(3) 0.029(4) 0.002(3) -0.006(3) -0.002(3)
    C31' 0.022(3) 0.015(3) 0.029(4) 0.001(2) -0.005(3) -0.002(3)
    C32" 0.024(3) 0.017(4) 0.027(3) 0.007(3) -0.004(3) -0.003(3)
    C32' 0.024(3) 0.015(4) 0.026(3) 0.007(3) -0.005(2) -0.005(3)
    C33" 0.029(3) 0.016(4) 0.027(3) 0.010(3) 0.001(3) 0.000(3)
    C33' 0.031(3) 0.024(4) 0.030(3) 0.014(3) 0.000(3) -0.004(3)
    C34" 0.027(3) 0.019(4) 0.030(4) 0.009(3) 0.007(3) -0.002(3)
    C34' 0.028(3) 0.018(3) 0.029(3) 0.007(3) 0.009(3) 0.001(3)
    F1 0.0285(19) 0.048(2) 0.073(3) -0.0005(16) -0.0142(19) 0.012(2)
    F2 0.039(2) 0.036(2) 0.078(3) -0.0018(18) -0.003(2) -0.002(2)
    F3 0.039(2) 0.059(2) 0.0292(19) -0.0038(17) 0.0004(16) 0.0076(17)
    F4 0.044(2) 0.067(3) 0.042(2) -0.005(2) 0.0125(18) -0.003(2)
    B1 0.020(3) 0.040(4) 0.032(4) -0.006(3) 0.000(3) 0.002(3)
    F1' 0.047(2) 0.028(2) 0.117(4) 0.0085(18) -0.038(3) -0.007(3)
    F2' 0.0337(19) 0.035(2) 0.053(2) -0.0053(16) -0.0059(17) -0.0016(18)
    F3' 0.055(2) 0.099(3) 0.027(2) -0.010(2) 0.0137(18) -0.002(2)
    F4' 0.035(2) 0.064(3) 0.042(2) -0.0096(18) 0.0121(17) 0.011(2)
    B1' 0.023(3) 0.037(4) 0.025(3) -0.003(3) -0.001(3) 0.004(3)
_geom_special_details
;
 All esds (except the esd in the dihedral angle between two l.s. planes)
 are estimated using the full covariance matrix.  The cell esds are taken
 into account individually in the estimation of esds in distances, angles
 and torsion angles; correlations between esds in cell parameters are only
 used when they are defined by crystal symmetry.  An approximate (isotropic)
 treatment of cell esds is used for estimating esds involving l.s. planes.
;
loop_
    _geom_bond_atom_site_label_1
    _geom_bond_atom_site_label_2
    _geom_bond_site_symmetry_2
    _geom_bond_distance
    _geom_bond_publ_flag
    Ir1 P1 . 2.3145(13) ?
    Ir1 C1 . 2.035(5) ?
    Ir1 C27 . 2.192(6) ?
    Ir1 C28 . 2.202(6) ?
    Ir1 C31 . 2.210(5) ?
    Ir1 C32 . 2.209(6) ?
    P1 C9 . 1.846(5) ?
    P1 C15 . 1.817(5) ?
    P1 C21 . 1.830(5) ?
    N1 N2 . 1.381(6) ?
    N1 C1 . 1.352(7) ?
    N1 C3 . 1.460(7) ?
    N2 C2 . 1.304(7) ?
    N3 C1 . 1.364(6) ?
    N3 C2 . 1.365(7) ?
    N3 C5 . 1.470(7) ?
    C2 H2 . 0.9500 ?
    C3 H3A . 0.9900 ?
    C3 H3B . 0.9900 ?
    C3 C4 . 1.525(8) ?
    C4 H4A . 0.9800 ?
    C4 H4B . 0.9800 ?
    C4 H4C . 0.9800 ?
    C5 H5A . 0.9900 ?
    C5 H5B . 0.9900 ?
    C5 C6 . 1.539(7) ?
    C6 H6A . 0.9900 ?
    C6 H6B . 0.9900 ?
    C6 C7 . 1.527(10) ?
    C7 H7A . 0.9900 ?
    C7 H7B . 0.9900 ?
    C7 C8 . 1.524(9) ?
    C8 H8A . 0.9800 ?
    C8 H8B . 0.9800 ?
    C8 H8C . 0.9800 ?
    C9 C10 . 1.384(8) ?
    C9 C14 . 1.403(7) ?
    C10 H10 . 0.9500 ?
    C10 C11 . 1.387(8) ?
    C11 H11 . 0.9500 ?
    C11 C12 . 1.370(9) ?
    C12 H12 . 0.9500 ?
    C12 C13 . 1.388(9) ?
    C13 H13 . 0.9500 ?
    C13 C14 . 1.393(8) ?
    C14 H14 . 0.9500 ?
    C15 C16 . 1.386(7) ?
    C15 C20 . 1.424(7) ?
    C16 H16 . 0.9500 ?
    C16 C17 . 1.395(8) ?
    C17 H17 . 0.9500 ?
    C17 C18 . 1.392(8) ?
    C18 H18 . 0.9500 ?
    C18 C19 . 1.392(9) ?
    C19 H19 . 0.9500 ?
    C19 C20 . 1.385(8) ?
    C20 H20 . 0.9500 ?
    C21 C22 . 1.402(7) ?
    C21 C26 . 1.404(8) ?
    C22 H22 . 0.9500 ?
    C22 C23 . 1.393(8) ?
    C23 H23 . 0.9500 ?
    C23 C24 . 1.382(9) ?
    C24 H24 . 0.9500 ?
    C24 C25 . 1.390(9) ?
    C25 H25 . 0.9500 ?
    C25 C26 . 1.388(8) ?
    C26 H26 . 0.9500 ?
    C27 H27 . 1.0000 ?
    C27 C28 . 1.386(10) ?
    C27 C34 . 1.514(8) ?
    C28 H28 . 1.0000 ?
    C28 C29 . 1.511(9) ?
    C29 H29E . 0.9900 ?
    C29 H29F . 0.9900 ?
    C29 C30 . 1.537(8) ?
    C30 H30E . 0.9900 ?
    C30 H30F . 0.9900 ?
    C30 C31 . 1.530(8) ?
    C31 H31 . 1.0000 ?
    C31 C32 . 1.390(9) ?
    C32 H32 . 1.0000 ?
    C32 C33 . 1.502(8) ?
    C33 H33E . 0.9900 ?
    C33 H33F . 0.9900 ?
    C33 C34 . 1.533(8) ?
    C34 H34E . 0.9900 ?
    C34 H34F . 0.9900 ?
    Ir1' P1' . 2.3154(13) ?
    Ir1' C1' . 2.034(5) ?
    Ir1' C27" . 2.27(3) ?
    Ir1' C27' . 2.160(17) ?
    Ir1' C28" . 2.16(4) ?
    Ir1' C28' . 2.20(2) ?
    Ir1' C31" . 2.18(5) ?
    Ir1' C31' . 2.22(3) ?
    Ir1' C32" . 2.24(4) ?
    Ir1' C32' . 2.18(3) ?
    P1' C9' . 1.822(5) ?
    P1' C15' . 1.842(5) ?
    P1' C21' . 1.829(5) ?
    N1' N2' . 1.375(6) ?
    N1' C1' . 1.354(7) ?
    N1' C3' . 1.453(7) ?
    N2' C2' . 1.299(8) ?
    N3' C1' . 1.370(7) ?
    N3' C2' . 1.372(7) ?
    N3' C5' . 1.473(7) ?
    C2' H2' . 0.9500 ?
    C3' H3'A . 0.9900 ?
    C3' H3'B . 0.9900 ?
    C3' C4' . 1.529(8) ?
    C4' H4'A . 0.9800 ?
    C4' H4'B . 0.9800 ?
    C4' H4'C . 0.9800 ?
    C5' H5'A . 0.9900 ?
    C5' H5'B . 0.9900 ?
    C5' C6' . 1.531(8) ?
    C6' H6'A . 0.9900 ?
    C6' H6'B . 0.9900 ?
    C6' C7' . 1.532(9) ?
    C7' H7'A . 0.9900 ?
    C7' H7'B . 0.9900 ?
    C7' C8' . 1.523(9) ?
    C8' H8'A . 0.9800 ?
    C8' H8'B . 0.9800 ?
    C8' H8'C . 0.9800 ?
    C9' C10' . 1.408(7) ?
    C9' C14' . 1.395(7) ?
    C10' H10' . 0.9500 ?
    C10' C11' . 1.385(8) ?
    C11' H11' . 0.9500 ?
    C11' C12' . 1.399(9) ?
    C12' H12' . 0.9500 ?
    C12' C13' . 1.389(9) ?
    C13' H13' . 0.9500 ?
    C13' C14' . 1.394(8) ?
    C14' H14' . 0.9500 ?
    C15' C16' . 1.406(7) ?
    C15' C20' . 1.387(8) ?
    C16' H16' . 0.9500 ?
    C16' C17' . 1.384(8) ?
    C17' H17' . 0.9500 ?
    C17' C18' . 1.389(9) ?
    C18' H18' . 0.9500 ?
    C18' C19' . 1.376(9) ?
    C19' H19' . 0.9500 ?
    C19' C20' . 1.393(8) ?
    C20' H20' . 0.9500 ?
    C21' C22' . 1.393(7) ?
    C21' C26' . 1.398(7) ?
    C22' H22' . 0.9500 ?
    C22' C23' . 1.394(7) ?
    C23' H23' . 0.9500 ?
    C23' C24' . 1.393(8) ?
    C24' H24' . 0.9500 ?
    C24' C25' . 1.387(8) ?
    C25' H25' . 0.9500 ?
    C25' C26' . 1.393(7) ?
    C26' H26' . 0.9500 ?
    C27" H27" . 1.0000 ?
    C27" C28" . 1.37(4) ?
    C27" C34" . 1.53(3) ?
    C27' H27' . 1.0000 ?
    C27' C28' . 1.401(18) ?
    C27' C34' . 1.515(12) ?
    C28" H28" . 1.0000 ?
    C28" C29" . 1.48(3) ?
    C28' H28' . 1.0000 ?
    C28' C29' . 1.536(12) ?
    C29" H29A . 0.9900 ?
    C29" H29B . 0.9900 ?
    C29" C30" . 1.47(2) ?
    C29' H29C . 0.9900 ?
    C29' H29D . 0.9900 ?
    C29' C30' . 1.484(12) ?
    C30" H30A . 0.9900 ?
    C30" H30B . 0.9900 ?
    C30" C31" . 1.49(3) ?
    C30' H30C . 0.9900 ?
    C30' H30D . 0.9900 ?
    C30' C31' . 1.529(13) ?
    C31" H31" . 1.0000 ?
    C31" C32" . 1.44(4) ?
    C31' H31' . 1.0000 ?
    C31' C32' . 1.36(2) ?
    C32" H32" . 1.0000 ?
    C32" C33" . 1.53(3) ?
    C32' H32' . 1.0000 ?
    C32' C33' . 1.519(13) ?
    C33" H33A . 0.9900 ?
    C33" H33B . 0.9900 ?
    C33" C34" . 1.45(2) ?
    C33' H33C . 0.9900 ?
    C33' H33D . 0.9900 ?
    C33' C34' . 1.470(11) ?
    C34" H34A . 0.9900 ?
    C34" H34B . 0.9900 ?
    C34' H34C . 0.9900 ?
    C34' H34D . 0.9900 ?
    F1 B1 . 1.384(7) ?
    F2 B1 . 1.382(8) ?
    F3 B1 . 1.377(8) ?
    F4 B1 . 1.412(8) ?
    F1' B1' . 1.362(8) ?
    F2' B1' . 1.380(8) ?
    F3' B1' . 1.381(7) ?
    F4' B1' . 1.394(7) ?
loop_
    _geom_angle_atom_site_label_1
    _geom_angle_atom_site_label_2
    _geom_angle_atom_site_label_3
    _geom_angle_site_symmetry_1
    _geom_angle_site_symmetry_3
    _geom_angle
    _geom_angle_publ_flag
    C1 Ir1 P1 . . 92.97(14) ?
    C1 Ir1 C27 . . 93.7(2) ?
    C1 Ir1 C28 . . 86.9(2) ?
    C1 Ir1 C31 . . 157.2(2) ?
    C1 Ir1 C32 . . 165.4(2) ?
    C27 Ir1 P1 . . 157.38(19) ?
    C27 Ir1 C28 . . 36.8(2) ?
    C27 Ir1 C31 . . 86.8(2) ?
    C27 Ir1 C32 . . 80.4(2) ?
    C28 Ir1 P1 . . 165.48(17) ?
    C28 Ir1 C31 . . 79.8(2) ?
    C28 Ir1 C32 . . 96.0(2) ?
    C31 Ir1 P1 . . 95.25(15) ?
    C32 Ir1 P1 . . 87.78(16) ?
    C32 Ir1 C31 . . 36.7(2) ?
    C9 P1 Ir1 . . 119.21(17) ?
    C15 P1 Ir1 . . 113.04(16) ?
    C15 P1 C9 . . 100.9(2) ?
    C15 P1 C21 . . 105.0(2) ?
    C21 P1 Ir1 . . 111.86(17) ?
    C21 P1 C9 . . 105.5(2) ?
    N2 N1 C3 . . 119.0(4) ?
    C1 N1 N2 . . 113.9(4) ?
    C1 N1 C3 . . 127.1(4) ?
    C2 N2 N1 . . 102.7(4) ?
    C1 N3 C2 . . 108.5(4) ?
    C1 N3 C5 . . 127.5(4) ?
    C2 N3 C5 . . 123.9(5) ?
    N1 C1 Ir1 . . 124.1(4) ?
    N1 C1 N3 . . 102.8(4) ?
    N3 C1 Ir1 . . 133.0(4) ?
    N2 C2 N3 . . 112.1(5) ?
    N2 C2 H2 . . 123.9 ?
    N3 C2 H2 . . 123.9 ?
    N1 C3 H3A . . 109.3 ?
    N1 C3 H3B . . 109.3 ?
    N1 C3 C4 . . 111.5(5) ?
    H3A C3 H3B . . 108.0 ?
    C4 C3 H3A . . 109.3 ?
    C4 C3 H3B . . 109.3 ?
    C3 C4 H4A . . 109.5 ?
    C3 C4 H4B . . 109.5 ?
    C3 C4 H4C . . 109.5 ?
    H4A C4 H4B . . 109.5 ?
    H4A C4 H4C . . 109.5 ?
    H4B C4 H4C . . 109.5 ?
    N3 C5 H5A . . 109.4 ?
    N3 C5 H5B . . 109.4 ?
    N3 C5 C6 . . 111.0(4) ?
    H5A C5 H5B . . 108.0 ?
    C6 C5 H5A . . 109.4 ?
    C6 C5 H5B . . 109.4 ?
    C5 C6 H6A . . 109.4 ?
    C5 C6 H6B . . 109.4 ?
    H6A C6 H6B . . 108.0 ?
    C7 C6 C5 . . 111.2(5) ?
    C7 C6 H6A . . 109.4 ?
    C7 C6 H6B . . 109.4 ?
    C6 C7 H7A . . 109.3 ?
    C6 C7 H7B . . 109.3 ?
    H7A C7 H7B . . 108.0 ?
    C8 C7 C6 . . 111.6(6) ?
    C8 C7 H7A . . 109.3 ?
    C8 C7 H7B . . 109.3 ?
    C7 C8 H8A . . 109.5 ?
    C7 C8 H8B . . 109.5 ?
    C7 C8 H8C . . 109.5 ?
    H8A C8 H8B . . 109.5 ?
    H8A C8 H8C . . 109.5 ?
    H8B C8 H8C . . 109.5 ?
    C10 C9 P1 . . 124.7(4) ?
    C10 C9 C14 . . 119.0(5) ?
    C14 C9 P1 . . 116.2(4) ?
    C9 C10 H10 . . 120.1 ?
    C9 C10 C11 . . 119.8(5) ?
    C11 C10 H10 . . 120.1 ?
    C10 C11 H11 . . 119.4 ?
    C12 C11 C10 . . 121.3(6) ?
    C12 C11 H11 . . 119.4 ?
    C11 C12 H12 . . 120.0 ?
    C11 C12 C13 . . 120.0(6) ?
    C13 C12 H12 . . 120.0 ?
    C12 C13 H13 . . 120.3 ?
    C12 C13 C14 . . 119.3(6) ?
    C14 C13 H13 . . 120.3 ?
    C9 C14 H14 . . 119.7 ?
    C13 C14 C9 . . 120.6(5) ?
    C13 C14 H14 . . 119.7 ?
    C16 C15 P1 . . 122.3(4) ?
    C16 C15 C20 . . 119.2(5) ?
    C20 C15 P1 . . 118.5(4) ?
    C15 C16 H16 . . 119.9 ?
    C15 C16 C17 . . 120.2(5) ?
    C17 C16 H16 . . 119.9 ?
    C16 C17 H17 . . 119.8 ?
    C18 C17 C16 . . 120.5(5) ?
    C18 C17 H17 . . 119.8 ?
    C17 C18 H18 . . 120.1 ?
    C17 C18 C19 . . 119.9(5) ?
    C19 C18 H18 . . 120.1 ?
    C18 C19 H19 . . 119.9 ?
    C20 C19 C18 . . 120.2(5) ?
    C20 C19 H19 . . 119.9 ?
    C15 C20 H20 . . 120.0 ?
    C19 C20 C15 . . 120.1(5) ?
    C19 C20 H20 . . 120.0 ?
    C22 C21 P1 . . 121.5(4) ?
    C22 C21 C26 . . 119.1(5) ?
    C26 C21 P1 . . 118.5(4) ?
    C21 C22 H22 . . 120.2 ?
    C23 C22 C21 . . 119.5(6) ?
    C23 C22 H22 . . 120.2 ?
    C22 C23 H23 . . 119.4 ?
    C24 C23 C22 . . 121.1(6) ?
    C24 C23 H23 . . 119.4 ?
    C23 C24 H24 . . 120.2 ?
    C23 C24 C25 . . 119.5(5) ?
    C25 C24 H24 . . 120.2 ?
    C24 C25 H25 . . 119.9 ?
    C26 C25 C24 . . 120.3(6) ?
    C26 C25 H25 . . 119.9 ?
    C21 C26 H26 . . 119.8 ?
    C25 C26 C21 . . 120.4(5) ?
    C25 C26 H26 . . 119.8 ?
    Ir1 C27 H27 . . 113.2 ?
    C28 C27 Ir1 . . 72.0(3) ?
    C28 C27 H27 . . 113.2 ?
    C28 C27 C34 . . 125.8(6) ?
    C34 C27 Ir1 . . 112.5(4) ?
    C34 C27 H27 . . 113.2 ?
    Ir1 C28 H28 . . 113.9 ?
    C27 C28 Ir1 . . 71.3(4) ?
    C27 C28 H28 . . 113.9 ?
    C27 C28 C29 . . 126.2(6) ?
    C29 C28 Ir1 . . 109.4(4) ?
    C29 C28 H28 . . 113.9 ?
    C28 C29 H29E . . 109.1 ?
    C28 C29 H29F . . 109.1 ?
    C28 C29 C30 . . 112.5(5) ?
    H29E C29 H29F . . 107.8 ?
    C30 C29 H29E . . 109.1 ?
    C30 C29 H29F . . 109.1 ?
    C29 C30 H30E . . 109.2 ?
    C29 C30 H30F . . 109.2 ?
    H30E C30 H30F . . 107.9 ?
    C31 C30 C29 . . 112.2(4) ?
    C31 C30 H30E . . 109.2 ?
    C31 C30 H30F . . 109.2 ?
    Ir1 C31 H31 . . 113.7 ?
    C30 C31 Ir1 . . 112.7(4) ?
    C30 C31 H31 . . 113.7 ?
    C32 C31 Ir1 . . 71.6(3) ?
    C32 C31 C30 . . 124.2(5) ?
    C32 C31 H31 . . 113.7 ?
    Ir1 C32 H32 . . 114.4 ?
    C31 C32 Ir1 . . 71.7(3) ?
    C31 C32 H32 . . 114.4 ?
    C31 C32 C33 . . 125.0(6) ?
    C33 C32 Ir1 . . 108.8(4) ?
    C33 C32 H32 . . 114.4 ?
    C32 C33 H33E . . 108.8 ?
    C32 C33 H33F . . 108.8 ?
    C32 C33 C34 . . 113.7(5) ?
    H33E C33 H33F . . 107.7 ?
    C34 C33 H33E . . 108.8 ?
    C34 C33 H33F . . 108.8 ?
    C27 C34 C33 . . 113.7(5) ?
    C27 C34 H34E . . 108.8 ?
    C27 C34 H34F . . 108.8 ?
    C33 C34 H34E . . 108.8 ?
    C33 C34 H34F . . 108.8 ?
    H34E C34 H34F . . 107.7 ?
    C1' Ir1' P1' . . 91.62(15) ?
    C1' Ir1' C27" . . 89.5(8) ?
    C1' Ir1' C27' . . 88.2(5) ?
    C1' Ir1' C28" . . 91.6(8) ?
    C1' Ir1' C28' . . 95.3(5) ?
    C1' Ir1' C31" . . 164.0(9) ?
    C1' Ir1' C31' . . 168.4(5) ?
    C1' Ir1' C32" . . 157.7(9) ?
    C1' Ir1' C32' . . 155.3(5) ?
    C27" Ir1' P1' . . 172.7(6) ?
    C27' Ir1' P1' . . 166.2(3) ?
    C27' Ir1' C28' . . 37.5(5) ?
    C27' Ir1' C31' . . 93.6(7) ?
    C27' Ir1' C32' . . 80.6(6) ?
    C28" Ir1' P1' . . 151.1(8) ?
    C28" Ir1' C27" . . 36.0(9) ?
    C28" Ir1' C31" . . 82.6(13) ?
    C28" Ir1' C32" . . 90.3(11) ?
    C28' Ir1' P1' . . 156.0(4) ?
    C28' Ir1' C31' . . 79.5(7) ?
    C31" Ir1' P1' . . 86.5(11) ?
    C31" Ir1' C27" . . 94.3(12) ?
    C31" Ir1' C32" . . 37.8(11) ?
    C31' Ir1' P1' . . 89.3(6) ?
    C32" Ir1' P1' . . 97.4(8) ?
    C32" Ir1' C27" . . 79.1(11) ?
    C32' Ir1' P1' . . 94.2(5) ?
    C32' Ir1' C28' . . 89.1(6) ?
    C32' Ir1' C31' . . 35.9(5) ?
    C9' P1' Ir1' . . 112.40(16) ?
    C9' P1' C15' . . 101.7(2) ?
    C9' P1' C21' . . 104.4(2) ?
    C15' P1' Ir1' . . 116.94(17) ?
    C21' P1' Ir1' . . 113.86(17) ?
    C21' P1' C15' . . 106.1(2) ?
    N2' N1' C3' . . 118.8(4) ?
    C1' N1' N2' . . 113.8(4) ?
    C1' N1' C3' . . 127.2(4) ?
    C2' N2' N1' . . 103.5(4) ?
    C1' N3' C2' . . 108.5(5) ?
    C1' N3' C5' . . 126.7(5) ?
    C2' N3' C5' . . 124.7(5) ?
    N1' C1' Ir1' . . 124.2(4) ?
    N1' C1' N3' . . 102.6(4) ?
    N3' C1' Ir1' . . 133.2(4) ?
    N2' C2' N3' . . 111.5(5) ?
    N2' C2' H2' . . 124.2 ?
    N3' C2' H2' . . 124.2 ?
    N1' C3' H3'A . . 109.5 ?
    N1' C3' H3'B . . 109.5 ?
    N1' C3' C4' . . 110.9(4) ?
    H3'A C3' H3'B . . 108.0 ?
    C4' C3' H3'A . . 109.5 ?
    C4' C3' H3'B . . 109.5 ?
    C3' C4' H4'A . . 109.5 ?
    C3' C4' H4'B . . 109.5 ?
    C3' C4' H4'C . . 109.5 ?
    H4'A C4' H4'B . . 109.5 ?
    H4'A C4' H4'C . . 109.5 ?
    H4'B C4' H4'C . . 109.5 ?
    N3' C5' H5'A . . 109.5 ?
    N3' C5' H5'B . . 109.5 ?
    N3' C5' C6' . . 110.8(5) ?
    H5'A C5' H5'B . . 108.1 ?
    C6' C5' H5'A . . 109.5 ?
    C6' C5' H5'B . . 109.5 ?
    C5' C6' H6'A . . 109.2 ?
    C5' C6' H6'B . . 109.2 ?
    C5' C6' C7' . . 112.2(5) ?
    H6'A C6' H6'B . . 107.9 ?
    C7' C6' H6'A . . 109.2 ?
    C7' C6' H6'B . . 109.2 ?
    C6' C7' H7'A . . 109.4 ?
    C6' C7' H7'B . . 109.4 ?
    H7'A C7' H7'B . . 108.0 ?
    C8' C7' C6' . . 111.2(6) ?
    C8' C7' H7'A . . 109.4 ?
    C8' C7' H7'B . . 109.4 ?
    C7' C8' H8'A . . 109.5 ?
    C7' C8' H8'B . . 109.5 ?
    C7' C8' H8'C . . 109.5 ?
    H8'A C8' H8'B . . 109.5 ?
    H8'A C8' H8'C . . 109.5 ?
    H8'B C8' H8'C . . 109.5 ?
    C10' C9' P1' . . 118.6(4) ?
    C14' C9' P1' . . 121.7(4) ?
    C14' C9' C10' . . 119.7(5) ?
    C9' C10' H10' . . 120.0 ?
    C11' C10' C9' . . 120.0(5) ?
    C11' C10' H10' . . 120.0 ?
    C10' C11' H11' . . 119.9 ?
    C10' C11' C12' . . 120.2(6) ?
    C12' C11' H11' . . 119.9 ?
    C11' C12' H12' . . 120.2 ?
    C13' C12' C11' . . 119.6(6) ?
    C13' C12' H12' . . 120.2 ?
    C12' C13' H13' . . 119.7 ?
    C12' C13' C14' . . 120.7(6) ?
    C14' C13' H13' . . 119.7 ?
    C9' C14' H14' . . 120.1 ?
    C13' C14' C9' . . 119.7(5) ?
    C13' C14' H14' . . 120.1 ?
    C16' C15' P1' . . 116.3(4) ?
    C20' C15' P1' . . 124.7(4) ?
    C20' C15' C16' . . 118.9(5) ?
    C15' C16' H16' . . 119.8 ?
    C17' C16' C15' . . 120.4(5) ?
    C17' C16' H16' . . 119.8 ?
    C16' C17' H17' . . 120.0 ?
    C16' C17' C18' . . 120.0(6) ?
    C18' C17' H17' . . 120.0 ?
    C17' C18' H18' . . 120.0 ?
    C19' C18' C17' . . 120.0(6) ?
    C19' C18' H18' . . 120.0 ?
    C18' C19' H19' . . 119.7 ?
    C18' C19' C20' . . 120.5(6) ?
    C20' C19' H19' . . 119.7 ?
    C15' C20' C19' . . 120.2(6) ?
    C15' C20' H20' . . 119.9 ?
    C19' C20' H20' . . 119.9 ?
    C22' C21' P1' . . 118.7(4) ?
    C22' C21' C26' . . 118.6(5) ?
    C26' C21' P1' . . 122.2(4) ?
    C21' C22' H22' . . 119.5 ?
    C21' C22' C23' . . 120.9(5) ?
    C23' C22' H22' . . 119.5 ?
    C22' C23' H23' . . 120.0 ?
    C24' C23' C22' . . 119.9(5) ?
    C24' C23' H23' . . 120.0 ?
    C23' C24' H24' . . 120.2 ?
    C25' C24' C23' . . 119.5(5) ?
    C25' C24' H24' . . 120.2 ?
    C24' C25' H25' . . 119.8 ?
    C24' C25' C26' . . 120.5(5) ?
    C26' C25' H25' . . 119.8 ?
    C21' C26' H26' . . 119.8 ?
    C25' C26' C21' . . 120.4(5) ?
    C25' C26' H26' . . 119.8 ?
    Ir1' C27" H27" . . 115.1 ?
    C28" C27" Ir1' . . 68(2) ?
    C28" C27" H27" . . 115.1 ?
    C28" C27" C34" . . 125(2) ?
    C34" C27" Ir1' . . 109.6(15) ?
    C34" C27" H27" . . 115.1 ?
    Ir1' C27' H27' . . 113.7 ?
    C28' C27' Ir1' . . 72.8(13) ?
    C28' C27' H27' . . 113.7 ?
    C28' C27' C34' . . 125.8(13) ?
    C34' C27' Ir1' . . 109.5(9) ?
    C34' C27' H27' . . 113.7 ?
    Ir1' C28" H28" . . 113.6 ?
    C27" C28" Ir1' . . 76(2) ?
    C27" C28" H28" . . 113.6 ?
    C27" C28" C29" . . 124(2) ?
    C29" C28" Ir1' . . 109(2) ?
    C29" C28" H28" . . 113.6 ?
    Ir1' C28' H28' . . 113.7 ?
    C27' C28' Ir1' . . 69.7(12) ?
    C27' C28' H28' . . 113.7 ?
    C27' C28' C29' . . 125.5(13) ?
    C29' C28' Ir1' . . 112.6(12) ?
    C29' C28' H28' . . 113.7 ?
    C28" C29" H29A . . 107.7 ?
    C28" C29" H29B . . 107.7 ?
    H29A C29" H29B . . 107.1 ?
    C30" C29" C28" . . 118(2) ?
    C30" C29" H29A . . 107.7 ?
    C30" C29" H29B . . 107.7 ?
    C28' C29' H29C . . 108.2 ?
    C28' C29' H29D . . 108.2 ?
    H29C C29' H29D . . 107.3 ?
    C30' C29' C28' . . 116.4(12) ?
    C30' C29' H29C . . 108.2 ?
    C30' C29' H29D . . 108.2 ?
    C29" C30" H30A . . 107.9 ?
    C29" C30" H30B . . 107.9 ?
    C29" C30" C31" . . 118(2) ?
    H30A C30" H30B . . 107.2 ?
    C31" C30" H30A . . 107.9 ?
    C31" C30" H30B . . 107.9 ?
    C29' C30' H30C . . 108.8 ?
    C29' C30' H30D . . 108.8 ?
    C29' C30' C31' . . 113.9(14) ?
    H30C C30' H30D . . 107.7 ?
    C31' C30' H30C . . 108.8 ?
    C31' C30' H30D . . 108.8 ?
    Ir1' C31" H31" . . 115.5 ?
    C30" C31" Ir1' . . 108(2) ?
    C30" C31" H31" . . 115.5 ?
    C32" C31" Ir1' . . 73(3) ?
    C32" C31" C30" . . 122(3) ?
    C32" C31" H31" . . 115.5 ?
    Ir1' C31' H31' . . 113.0 ?
    C30' C31' Ir1' . . 111.3(15) ?
    C30' C31' H31' . . 113.0 ?
    C32' C31' Ir1' . . 70.5(17) ?
    C32' C31' C30' . . 127.8(18) ?
    C32' C31' H31' . . 113.0 ?
    Ir1' C32" H32" . . 114.2 ?
    C31" C32" Ir1' . . 69(3) ?
    C31" C32" H32" . . 114.2 ?
    C31" C32" C33" . . 124(3) ?
    C33" C32" Ir1' . . 113(2) ?
    C33" C32" H32" . . 114.2 ?
    Ir1' C32' H32' . . 114.0 ?
    C31' C32' Ir1' . . 73.7(17) ?
    C31' C32' H32' . . 114.0 ?
    C31' C32' C33' . . 122.4(15) ?
    C33' C32' Ir1' . . 112.3(13) ?
    C33' C32' H32' . . 114.0 ?
    C32" C33" H33A . . 108.3 ?
    C32" C33" H33B . . 108.3 ?
    H33A C33" H33B . . 107.4 ?
    C34" C33" C32" . . 116(2) ?
    C34" C33" H33A . . 108.3 ?
    C34" C33" H33B . . 108.3 ?
    C32' C33' H33C . . 108.7 ?
    C32' C33' H33D . . 108.7 ?
    H33C C33' H33D . . 107.6 ?
    C34' C33' C32' . . 114.0(12) ?
    C34' C33' H33C . . 108.7 ?
    C34' C33' H33D . . 108.7 ?
    C27" C34" H34A . . 107.6 ?
    C27" C34" H34B . . 107.6 ?
    C33" C34" C27" . . 118.8(17) ?
    C33" C34" H34A . . 107.6 ?
    C33" C34" H34B . . 107.6 ?
    H34A C34" H34B . . 107.0 ?
    C27' C34' H34C . . 108.4 ?
    C27' C34' H34D . . 108.4 ?
    C33' C34' C27' . . 115.4(10) ?
    C33' C34' H34C . . 108.4 ?
    C33' C34' H34D . . 108.4 ?
    H34C C34' H34D . . 107.5 ?
    F1 B1 F4 . . 109.2(6) ?
    F2 B1 F1 . . 110.9(6) ?
    F2 B1 F4 . . 109.2(5) ?
    F3 B1 F1 . . 109.5(5) ?
    F3 B1 F2 . . 111.1(6) ?
    F3 B1 F4 . . 106.9(6) ?
    F1' B1' F2' . . 110.6(5) ?
    F1' B1' F3' . . 110.6(6) ?
    F1' B1' F4' . . 109.7(6) ?
    F2' B1' F3' . . 109.1(5) ?
    F2' B1' F4' . . 110.3(6) ?
    F3' B1' F4' . . 106.5(5) ?
loop_
    _geom_torsion_atom_site_label_1
    _geom_torsion_atom_site_label_2
    _geom_torsion_atom_site_label_3
    _geom_torsion_atom_site_label_4
    _geom_torsion_site_symmetry_1
    _geom_torsion_site_symmetry_2
    _geom_torsion_site_symmetry_3
    _geom_torsion_site_symmetry_4
    _geom_torsion
    _geom_torsion_publ_flag
    Ir1 P1 C9 C10 . . . . 121.4(5) ?
    Ir1 P1 C9 C14 . . . . -61.6(5) ?
    Ir1 P1 C15 C16 . . . . -2.1(5) ?
    Ir1 P1 C15 C20 . . . . 177.8(4) ?
    Ir1 P1 C21 C22 . . . . 101.8(4) ?
    Ir1 P1 C21 C26 . . . . -67.4(4) ?
    Ir1 C27 C28 C29 . . . . -100.8(6) ?
    Ir1 C27 C34 C33 . . . . -9.0(7) ?
    Ir1 C28 C29 C30 . . . . -40.2(6) ?
    Ir1 C31 C32 C33 . . . . -100.5(6) ?
    Ir1 C32 C33 C34 . . . . -36.7(6) ?
    P1 C9 C10 C11 . . . . 177.9(5) ?
    P1 C9 C14 C13 . . . . -177.8(5) ?
    P1 C15 C16 C17 . . . . -178.7(4) ?
    P1 C15 C20 C19 . . . . 177.9(4) ?
    P1 C21 C22 C23 . . . . -170.6(4) ?
    P1 C21 C26 C25 . . . . 171.6(4) ?
    N1 N2 C2 N3 . . . . 0.2(6) ?
    N2 N1 C1 Ir1 . . . . -178.0(3) ?
    N2 N1 C1 N3 . . . . -1.6(6) ?
    N2 N1 C3 C4 . . . . 66.1(6) ?
    N3 C5 C6 C7 . . . . 168.7(5) ?
    C1 N1 N2 C2 . . . . 0.9(6) ?
    C1 N1 C3 C4 . . . . -113.0(6) ?
    C1 N3 C2 N2 . . . . -1.2(7) ?
    C1 N3 C5 C6 . . . . 117.5(6) ?
    C2 N3 C1 Ir1 . . . . 177.6(4) ?
    C2 N3 C1 N1 . . . . 1.6(6) ?
    C2 N3 C5 C6 . . . . -65.0(7) ?
    C3 N1 N2 C2 . . . . -178.3(5) ?
    C3 N1 C1 Ir1 . . . . 1.1(7) ?
    C3 N1 C1 N3 . . . . 177.5(5) ?
    C5 N3 C1 Ir1 . . . . -4.7(8) ?
    C5 N3 C1 N1 . . . . 179.4(5) ?
    C5 N3 C2 N2 . . . . -179.0(5) ?
    C5 C6 C7 C8 . . . . -177.1(5) ?
    C9 P1 C15 C16 . . . . -130.6(5) ?
    C9 P1 C15 C20 . . . . 49.4(5) ?
    C9 P1 C21 C22 . . . . -127.2(4) ?
    C9 P1 C21 C26 . . . . 63.6(5) ?
    C9 C10 C11 C12 . . . . -1.0(9) ?
    C10 C9 C14 C13 . . . . -0.6(8) ?
    C10 C11 C12 C13 . . . . 0.8(10) ?
    C11 C12 C13 C14 . . . . -0.5(10) ?
    C12 C13 C14 C9 . . . . 0.4(9) ?
    C14 C9 C10 C11 . . . . 0.9(8) ?
    C15 P1 C9 C10 . . . . -114.3(5) ?
    C15 P1 C9 C14 . . . . 62.8(4) ?
    C15 P1 C21 C22 . . . . -21.2(5) ?
    C15 P1 C21 C26 . . . . 169.6(4) ?
    C15 C16 C17 C18 . . . . 0.1(9) ?
    C16 C15 C20 C19 . . . . -2.1(8) ?
    C16 C17 C18 C19 . . . . -0.8(9) ?
    C17 C18 C19 C20 . . . . 0.0(9) ?
    C18 C19 C20 C15 . . . . 1.4(9) ?
    C20 C15 C16 C17 . . . . 1.3(8) ?
    C21 P1 C9 C10 . . . . -5.3(6) ?
    C21 P1 C9 C14 . . . . 171.8(4) ?
    C21 P1 C15 C16 . . . . 120.0(4) ?
    C21 P1 C15 C20 . . . . -60.0(4) ?
    C21 C22 C23 C24 . . . . 0.2(8) ?
    C22 C21 C26 C25 . . . . 2.2(8) ?
    C22 C23 C24 C25 . . . . 0.5(9) ?
    C23 C24 C25 C26 . . . . 0.2(9) ?
    C24 C25 C26 C21 . . . . -1.6(8) ?
    C26 C21 C22 C23 . . . . -1.5(7) ?
    C27 C28 C29 C30 . . . . 40.3(8) ?
    C28 C27 C34 C33 . . . . -92.5(7) ?
    C28 C29 C30 C31 . . . . 36.3(7) ?
    C29 C30 C31 Ir1 . . . . -14.4(6) ?
    C29 C30 C31 C32 . . . . -97.0(7) ?
    C30 C31 C32 Ir1 . . . . 105.5(5) ?
    C30 C31 C32 C33 . . . . 5.0(9) ?
    C31 C32 C33 C34 . . . . 43.7(8) ?
    C32 C33 C34 C27 . . . . 31.0(7) ?
    C34 C27 C28 Ir1 . . . . 105.1(6) ?
    C34 C27 C28 C29 . . . . 4.4(10) ?
    Ir1' P1' C9' C10' . . . . -173.1(4) ?
    Ir1' P1' C9' C14' . . . . 7.9(5) ?
    Ir1' P1' C15' C16' . . . . 72.6(4) ?
    Ir1' P1' C15' C20' . . . . -103.7(5) ?
    Ir1' P1' C21' C22' . . . . 64.1(4) ?
    Ir1' P1' C21' C26' . . . . -107.8(4) ?
    Ir1' C27" C28" C29" . . . . -104(3) ?
    Ir1' C27" C34" C33" . . . . 21(2) ?
    Ir1' C27' C28' C29' . . . . -103.8(19) ?
    Ir1' C27' C34' C33' . . . . 32.5(12) ?
    Ir1' C28" C29" C30" . . . . -7(2) ?
    Ir1' C28' C29' C30' . . . . 1.4(15) ?
    Ir1' C31" C32" C33" . . . . -105(4) ?
    Ir1' C31' C32' C33' . . . . -106(2) ?
    Ir1' C32" C33" C34" . . . . 2(2) ?
    Ir1' C32' C33' C34' . . . . 5.9(13) ?
    P1' C9' C10' C11' . . . . -177.7(4) ?
    P1' C9' C14' C13' . . . . 178.5(4) ?
    P1' C15' C16' C17' . . . . -176.3(5) ?
    P1' C15' C20' C19' . . . . 175.6(5) ?
    P1' C21' C22' C23' . . . . -175.7(4) ?
    P1' C21' C26' C25' . . . . 174.6(4) ?
    N1' N2' C2' N3' . . . . -0.5(7) ?
    N2' N1' C1' Ir1' . . . . -179.2(4) ?
    N2' N1' C1' N3' . . . . 0.9(6) ?
    N2' N1' C3' C4' . . . . -64.2(7) ?
    N3' C5' C6' C7' . . . . -173.8(5) ?
    C1' N1' N2' C2' . . . . -0.3(6) ?
    C1' N1' C3' C4' . . . . 111.1(6) ?
    C1' N3' C2' N2' . . . . 1.1(7) ?
    C1' N3' C5' C6' . . . . -113.5(6) ?
    C2' N3' C1' Ir1' . . . . 179.0(4) ?
    C2' N3' C1' N1' . . . . -1.2(6) ?
    C2' N3' C5' C6' . . . . 65.0(7) ?
    C3' N1' N2' C2' . . . . 175.6(5) ?
    C3' N1' C1' Ir1' . . . . 5.3(7) ?
    C3' N1' C1' N3' . . . . -174.6(5) ?
    C5' N3' C1' Ir1' . . . . -2.3(8) ?
    C5' N3' C1' N1' . . . . 177.5(5) ?
    C5' N3' C2' N2' . . . . -177.6(5) ?
    C5' C6' C7' C8' . . . . 178.7(6) ?
    C9' P1' C15' C16' . . . . -50.2(5) ?
    C9' P1' C15' C20' . . . . 133.5(5) ?
    C9' P1' C21' C22' . . . . -173.0(4) ?
    C9' P1' C21' C26' . . . . 15.2(5) ?
    C9' C10' C11' C12' . . . . -1.2(9) ?
    C10' C9' C14' C13' . . . . -0.5(8) ?
    C10' C11' C12' C13' . . . . 0.2(10) ?
    C11' C12' C13' C14' . . . . 0.7(10) ?
    C12' C13' C14' C9' . . . . -0.5(9) ?
    C14' C9' C10' C11' . . . . 1.3(8) ?
    C15' P1' C9' C10' . . . . -47.2(5) ?
    C15' P1' C9' C14' . . . . 133.8(5) ?
    C15' P1' C21' C22' . . . . -66.0(5) ?
    C15' P1' C21' C26' . . . . 122.2(4) ?
    C15' C16' C17' C18' . . . . 0.4(9) ?
    C16' C15' C20' C19' . . . . -0.6(9) ?
    C16' C17' C18' C19' . . . . -0.6(10) ?
    C17' C18' C19' C20' . . . . 0.2(10) ?
    C18' C19' C20' C15' . . . . 0.4(10) ?
    C20' C15' C16' C17' . . . . 0.2(8) ?
    C21' P1' C9' C10' . . . . 63.0(5) ?
    C21' P1' C9' C14' . . . . -116.0(5) ?
    C21' P1' C15' C16' . . . . -159.1(4) ?
    C21' P1' C15' C20' . . . . 24.6(6) ?
    C21' C22' C23' C24' . . . . 2.2(8) ?
    C22' C21' C26' C25' . . . . 2.7(8) ?
    C22' C23' C24' C25' . . . . 0.3(8) ?
    C23' C24' C25' C26' . . . . -1.1(8) ?
    C24' C25' C26' C21' . . . . -0.4(8) ?
    C26' C21' C22' C23' . . . . -3.6(8) ?
    C27" C28" C29" C30" . . . . 79(4) ?
    C27' C28' C29' C30' . . . . 82(2) ?
    C28" C27" C34" C33" . . . . -55(3) ?
    C28" C29" C30" C31" . . . . -9(3) ?
    C28' C27' C34' C33' . . . . -50(2) ?
    C28' C29' C30' C31' . . . . -19.6(16) ?
    C29" C30" C31" Ir1' . . . . 20(2) ?
    C29" C30" C31" C32" . . . . -60(5) ?
    C29' C30' C31' Ir1' . . . . 28.0(15) ?
    C29' C30' C31' C32' . . . . -53(3) ?
    C30" C31" C32" Ir1' . . . . 101(4) ?
    C30" C31" C32" C33" . . . . -4(6) ?
    C30' C31' C32' Ir1' . . . . 102(3) ?
    C30' C31' C32' C33' . . . . -4(4) ?
    C31" C32" C33" C34" . . . . 82(4) ?
    C31' C32' C33' C34' . . . . 90(3) ?
    C32" C33" C34" C27" . . . . -16(2) ?
    C32' C33' C34' C27' . . . . -25.7(14) ?
    C34" C27" C28" Ir1' . . . . 99(2) ?
    C34" C27" C28" C29" . . . . -5(5) ?
    C34' C27' C28' Ir1' . . . . 102.0(15) ?
    C34' C27' C28' C29' . . . . -2(3) ?
loop_
    _geom_hbond_atom_site_label_D
    _geom_hbond_atom_site_label_H
    _geom_hbond_atom_site_label_A
    _geom_hbond_site_symmetry_A
    _geom_hbond_distance_DH
    _geom_hbond_distance_HA
    _geom_hbond_distance_DA
    _geom_hbond_angle_DHA
    _geom_hbond_publ_flag
    C2 H2 F4' . 0.95 2.35 3.255(7) 158 yes
    C4 H4B F2 2_565 0.98 2.49 3.352(8) 147 yes
    C2' H2' F1 2_464 0.95 2.21 3.014(6) 141 yes
    C11' H11' F4 2_564 0.95 2.46 3.363(7) 160 yes
    C30' H30D F3' 2_564 0.99 2.49 3.355(15) 146 yes
_shelx_space_group_comment
;
The symmetry employed for this shelxl refinement is uniquely defined
by the following loop, which should always be used as a source of
symmetry information in preference to the above space-group names.
They are only intended as comments.
;
_shelx_estimated_absorpt_T_min     ?
_shelx_estimated_absorpt_T_max     ?
_shelx_hkl_file
;
 -18   0  -3 421.302 275.350  11
 -18   0  -3 63.3011 409.811   3
 -18   0  -2 42746.2 2277.25   3
 -18   0  -2 36018.5 2045.70  11
 -18   0  -1 369.244 383.789   3
 -18   0  -1 76.2972 244.738  11
 -18   0   0 24029.5 1519.79   3
 -18   0   0 21603.6 1298.12  11
 -18   0   1-59.8458 383.894   3
 -18   0   1 345.697 257.326  11
 -18   0   2 22928.3 1311.50  11
 -18   0   3 63.2083 227.015  11
 -18   0   4 22460.3 1265.72  11
 -18   0   5-342.491 372.956   3
 -18   0   6 22038.5 1441.31   3
 -18   0   7-56.2152 373.372   3
 -18   0   8 17697.5 1225.39   3
 -18   0   9 276.670 382.968   3
 -18   0  10 12107.0 973.691   3
 -18  -1  -3 589.316 275.415  11
 -18   1  -3 936.314 415.593   3
 -18  -1  -3 703.435 422.109   3
 -18   1  -3 538.564 291.848  11
 -18  -1  -2 8445.20 809.384   3
 -18   1  -2 7694.69 766.291   3
 -18   1  -2 6779.29 636.831  11
 -18  -1  -2 6550.68 590.968  11
 -18  -1  -1 682.796 458.705   3
 -18   1  -1 1764.18 488.041   3
 -18  -1  -1 1228.47 288.327  11
 -18   1  -1 1234.04 332.461  11
 -18   1   0 2596.45 388.152  11
 -18  -1   0 1880.65 350.488  11
 -18   1   1 356.915 385.135   3
 -18   1   1 265.090 256.086  11
 -18   1   2 528.927 395.788   3
 -18   1   2 1130.50 291.942  11
 -18  -1   3 58.5194 382.032   3
 -18   1   3 116.479 376.856   3
 -18   1   3 35.1544 256.144  11
 -18  -1   4 115.591 370.795   3
 -18   1   4 339.592 254.555  11
 -18  -1   5 171.265 304.552   3
 -18   1   5 359.466 253.046  11
 -18  -1   6 225.680 368.348   3
 -18   1   6 63.1777 253.345  11
 -18   1   7-169.249 368.293   3
 -18  -1   7 223.667 374.516   3
 -18   1   8 112.174 339.482   3
 -18  -1   8-166.125 358.314   3
 -18   1   9 334.592 330.624   3
 -18  -1   9-54.9128 329.014   3
 -18  -1  10-108.680 363.972   3
 -18   1  10-55.5885 346.626   3
 -18   2  -3 7613.69 780.003   3
 -18   2  -3 6110.79 628.575  11
 -18   2  -2 20117.1 1319.52   3
 -18   2  -2 16559.9 1146.75  11
 -18   2  -1 8666.06 825.832   3
 -18   2  -1 7743.27 686.259  11
 -18   2   0 16929.4 1178.46   3
 -18   2   0 14788.4 1023.26  11
 -18  -2   1 7435.62 747.721   3
 -18   2   1 8301.61 783.086   3
 -18   2   1 6166.35 602.613  11
 -18  -2   2 23606.8 1527.82   3
 -18   2   2 21077.1 1348.08  11
 -18  -2   3 4514.78 577.112   3
 -18   2   3 3296.54 540.615   3
 -18   2   3 3424.56 455.655  11
 -18  -2   4 22949.9 1458.68   3
 -18   2   4 22495.7 1446.41   3
 -18   2   4 21019.9 1281.07  11
 -18  -2   5 4725.72 601.807   3
 -18   2   5 3364.67 549.952   3
 -18   2   5 4059.33 457.528  11
 -18  -2   6 16433.4 1203.33   3
 -18   2   6 17451.0 1067.49  11
 -18  -2   7 6430.31 658.992   3
 -18   2   7 4193.48 472.438  11
 -18  -2   8 21283.2 1391.67   3
 -18   2   8 20841.4 1221.65  11
 -18  -2   9 4836.58 604.305   3
 -18  -2  10 18145.5 1284.27   3
 -18   2  10 20738.2 1343.14   3
 -18   3  -2 1017.71 446.154   3
 -18  -3  -2 700.613 398.104   3
 -18   3  -2 384.640 303.929  11
 -18   3  -1 3021.04 531.414   3
 -18  -3  -1 1940.33 493.849   3
 -18   3  -1 1861.10 400.105  11
 -18   3   0 293.611 387.625   3
 -18  -3   0 1045.41 412.748   3
 -18   3   0 540.041 310.030  11
 -18   3   1 232.933 384.099   3
 -18  -3   1 724.540 366.107   3
 -18   3   1 482.415 308.848  11
 -18  -3   2 1662.18 451.446   3
 -18   3   2 1559.32 425.154   3
 -18   3   2 1966.17 379.678  11
 -18  -3   3 583.626 372.919   3
 -18   3   3 1034.18 417.506   3
 -18   3   3 999.392 322.440  11
 -18  -3   4 1437.54 441.390   3
 -18   3   4 800.006 415.810   3
 -18   3   4 893.992 301.485  11
 -18  -3   5-56.5993 331.978   3
 -18   3   5 227.633 378.011   3
 -18   3   5 197.836 260.620  11
 -18   3   6-113.213 379.370   3
 -18  -3   6 725.113 376.923   3
 -18   3   6 425.366 269.906  11
 -18  -3   7 384.108 351.893   3
 -18   3   7-338.147 398.897   3
 -18   3   7 189.063 257.470  11
 -18  -3   8 325.362 363.201   3
 -18   3   8-56.2832 410.075   3
 -18   3   8-37.1534 252.963  11
 -18  -3   9-214.334 324.332   3
 -18   3   9 220.591 233.615  11
 -18  -4   0 4979.90 655.776   3
 -18   4   0 5784.72 690.418   3
 -18   4   0 4623.20 563.922  11
 -18  -4   1 17738.2 1259.68   3
 -18   4   1 15583.7 1142.75  11
 -18   4   2 11091.7 929.925   3
 -18  -4   2 10482.0 907.088   3
 -18   4   2 9796.04 811.116  11
 -18   4   3 27364.5 1601.80   3
 -18  -4   3 24703.3 1570.87   3
 -18   4   3 22541.3 1449.83  11
 -18   4   4 10963.5 904.319   3
 -18  -4   4 8564.56 827.878   3
 -18   4   4 9384.89 771.346  11
 -18  -4   5 18664.4 1285.82   3
 -18   4   5 19350.5 1295.80   3
 -18   4   5 17441.7 1155.56  11
 -18   4   6 10040.0 872.946   3
 -18  -4   6 7780.55 782.861   3
 -18   4   6 8489.63 707.010  11
 -18   4   7 24576.4 1515.81   3
 -18  -4   7 23879.3 1496.12   3
 -18   4   7 22030.0 1363.66  11
 -17   0  -7-148.773 337.649  11
 -17   0  -7 191.761 438.703   3
 -17   0  -6 7214.20 668.905  11
 -17   0  -6 6567.60 747.844   3
 -17   0  -5-45.4133 280.458  11
 -17   0  -5 374.174 392.587   3
 -17   0  -4 10066.1 872.187   3
 -17   0  -4 7419.33 694.010  11
 -17   0  -3-41.2785 276.487  11
 -17   0  -3-121.008 373.625   3
 -17   0  -2 8761.64 802.541   3
 -17   0  -2 7403.15 654.778  11
 -17   0  -1-176.017 340.358   3
 -17   0  -1-74.9649 269.262  11
 -17   0   0 1562.50 425.301   3
 -17   0   0 1068.01 312.829  11
 -17   0   1-285.160 397.597   3
 -17   0   1 33.8242 264.864  11
 -17   0   2 777.506 272.388  11
 -17   0   3 31.0003 214.446  11
 -17   0   4 2496.38 356.119  11
 -17   0   5-28.4495 220.028  11
 -17   0   6 919.266 367.131   3
 -17   0   6 1585.36 285.060  11
 -17   0   7-53.8251 286.902   3
 -17   0   7-26.3808 209.069  11
 -17   0   8 213.873 317.070   3
 -17   0   8 180.354 209.163  11
 -17   0   9-159.497 347.147   3
 -17   0  10 581.718 355.162   3
 -17   0  11 105.409 309.121   3
 -17   0  12 157.240 365.453   3
 -17   0  13-208.943 338.127   3
 -17   1  -7 566.032 348.642  11
 -17  -1  -7 646.457 426.628   3
 -17   1  -7 691.048 421.705   3
 -17   1  -6 19488.8 1296.18  11
 -17  -1  -6 17654.6 1241.33  11
 -17  -1  -6 23436.7 1464.10   3
 -17   1  -6 23287.1 1455.47   3
 -17  -1  -5 863.012 337.448  11
 -17   1  -5 1093.10 364.053  11
 -17  -1  -5 1832.91 512.194   3
 -17   1  -5 1042.04 439.912   3
 -17   1  -4 35664.9 1928.79   3
 -17  -1  -4 33961.9 1935.86   3
 -17  -1  -4 29669.9 1717.77  11
 -17   1  -4 27575.4 1728.96  11
 -17   1  -3 1578.66 380.639  11
 -17  -1  -3 1780.92 350.159  11
 -17   1  -3 2386.00 505.676   3
 -17  -1  -2 33685.4 1892.57   3
 -17   1  -2 34324.6 1875.09   3
 -17  -1  -2 28931.6 1660.73  11
 -17   1  -2 27601.4 1684.13  11
 -17  -1  -1 4265.38 631.973   3
 -17   1  -1 5159.95 629.989   3
 -17  -1  -1 4145.64 466.294  11
 -17   1  -1 4993.58 511.857  11
 -17   1   0 30734.0 1725.47   3
 -17   1   0 26251.1 1536.02  11
 -17  -1   0 26107.9 1485.32  11
 -17   1   1 3574.67 539.858   3
 -17  -1   1 2957.44 370.003  11
 -17   1   1 3024.06 425.586  11
 -17   1   2 28380.5 1663.50   3
 -17  -1   2 26181.8 1422.75  11
 -17   1   2 24812.3 1464.19  11
 -17   1   3 3386.78 528.097   3
 -17  -1   3 2848.51 522.242   3
 -17   1   3 2101.36 364.328  11
 -17  -1   3 2676.64 342.090  11
 -17  -1   4 30691.6 1791.50   3
 -17  -1   4 28506.7 1547.24  11
 -17   1   4 30659.4 1621.16  11
 -17  -1   5 3219.86 525.963   3
 -17   1   5 3033.02 394.831  11
 -17  -1   5 3699.52 369.011  11
 -17  -1   6 26960.4 1616.06   3
 -17   1   6 25870.2 1429.82  11
 -17  -1   6 25562.5 1361.11  11
 -17  -1   7 4915.23 617.624   3
 -17   1   7 5217.71 473.421  11
 -17   1   8 21860.3 1419.04   3
 -17  -1   8 24135.7 1449.07   3
 -17   1   8 21169.3 1232.70  11
 -17   1   9 2567.54 469.250   3
 -17  -1   9 3314.26 521.035   3
 -17   1  10 19731.7 1335.83   3
 -17  -1  10 21067.6 1345.38   3
 -17   1  11 2239.55 447.519   3
 -17  -1  11 1971.20 447.298   3
 -17  -1  12 18184.6 1232.30   3
 -17   1  12 18654.0 1253.56   3
 -17   1  13 2283.22 464.038   3
 -17  -1  13 1897.87 444.517   3
 -17  -1  14 14050.8 1028.76   3
 -17   2  -6 2616.86 537.368   3
 -17   2  -6 2005.79 447.803  11
 -17   2  -5 4756.73 630.776   3
 -17  -2  -5 4648.19 631.198   3
 -17  -2  -5 4157.45 472.713  11
 -17   2  -5 3384.00 524.752  11
 -17  -2  -4 4266.90 637.485   3
 -17   2  -4 4217.42 608.684   3
 -17  -2  -4 3841.61 451.980  11
 -17   2  -4 4690.18 560.895  11
 -17   2  -3 4867.86 631.685   3
 -17  -2  -3 4503.75 464.727  11
 -17   2  -3 3569.63 501.725  11
 -17   2  -2 1383.19 363.616  11
 -17   2  -2 2143.29 491.447   3
 -17  -2  -2 1714.37 314.049  11
 -17   2  -1 1975.38 368.425  11
 -17  -2  -1 1667.96 305.629  11
 -17   2  -1 2579.87 500.792   3
 -17  -2   0 2334.15 325.653  11
 -17   2   0 1736.56 357.126  11
 -17   2   0 2100.32 472.321   3
 -17  -2   1 350.532 215.353  11
 -17   2   1 796.032 291.220  11
 -17  -2   1 863.919 402.394   3
 -17   2   1 786.394 383.371   3
 -17   2   2 2367.38 384.142  11
 -17  -2   2 2461.85 307.925  11
 -17  -2   2 2433.39 488.641   3
 -17   2   2 2060.82 471.565   3
 -17   2   3 716.084 314.260  11
 -17  -2   3 536.568 207.284  11
 -17  -2   3 835.988 371.580   3
 -17   2   3 1271.21 386.667   3
 -17   2   4 256.776 283.859  11
 -17  -2   4 55.0107 333.103   3
 -17   2   4 328.837 354.760   3
 -17   2   5 607.278 290.572  11
 -17  -2   5 705.721 355.055   3
 -17   2   5 109.320 347.991   3
 -17   2   6 487.310 302.941  11
 -17   2   6 489.506 358.557   3
 -17  -2   6 107.113 353.076   3
 -17   2   7 170.035 238.926  11
 -17  -2   7-52.9404 345.629   3
 -17   2   8 133.859 240.377  11
 -17  -2   8-52.4860 324.113   3
 -17   2   9-99.5748 245.254  11
 -17  -2   9-104.025 333.566   3
 -17  -2  10 309.082 342.486   3
 -17   2  10 377.807 336.886   3
 -17  -2  11 715.064 340.817   3
 -17   2  11 752.426 392.952   3
 -17   2  12 484.553 378.788   3
 -17  -2  12 456.608 346.064   3
 -17  -2  13 451.886 361.202   3
 -17  -3  -6 5042.94 693.300   3
 -17   3  -6 5290.72 642.582  11
 -17   3  -5 14947.9 1075.00   3
 -17   3  -5 10800.9 923.373  11
 -17  -3  -4 5425.98 528.715  11
 -17   3  -4 6639.98 724.946   3
 -17   3  -4 5927.61 630.291  11
 -17   3  -3 12036.8 980.222   3
 -17   3  -3 11521.1 897.409  11
 -17  -3  -3 11206.4 772.565  11
 -17   3  -2 6691.88 714.779   3
 -17  -3  -2 5985.68 715.088   3
 -17  -3  -2 5992.54 514.735  11
 -17   3  -2 5258.60 595.103  11
 -17  -3  -1 17072.8 1216.31   3
 -17   3  -1 17432.2 1209.87   3
 -17  -3  -1 17765.5 1005.11  11
 -17   3  -1 15092.3 1093.77  11
 -17   3   0 10814.3 895.588   3
 -17  -3   0 9942.12 873.845   3
 -17   3   0 8927.35 762.998  11
 -17  -3   1 16737.4 1149.30   3
 -17   3   1 15713.5 1123.63   3
 -17   3   1 13727.7 996.784  11
 -17  -3   2 13663.5 1057.93   3
 -17   3   2 15680.6 1085.89   3
 -17   3   2 12608.9 933.521  11
 -17  -3   3 13683.0 1100.11   3
 -17   3   3 17336.5 1163.19   3
 -17   3   3 16333.8 1041.33  11
 -17  -3   4 20714.6 1405.00   3
 -17   3   4 24299.9 1452.69   3
 -17   3   4 21453.7 1307.93  11
 -17   3   5 12113.6 936.322   3
 -17  -3   5 11424.1 934.009   3
 -17   3   5 10908.3 816.945  11
 -17  -3   6 16914.7 1219.46   3
 -17   3   6 20349.6 1272.13   3
 -17   3   6 17572.6 1122.51  11
 -17  -3   7 13214.1 1019.51   3
 -17   3   7 14123.4 1043.39   3
 -17   3   7 14538.5 950.797  11
 -17   3   8 20527.7 1328.49   3
 -17  -3   8 18698.2 1265.34   3
 -17   3   8 18652.1 1163.27  11
 -17  -3   9 16240.6 1082.92   3
 -17   3   9 13064.1 925.951  11
 -17  -3  10 21073.1 1359.50   3
 -17  -3  11 18964.3 1256.15   3
 -17  -3  12 16578.0 1143.80   3
 -17  -3  13 9081.10 784.274   3
 -17   4  -5 2798.91 482.931  11
 -17   4  -5 2527.14 525.246   3
 -17   4  -4-171.156 412.766   3
 -17  -4  -4 189.025 381.403   3
 -17   4  -4 261.428 364.529  11
 -17   4  -3 735.457 457.174   3
 -17  -4  -3 1988.54 474.898   3
 -17   4  -3 1166.40 371.232  11
 -17   4  -2 561.205 400.596   3
 -17  -4  -2 244.241 399.054   3
 -17   4  -2 442.784 340.843  11
 -17   4  -1 167.159 377.421   3
 -17  -4  -1 1198.63 415.592   3
 -17   4  -1 669.727 319.058  11
 -17   4   0 885.331 383.850   3
 -17  -4   0 352.763 342.251   3
 -17   4   0 744.526 347.325  11
 -17   4   1 2525.99 497.752   3
 -17  -4   1 2016.93 468.851   3
 -17   4   1 1862.55 394.158  11
 -17   4   2 109.521 357.501   3
 -17  -4   2-113.026 348.986   3
 -17   4   2 222.845 301.008  11
 -17   4   3 2182.42 488.634   3
 -17  -4   3 2272.82 467.542   3
 -17   4   3 2093.16 394.919  11
 -17   4   4 217.629 376.422   3
 -17  -4   4 217.748 345.966   3
 -17   4   4 85.7229 296.573  11
 -17  -4   5 964.237 361.605   3
 -17   4   5 1248.65 417.024   3
 -17   4   5 882.534 328.125  11
 -17  -4   6-52.6474 325.120   3
 -17   4   6 270.970 371.960   3
 -17   4   6 82.6223 283.550  11
 -17   4   7 488.170 341.819   3
 -17  -4   7 569.953 377.849   3
 -17   4   7 162.479 272.532  11
 -17   4   8 489.932 355.388   3
 -17  -4   8-357.318 358.592   3
 -17   4   8-120.045 268.031  11
 -17  -4   9 201.558 356.827   3
 -17   4   9 108.791 342.611   3
 -17   4   9 397.462 285.712  11
 -17  -4  10 198.843 379.629   3
 -17   4  10-218.063 399.989   3
 -17   4  10-79.3705 305.006  11
 -17  -4  11-294.167 381.767   3
 -17  -4  12 483.300 364.960   3
 -17   5  -4 2340.72 509.804   3
 -17  -5  -4 2324.08 489.071   3
 -17   5  -4 1840.54 413.802  11
 -17   5  -3 17552.0 1232.58   3
 -17  -5  -3 16494.3 1249.78   3
 -17   5  -3 18299.5 1225.54  11
 -17   5  -2 3518.32 562.151   3
 -17  -5  -2 2251.82 478.793   3
 -17   5  -2 2213.95 461.975  11
 -17  -5  -1 18664.7 1297.65   3
 -17   5  -1 20194.2 1303.05   3
 -17   5  -1 17308.9 1220.94  11
 -17  -5   0 1934.38 490.228   3
 -17   5   0 2287.45 483.176   3
 -17   5   0 2986.98 485.565  11
 -17  -5   1 18300.5 1299.29   3
 -17   5   1 19465.9 1299.46   3
 -17   5   1 19450.8 1250.02  11
 -17  -5   2 898.588 426.731   3
 -17   5   2 1193.24 404.271   3
 -17   5   2 1418.16 374.000  11
 -17   5   3 29908.4 1687.54   3
 -17  -5   3 25357.7 1636.95   3
 -17   5   3 26216.9 1581.22  11
 -17   5   4 1028.13 402.810   3
 -17  -5   4 269.380 333.064   3
 -17   5   4 91.3319 287.902  11
 -17   5   5 30287.8 1700.48   3
 -17  -5   5 28261.1 1662.21   3
 -17   5   5 24242.6 1560.30  11
 -17   5   6 2872.22 506.823   3
 -17  -5   6 1920.51 442.812   3
 -17   5   6 1766.16 379.878  11
 -17   5   7 29618.5 1709.23   3
 -17  -5   7 27044.2 1657.10   3
 -17   5   7 26489.7 1587.99  11
 -17  -5   8 801.737 394.151   3
 -17   5   8 1521.64 434.862   3
 -17   5   8 517.111 309.562  11
 -17   5   9 35164.6 1970.65  11
 -17  -5   9 35191.2 2031.29   3
 -17   5   9 38660.4 2094.26   3
 -17   5  10 1039.72 435.259   3
 -17  -5  10 1262.71 410.992   3
 -17   5  10 469.673 313.309  11
 -17  -5  11 30084.1 1752.22   3
 -17   6  -2 215.308 351.907   3
 -17  -6  -2 604.294 380.874   3
 -17   6  -2 480.000 354.735  11
 -17   6  -1 3173.38 541.383   3
 -17  -6  -1 4450.28 610.223   3
 -17   6  -1 3179.82 504.448  11
 -17   6   0 53.6864 377.135   3
 -17  -6   0 58.1905 344.956   3
 -17   6   0 51.4113 347.205  11
 -17  -6   1 2105.85 459.504   3
 -17   6   1 1769.40 474.129   3
 -17   6   1 1971.61 439.377  11
 -17  -6   2 334.129 357.190   3
 -17   6   2 53.5226 373.199   3
 -17   6   2 149.081 321.643  11
 -17   6   3 1072.46 415.490   3
 -17  -6   3 1089.85 403.288   3
 -17   6   3 1323.13 360.932  11
 -17  -6   4 159.884 348.176   3
 -17   6   4 858.989 415.426   3
 -17   6   4 96.6945 313.127  11
 -17   6   5 107.753 375.729   3
 -17  -6   5 104.341 361.036   3
 -17   6   5 427.677 323.703  11
 -17   6   6 485.454 358.367   3
 -17  -6   6 153.426 328.082   3
 -17   6   6 46.9133 332.165  11
 -17  -6   7-250.763 349.798   3
 -17   6   7 540.101 390.885   3
 -17   6   7 509.610 313.063  11
 -17  -6   8 933.720 397.632   3
 -17   6   8 651.751 391.407   3
 -17   6   8 596.491 335.828  11
 -17   6   9 109.177 343.657   3
 -17  -6   9 48.2355 331.074   3
 -17   6   9 136.581 331.732  11
 -17  -7   2 1043.85 412.565   3
 -17   7   2 1162.57 425.067   3
 -17   7   2 1560.39 403.743  11
 -17  -7   3 19865.8 1288.12   3
 -17   7   3 19116.0 1273.26   3
 -17   7   3 16847.6 1223.24  11
 -17  -7   4 3252.56 525.156   3
 -17   7   4 3496.82 501.752  11
 -17   7   5 17799.5 1271.42  11
 -17   7   5 21142.7 1345.05   3
 -17  -7   5 21435.9 1332.17   3
 -16   0 -10 27189.9 1727.27   3
 -16   0  -9-62.6201 436.547   3
 -16   0  -8 33333.6 1997.66   3
 -16   0  -7-122.343 402.862   3
 -16   0  -6 32126.5 1902.44   3
 -16   0  -6 30822.2 1658.04   1
 -16   0  -5 357.191 356.781   3
 -16   0  -5 270.349 253.369   1
 -16   0  -5 88.9505 290.522  11
 -16   0  -4 36931.9 2031.49   3
 -16   0  -4 33939.7 1773.44   1
 -16   0  -4 31323.1 1851.55  11
 -16   0  -3 321.391 273.635  11
 -16   0  -3-57.5291 351.830   3
 -16   0  -2 36461.1 1856.68   3
 -16   0  -2 25603.9 1607.98  11
 -16   0  -1-55.7079 357.294   3
 -16   0  -1 291.774 271.366  11
 -16   0   0 43902.1 2263.19   3
 -16   0   0 37019.7 2053.65  11
 -16   0   1-270.087 407.207   3
 -16   0   1 362.762 272.053  11
 -16   0   2 49717.9 2503.33  11
 -16   0   3-90.4156 222.694  11
 -16   0   4 54901.8 2716.27  11
 -16   0   5-194.949 229.885  11
 -16   0   6 47727.9 2511.09   3
 -16   0   6 45238.9 2298.60  11
 -16   0   7-51.2741 340.705   3
 -16   0   7 415.722 229.350  11
 -16   0   8 44608.5 2362.92   3
 -16   0   8 42008.7 2142.65  11
 -16   0   9 203.110 316.741   3
 -16   0  10 28520.1 1696.85   3
 -16   0  11-100.971 338.168   3
 -16   0  12 30035.3 1765.73   3
 -16   0  13 401.783 353.259   3
 -16   1  -9 246.023 394.757   3
 -16  -1  -9 506.134 420.522   3
 -16   1  -8 8822.04 872.944   3
 -16  -1  -8 10323.0 906.410   3
 -16   1  -7 3908.12 599.185   3
 -16  -1  -7 3036.69 557.701   3
 -16   1  -6 12057.5 964.183   3
 -16  -1  -6 10310.7 925.803   3
 -16   1  -6 9747.42 837.779  11
 -16   1  -5 2454.74 497.978   3
 -16  -1  -5 2589.16 488.180   3
 -16  -1  -5 1714.03 302.876   1
 -16   1  -5 1764.06 395.151  11
 -16  -1  -4 7063.56 549.910   1
 -16   1  -4 6799.50 629.366  11
 -16  -1  -4 6489.06 610.125  11
 -16  -1  -4 7773.20 762.046   3
 -16   1  -4 6624.57 721.520   3
 -16   1  -3 808.741 347.513  11
 -16  -1  -3 1210.37 331.480  11
 -16   1  -3 1302.68 424.731   3
 -16  -1  -3 1692.95 431.704   3
 -16   1  -2 4648.72 515.912  11
 -16  -1  -2 4278.07 473.155  11
 -16   1  -2 4972.10 607.507   3
 -16  -1  -2 4635.94 596.544   3
 -16   1  -1 1056.98 339.036  11
 -16  -1  -1 269.335 249.458  11
 -16  -1  -1 675.157 430.083   3
 -16   1  -1-55.0562 353.571   3
 -16  -1   0 3388.34 390.154  11
 -16   1   0 3485.12 439.554  11
 -16   1   0 4345.41 571.197   3
 -16   1   1 35.9252 250.600  11
 -16  -1   1 238.177 233.283  11
 -16   1   1 483.782 369.025   3
 -16   1   2 2587.47 372.885  11
 -16  -1   2 2735.84 349.213  11
 -16   1   2 2342.27 456.609   3
 -16  -1   3 1834.44 288.661  11
 -16   1   3 1740.52 333.770  11
 -16   1   3 1634.65 433.083   3
 -16  -1   3 2115.20 431.851   3
 -16  -1   4 579.780 220.374  11
 -16   1   4 1005.97 303.434  11
 -16   1   4 1676.36 421.884   3
 -16  -1   4 889.698 380.628   3
 -16   1   5 757.531 260.361  11
 -16  -1   5 453.322 222.922  11
 -16  -1   5 724.351 344.725   3
 -16   1   6-61.2125 223.174  11
 -16  -1   6 316.304 193.602  11
 -16  -1   6 461.325 337.663   3
 -16  -1   7 303.135 199.521  11
 -16   1   7 209.149 230.060  11
 -16  -1   7 558.819 329.021   3
 -16   1   8 117.572 209.587  11
 -16   1   8-154.334 314.545   3
 -16  -1   8 50.4876 343.745   3
 -16   1   9 438.651 237.658  11
 -16   1   9 307.095 359.838   3
 -16  -1   9 150.710 328.280   3
 -16   1  10 358.730 313.688   3
 -16  -1  10 299.564 348.374   3
 -16   1  11-51.1736 345.591   3
 -16  -1  11 49.6056 335.002   3
 -16  -1  12 148.415 311.454   3
 -16   1  12 51.1107 324.790   3
 -16  -1  13-344.578 340.514   3
 -16   1  13 562.296 369.808   3
 -16  -1  14 637.890 353.598   3
 -16  -2  -9 7735.69 800.603   3
 -16   2  -9 6575.41 790.905   3
 -16   2  -8 11109.5 947.026  11
 -16  -2  -8 11463.9 1007.89   3
 -16   2  -8 13953.4 1049.38   3
 -16   2  -7 8824.12 805.573  11
 -16   2  -7 10181.2 885.673   3
 -16  -2  -7 10061.9 905.499   3
 -16   2  -6 11508.9 923.450  11
 -16  -2  -6 12342.9 1013.19   3
 -16   2  -6 12770.6 1016.46   3
 -16   2  -5 9681.01 815.600  11
 -16  -2  -5 10323.4 906.393   3
 -16   2  -5 11236.4 930.676   3
 -16   2  -4 18060.0 1214.62  11
 -16  -2  -4 16660.7 1128.87  11
 -16   2  -4 20341.8 1313.18   3
 -16  -2  -4 21739.4 1346.33   3
 -16   2  -3 11825.0 911.310  11
 -16  -2  -3 11017.4 830.365  11
 -16   2  -3 15606.9 1062.40   3
 -16  -2  -3 14967.5 1088.26   3
 -16   2  -2 23106.3 1385.96   3
 -16  -2  -2 18970.5 1171.05  11
 -16   2  -2 20140.4 1263.88  11
 -16   2  -1 14133.7 1010.21   3
 -16  -2  -1 12235.8 809.413  11
 -16   2  -1 11917.6 890.557  11
 -16   2   0 26753.4 1608.46   3
 -16   2   0 24474.0 1485.73  11
 -16  -2   0 26424.2 1408.98  11
 -16   2   1 20079.6 1303.39   3
 -16  -2   1 20711.5 1328.60   3
 -16  -2   1 19146.5 1092.96  11
 -16   2   1 18697.6 1191.78  11
 -16   2   2 18468.0 1181.74   3
 -16  -2   2 16913.2 1165.80   3
 -16   2   2 16460.8 1054.25  11
 -16  -2   2 15469.7 937.555  11
 -16  -2   3 14313.8 1060.10   3
 -16  -2   3 13644.6 834.521  11
 -16   2   3 14011.4 936.740  11
 -16  -2   4 28626.0 1731.96   3
 -16   2   4 31100.3 1771.44   3
 -16   2   4 29940.1 1626.12  11
 -16  -2   4 28714.4 1500.06  11
 -16   2   5 13443.7 984.784   3
 -16  -2   5 12762.7 953.995   3
 -16   2   5 11705.1 835.145  11
 -16  -2   5 12480.2 730.340  11
 -16  -2   6 26859.0 1611.58   3
 -16   2   6 25040.8 1603.31   3
 -16   2   6 25956.0 1476.08  11
 -16  -2   6 27176.5 1347.84  11
 -16  -2   7 9065.73 779.775   3
 -16   2   7 9075.09 675.463  11
 -16  -2   8 18538.5 1219.37   3
 -16   2   8 17869.1 1088.72  11
 -16  -2   9 11834.9 906.325   3
 -16   2   9 11437.7 793.970  11
 -16  -2  10 16216.0 1140.37   3
 -16   2  10 17616.8 1183.92   3
 -16   2  11 12451.4 935.778   3
 -16  -2  11 10922.2 887.953   3
 -16   2  12 15125.0 1095.25   3
 -16  -2  12 16444.6 1120.04   3
 -16  -2  13 11532.9 905.156   3
 -16  -2  14 16607.0 1138.70   3
 -16   3  -9 5510.59 665.389   3
 -16   3  -9 3846.60 568.193  11
 -16  -3  -9 4605.58 627.465   3
 -16   3  -8 2380.57 526.719   3
 -16   3  -8 3835.19 534.561  11
 -16  -3  -8 2728.62 520.293   3
 -16   3  -7 4649.01 621.081   3
 -16   3  -7 3610.32 532.163  11
 -16  -3  -7 4150.71 591.563   3
 -16   3  -6 1134.44 438.840   3
 -16   3  -6 884.034 382.224  11
 -16  -3  -6 1427.94 439.030   3
 -16   3  -5 3172.32 479.199  11
 -16   3  -5 2633.55 522.665   3
 -16   3  -4 1216.16 371.388  11
 -16   3  -4 1439.70 437.542   3
 -16  -3  -3 2949.18 380.602  11
 -16   3  -3 2499.80 415.704  11
 -16   3  -3 2573.78 509.103   3
 -16   3  -2 108.228 331.074   3
 -16  -3  -2 361.918 233.555  11
 -16   3  -2 228.428 316.248  11
 -16   3  -1 3172.67 516.015   3
 -16  -3  -1 2739.78 503.908   3
 -16  -3  -1 2986.74 348.875  11
 -16   3  -1 2911.97 441.822  11
 -16   3   0 1500.08 388.845  11
 -16  -3   0 1745.07 289.913  11
 -16  -3   0 1341.33 411.212   3
 -16   3   0 2074.71 437.969   3
 -16  -3   1 1803.12 266.007  11
 -16   3   1 1117.97 335.576  11
 -16   3   1 1745.28 424.970   3
 -16  -3   1 1478.64 402.366   3
 -16   3   2 689.252 315.141  11
 -16  -3   2 798.309 212.514  11
 -16  -3   2 805.960 345.988   3
 -16   3   2 368.117 335.627   3
 -16   3   3 198.402 287.283  11
 -16  -3   3 276.736 172.182  11
 -16   3   3 208.987 344.238   3
 -16  -3   3 263.912 285.241   3
 -16   3   4 38.8549 256.083  11
 -16  -3   4 370.813 169.921  11
 -16   3   4 260.921 319.237   3
 -16  -3   4 103.876 320.890   3
 -16  -3   5 67.7617 134.662  11
 -16   3   5-76.3179 274.091  11
 -16   3   5 260.334 351.634   3
 -16  -3   5 51.2154 319.352   3
 -16   3   6-37.4023 268.661  11
 -16  -3   6 151.364 317.624   3
 -16   3   6 155.943 345.255   3
 -16   3   7-36.7614 280.735  11
 -16  -3   7 49.8648 298.725   3
 -16   3   7-103.988 354.002   3
 -16   3   8 36.3143 257.181  11
 -16   3   8 259.904 370.749   3
 -16  -3   8 492.222 376.000   3
 -16   3   9 108.448 255.879  11
 -16  -3   9 48.7399 334.530   3
 -16   3  10 253.598 239.162  11
 -16  -3  10 627.367 344.512   3
 -16  -3  11 476.861 335.662   3
 -16  -3  12 1232.45 363.899   3
 -16  -3  13 1782.58 434.786   3
 -16  -3  14 977.581 346.705   3
 -16   4  -8 4004.83 590.600   3
 -16  -4  -8 4575.92 626.452   3
 -16   4  -8 3197.31 548.255  11
 -16   4  -7 17023.5 1163.76   3
 -16   4  -7 13950.8 1087.18  11
 -16   4  -6 1829.51 423.976  11
 -16   4  -6 2431.82 498.536   3
 -16   4  -5 14765.6 1104.46  11
 -16   4  -5 17117.8 1175.60   3
 -16   4  -4 2925.18 517.068   3
 -16  -4  -4 2779.65 521.232   3
 -16   4  -4 2540.33 462.431  11
 -16   4  -3 15291.3 1131.68  11
 -16  -4  -3 16386.5 1009.70  11
 -16  -4  -3 18852.2 1250.31   3
 -16   4  -3 19005.1 1228.41   3
 -16   4  -2 2633.17 442.452  11
 -16  -4  -2 2019.40 304.188  11
 -16  -4  -2 2563.93 486.444   3
 -16   4  -2 2402.97 479.867   3
 -16   4  -1 23680.3 1474.73  11
 -16  -4  -1 23188.1 1299.38  11
 -16  -4  -1 27662.0 1608.64   3
 -16   4  -1 26307.6 1560.94   3
 -16  -4   0 8071.68 546.837  11
 -16   4   0 8003.27 703.795  11
 -16  -4   0 7388.36 752.586   3
 -16   4   0 9229.65 788.528   3
 -16  -4   1 21051.7 1118.15  11
 -16   4   1 21721.0 1323.37  11
 -16  -4   1 21634.7 1402.14   3
 -16   4   1 21240.2 1382.32   3
 -16   4   2 4727.61 546.041  11
 -16   4   2 5577.15 629.354   3
 -16  -4   2 5530.05 633.897   3
 -16   4   3 23895.8 1503.35  11
 -16  -4   3 26359.9 1599.14   3
 -16   4   3 28970.0 1634.13   3
 -16   4   4 7907.57 699.833  11
 -16   4   4 10091.8 818.630   3
 -16  -4   4 8153.74 751.216   3
 -16   4   5 22777.2 1434.91  11
 -16  -4   5 23706.1 1520.72   3
 -16   4   6 12071.2 856.513  11
 -16  -4   6 10477.6 883.068   3
 -16   4   6 12489.8 948.283   3
 -16   4   7 16814.3 1142.32  11
 -16  -4   7 19907.6 1250.05   3
 -16   4   7 19868.8 1284.27   3
 -16   4   8 6405.22 597.328  11
 -16  -4   8 6492.68 663.034   3
 -16   4   8 6848.67 692.212   3
 -16   4   9 22075.9 1340.15  11
 -16   4   9 23439.9 1456.25   3
 -16  -4   9 23037.4 1418.95   3
 -16   4  10 9091.65 740.410  11
 -16   4  10 11351.2 878.982   3
 -16  -4  10 9226.08 795.101   3
 -16  -4  11 20868.6 1324.54   3
 -16  -4  12 4604.62 548.818   3
 -16  -4  13 17744.6 1166.51   3
 -16  -4  14 3827.58 517.301   3
 -16   5  -7 2451.35 489.290  11
 -16   5  -7 3789.66 572.072   3
 -16   5  -6 1021.61 420.200   3
 -16   5  -6 608.882 357.039  11
 -16  -5  -6 1055.12 424.322   3
 -16   5  -5 3421.44 527.648   3
 -16  -5  -5 2820.32 510.003   3
 -16   5  -5 2273.81 456.539  11
 -16   5  -4 474.370 345.364  11
 -16  -5  -4 1206.87 421.716   3
 -16   5  -4 477.680 350.772   3
 -16   5  -3 3536.12 514.486  11
 -16  -5  -3 3734.32 551.588   3
 -16   5  -3 2950.17 509.629   3
 -16  -5  -2 1219.09 417.778   3
 -16   5  -2 1258.45 419.379   3
 -16   5  -2 1299.59 407.084  11
 -16   5  -1 2763.96 483.519   3
 -16  -5  -1 2566.91 483.255   3
 -16   5  -1 2144.50 416.861  11
 -16   5   0 259.535 347.660   3
 -16  -5   0-55.8671 316.769   3
 -16   5   0-95.1733 305.154  11
 -16   5   1 2851.20 493.578   3
 -16  -5   1 2676.26 489.948   3
 -16   5   1 2099.82 424.542  11
 -16   5   2 1449.40 426.444   3
 -16  -5   2 640.773 344.672   3
 -16   5   2 736.317 346.850  11
 -16  -5   3 470.343 329.768   3
 -16   5   3 776.475 377.845   3
 -16   5   3 362.003 311.400  11
 -16  -5   4-255.945 319.193   3
 -16   5   4 310.525 349.527   3
 -16   5   4-133.900 296.459  11
 -16   5   5-51.7517 331.938   3
 -16  -5   5 50.2084 324.957   3
 -16   5   5 483.318 333.454  11
 -16  -5   6 49.3125 301.642   3
 -16   5   6 259.749 333.256   3
 -16   5   6 303.815 285.955  11
 -16  -5   7-193.935 343.206   3
 -16   5   7 156.707 335.022   3
 -16  -5   7 380.238 287.714   8
 -16   5   7 214.467 292.102  11
 -16  -5   8 47.6082 329.368   3
 -16   5   8 261.576 316.695   3
 -16  -5   8-40.6067 289.587   8
 -16   5   8 254.878 298.453  11
 -16   5   9 380.526 325.153  11
 -16  -5   9 187.615 309.089   3
 -16   5   9 210.297 361.012   3
 -16   5  10 295.836 296.908  11
 -16  -5  10 138.556 309.365   3
 -16   5  10-158.520 365.540   3
 -16  -5  11 909.133 351.732   3
 -16  -5  12 44.6819 332.359   3
 -16  -5  13 706.433 334.330   3
 -16  -6  -6 184.971 392.059   3
 -16  -6  -6 401.833 366.271   2
 -16   6  -6 457.569 363.736  11
 -16   6  -6 260.906 403.843   3
 -16  -6  -5 17425.8 1188.28   2
 -16   6  -5 17403.7 1227.70  11
 -16   6  -5 19112.7 1251.83   3
 -16  -6  -5 18192.6 1286.65   3
 -16  -6  -4 371.895 321.806   2
 -16  -6  -4 180.279 348.782   3
 -16   6  -4 326.473 349.142  11
 -16   6  -4 207.310 347.347   3
 -16  -6  -3 23380.0 1388.56   2
 -16   6  -3 22361.4 1435.48  11
 -16  -6  -3 19915.3 1440.72   3
 -16   6  -3 24485.4 1452.51   3
 -16  -6  -2 169.020 295.188   2
 -16  -6  -2 636.555 357.849   3
 -16   6  -2 718.214 402.138   3
 -16   6  -2 364.764 343.678  11
 -16   6  -1 32924.3 1836.56   3
 -16  -6  -1 28880.6 1820.65   3
 -16   6  -1 30651.8 1798.16  11
 -16  -6   0 444.673 369.368   3
 -16   6   0 51.2550 351.976   3
 -16   6   0 349.362 337.266  11
 -16  -6   1 28458.2 1564.03   9
 -16   6   1 29607.3 1668.84   3
 -16  -6   1 25628.0 1642.52   3
 -16   6   1 24087.8 1577.14  11
 -16  -6   2 850.558 305.631   9
 -16  -6   2 582.836 370.255   3
 -16   6   2 922.613 382.111   3
 -16   6   2 97.1265 292.046  11
 -16  -6   3 28341.5 1688.93   3
 -16   6   3 29408.7 1698.21   3
 -16   6   3 26696.6 1634.50  11
 -16  -6   4-50.5588 356.096   3
 -16   6   4 614.417 306.909  11
 -16   6   5 31238.0 1765.48   3
 -16  -6   5 29515.7 1733.18   3
 -16   6   5 27583.4 1688.39  11
 -16   6   6 466.774 360.417   3
 -16  -6   6 1214.64 377.337   3
 -16   6   6 692.741 303.455  11
 -16  -6   7 26447.4 1616.04   3
 -16  -6   7 29361.1 1591.66   8
 -16   6   7 28503.7 1662.53   3
 -16   6   7 24702.1 1577.57  11
 -16   6   8 1358.05 354.302  11
 -16  -6   8 979.887 362.712   3
 -16   6   8 1310.46 414.023   3
 -16   6   9 28275.1 1648.73  11
 -16  -6   9 28828.4 1664.59   3
 -16   6  10 1394.45 341.474  11
 -16  -6  10 449.250 325.190   3
 -16  -6  11 26337.2 1553.48   3
 -16  -6  12 577.281 386.522   1
 -16  -6  12 519.236 324.934   3
 -16  -7  -4 1253.26 379.020   2
 -16  -7  -4 773.454 373.526   3
 -16   7  -4 897.955 387.631  11
 -16   7  -4 954.251 421.057   3
 -16  -7  -3 4613.03 581.462   3
 -16  -7  -3 3382.36 477.565   2
 -16   7  -3 3632.74 538.624  11
 -16   7  -3 3975.31 571.717   3
 -16  -7  -2 57.3349 350.772   3
 -16  -7  -2 254.843 300.868   2
 -16   7  -2 537.912 366.442  11
 -16   7  -2 301.748 386.705   3
 -16  -7  -1 3308.17 438.146   2
 -16   7  -1 2593.75 479.669  11
 -16   7  -1 2265.30 477.914   3
 -16  -7  -1 2354.07 472.597   3
 -16  -7   0 114.299 259.463   2
 -16   7   0 208.874 322.499  11
 -16  -7   0-109.910 391.884   3
 -16   7   0 352.905 356.865   3
 -16  -7   1 1099.98 306.735   2
 -16   7   1 825.535 356.690  11
 -16  -7   1 752.211 359.414   3
 -16   7   1 1161.55 457.913   3
 -16  -7   2 363.052 276.167   2
 -16   7   2 762.290 357.723  11
 -16   7   2 709.671 370.038   3
 -16  -7   2 314.607 363.434   3
 -16   7   3 653.626 370.923  11
 -16  -7   3 971.385 411.782   3
 -16   7   3 1018.62 424.177   3
 -16   7   4 99.4786 316.080  11
 -16   7   4 51.2161 337.299   3
 -16  -7   4 149.688 311.150   3
 -16   7   5 1720.02 407.127  11
 -16  -7   5 730.635 392.457   3
 -16   7   5 1387.00 396.406   3
 -16   7   6 389.403 370.219  11
 -16   7   6 775.510 388.004   3
 -16  -7   6 571.971 348.228   3
 -16   7   7 1145.06 409.483   3
 -16  -7   7 744.711 359.930   3
 -16   7   7 867.887 365.637  11
 -16  -7   7 857.832 331.032   1
 -16  -7   8 136.574 307.487   3
 -16   7   8 47.8652 336.276  11
 -16  -7   8 162.929 296.815   1
 -16  -7   9 133.357 305.313   3
 -16   7   9 238.288 332.443  11
 -16  -7   9 424.550 313.871   1
 -16  -7  10-43.5536 291.722   3
 -16  -7  10-87.9371 344.281   1
 -16   7  10-47.5877 296.732  11
 -16  -8  -2 6056.36 680.426   3
 -16  -8  -2 7724.84 666.160   2
 -16  -8  -1 14963.3 1006.10   2
 -16   8  -1 14515.1 1098.16  11
 -16   8  -1 17113.0 1108.32   3
 -16  -8  -1 14240.8 1089.85   3
 -16  -8   0 5706.54 566.849   2
 -16   8   0 5594.63 633.259  11
 -16  -8   0 6570.07 681.702   3
 -16   8   0 6727.88 674.636   3
 -16  -8   1 12330.3 871.894   2
 -16   8   1 12341.4 981.376  11
 -16  -8   1 13457.4 1008.32   3
 -16   8   1 14132.9 1011.88   3
 -16   8   2 6684.51 695.702  11
 -16  -8   2 7327.67 713.798   3
 -16   8   2 7919.01 721.478   3
 -16  -8   3 13237.4 872.128   1
 -16   8   3 15046.8 1058.74   3
 -16   8   3 15492.8 1064.24  11
 -16  -8   3 12610.8 991.300   3
 -16  -8   4 9151.43 656.354   1
 -16   8   4 8259.27 782.604   3
 -16   8   4 7273.08 729.114  11
 -16  -8   4 8617.24 762.420   3
 -16  -8   5 20970.1 1234.92   1
 -16   8   5 22582.4 1398.58   3
 -16   8   5 21362.2 1363.44  11
 -16  -8   5 20076.2 1329.59   3
 -16  -8   6 8952.04 673.423   1
 -16   8   6 7669.26 743.329   3
 -16  -8   6 7165.69 692.377   3
 -16   8   6 8883.84 762.173  11
 -16  -8   7 18291.1 1085.74   1
 -16  -8   7 16458.2 1129.23   3
 -16   8   7 15864.1 1140.15  11
 -16  -8   8 11561.7 815.889   1
 -16  -8   8 10212.3 817.990   3
 -16   8   8 10135.6 846.641  11
 -15   0 -12 6639.96 743.304   3
 -15   0 -11-305.390 412.706   3
 -15   0 -10 13931.6 1098.46   3
 -15   0  -9-59.8828 380.506   3
 -15   0  -8 13043.6 1010.34   3
 -15   0  -8 10338.6 730.092   1
 -15   0  -7 174.605 348.715   3
 -15   0  -7 114.834 220.714   1
 -15   0  -6 13107.9 1012.12   3
 -15   0  -6 12521.7 813.270   1
 -15   0  -5 225.424 364.805   3
 -15   0  -5 231.753 221.467   1
 -15   0  -4 4767.77 630.294   3
 -15   0  -4 6287.87 587.251  11
 -15   0  -4 5243.60 482.394   1
 -15   0  -3-116.827 275.718  11
 -15   0  -3-217.823 361.752   3
 -15   0  -2 5020.30 530.745  11
 -15   0  -2 7433.16 696.911   3
 -15   0  -1 174.754 241.769  11
 -15   0  -1-315.413 372.065   3
 -15   0   0 1707.74 401.997   3
 -15   0   0 1600.76 304.524  11
 -15   0   1-101.986 321.006   3
 -15   0   1-31.6163 225.448  11
 -15   0   2 3820.06 405.066  11
 -15   0   3 173.561 255.195  11
 -15   0   4 920.929 250.701  11
 -15   0   5 53.9659 213.850  11
 -15   0   6 194.953 350.568   3
 -15   0   6 522.140 217.338  11
 -15   0   7 48.5972 269.073   3
 -15   0   7 50.7689 192.617  11
 -15   0   8 290.666 332.893   3
 -15   0   8 399.255 207.618  11
 -15   0   9 48.3073 309.782   3
 -15   0  10 48.1707 308.906   3
 -15   0  11 337.310 361.157   3
 -15   0  12 479.807 340.274   3
 -15   0  13-48.0539 332.414   3
 -15   1 -12 16772.9 1180.24   3
 -15  -1 -12 13061.3 1127.75   3
 -15   1 -11 779.985 473.270   3
 -15  -1 -11 371.159 401.012   3
 -15   1 -10 15338.3 1163.70   3
 -15  -1 -10 15569.1 1166.80   3
 -15  -1  -9 2064.39 493.705   3
 -15   1  -9 2940.69 542.319   3
 -15   1  -8 29249.7 1723.22   3
 -15  -1  -8 26349.9 1686.35   3
 -15   1  -8 26771.6 1484.63   1
 -15   1  -7 5431.40 657.283   3
 -15  -1  -7 4494.66 612.959   3
 -15  -1  -7 4358.43 417.216   1
 -15   1  -7 4300.77 458.625   1
 -15   1  -6 30369.1 1712.63   3
 -15  -1  -6 24865.1 1652.34   3
 -15   1  -6 25793.8 1459.72   1
 -15  -1  -6 27351.0 1436.52   1
 -15  -1  -5 7202.25 737.294   3
 -15   1  -5 7539.09 745.992   3
 -15  -1  -5 7246.94 551.342   1
 -15   1  -5 6847.57 563.914   1
 -15   1  -5 7270.04 671.917  11
 -15   1  -4 32428.0 1811.66   3
 -15  -1  -4 32338.5 1828.59   3
 -15   1  -4 30624.5 1606.05   1
 -15  -1  -3 1982.75 378.620  11
 -15   1  -3 1560.43 379.395  11
 -15   1  -3 1928.26 438.037   3
 -15  -1  -3 991.906 402.388   3
 -15  -1  -2 30503.1 1774.69   3
 -15   1  -2 32278.1 1788.55   3
 -15   1  -2 28065.4 1634.72  11
 -15  -1  -2 28406.8 1605.38  11
 -15  -1  -1 5839.81 643.359   3
 -15   1  -1 4986.62 606.928   3
 -15   1  -1 4712.61 519.944  11
 -15  -1  -1 5573.97 494.089  11
 -15   1   0 33724.4 1847.57   3
 -15  -1   0 30208.1 1654.63  11
 -15   1   0 30870.9 1707.96  11
 -15   1   1 4613.18 566.936   3
 -15  -1   1 4546.22 436.426  11
 -15   1   1 3801.37 452.671  11
 -15   1   2 43331.6 2207.77   3
 -15   1   2 36987.6 2029.41  11
 -15  -1   2 38824.8 1989.24  11
 -15  -1   3 11257.2 724.303  11
 -15   1   3 10156.2 756.260  11
 -15  -1   4 49646.7 2481.82   3
 -15   1   4 45144.6 2303.30  11
 -15  -1   4 46418.7 2250.91  11
 -15  -1   5 8650.52 751.091   3
 -15   1   5 8129.54 622.175  11
 -15  -1   5 8514.63 582.184  11
 -15  -1   6 44773.7 2361.15   3
 -15   1   6 42562.4 2205.69  11
 -15  -1   6 43529.7 2144.23  11
 -15  -1   7 5243.57 581.503   3
 -15   1   7 5741.39 501.359  11
 -15  -1   7 5325.06 416.839  11
 -15  -1   8 43622.6 2207.52   3
 -15   1   8 38544.9 2180.70   3
 -15   1   8 38107.9 2020.64  11
 -15   1   9 9122.65 779.849   3
 -15  -1   9 9586.58 795.839   3
 -15   1   9 9412.20 660.668  11
 -15   1  10 43816.2 2288.51   3
 -15  -1  10 39574.5 2251.59   3
 -15   1  11 8900.19 775.330   3
 -15  -1  11 10220.7 815.392   3
 -15  -1  12 32991.5 1936.84   3
 -15   1  12 36495.0 1979.55   3
 -15  -1  13 6438.67 652.340   3
 -15   2 -11 2930.51 530.495   3
 -15  -2 -11 934.405 470.436   3
 -15   2 -10 5917.28 704.419   3
 -15  -2 -10 5939.23 688.814   3
 -15   2  -9 2814.13 538.286   3
 -15  -2  -9 3252.25 555.392   3
 -15   2  -8 3350.27 578.259   3
 -15  -2  -8 3451.14 547.917   3
 -15   2  -7 3751.47 562.139   3
 -15  -2  -7 3046.13 528.255   3
 -15   2  -6 2983.38 440.909  11
 -15   2  -6 3856.61 560.076   3
 -15  -2  -6 3297.51 519.418   3
 -15  -2  -6 3100.55 355.546   1
 -15   2  -5 1922.70 392.281  11
 -15   2  -5 2928.93 496.176   3
 -15  -2  -5 1878.68 296.266   1
 -15  -2  -4 2844.83 523.980   3
 -15   2  -4 3197.11 467.992  11
 -15   2  -4 3475.44 509.719   3
 -15   2  -3 1083.10 349.044  11
 -15  -2  -3 1280.42 430.817   3
 -15   2  -3 1053.56 370.684   3
 -15  -2  -2 3932.36 426.348  11
 -15   2  -2 4541.38 510.986  11
 -15   2  -2 4520.22 557.733   3
 -15   2  -1 1729.81 360.408  11
 -15  -2  -1 1393.59 284.363  11
 -15   2  -1 2002.54 443.261   3
 -15   2   0 2088.85 371.188  11
 -15  -2   0 2370.11 308.908  11
 -15   2   0 2234.80 435.452   3
 -15  -2   1 559.056 226.547  11
 -15   2   1 487.051 277.920  11
 -15  -2   1 412.236 365.570   3
 -15   2   1 807.001 352.504   3
 -15  -2   2 140.585 196.628  11
 -15   2   2 541.399 292.900  11
 -15  -2   2 101.270 324.824   3
 -15   2   2 49.9962 302.743   3
 -15  -2   3 1790.14 261.025  11
 -15   2   3 1166.55 307.823  11
 -15   2   3 1893.65 405.879   3
 -15  -2   3 1494.49 403.456   3
 -15   2   4 241.690 244.877  11
 -15  -2   4 528.395 187.461  11
 -15  -2   4-98.2355 353.139   3
 -15   2   4 643.280 363.398   3
 -15   2   5-101.732 255.638  11
 -15  -2   5 168.131 167.117  11
 -15   2   5 49.3669 304.855   3
 -15  -2   5 48.6276 291.326   3
 -15  -2   6 86.0686 153.981  11
 -15   2   6 298.831 236.761  11
 -15  -2   6-48.1230 311.394   3
 -15   2   6-394.857 413.782   3
 -15   2   7-32.6337 227.496  11
 -15  -2   7 47.6335 313.674   3
 -15   2   8 355.404 245.225  11
 -15  -2   8-189.145 356.500   3
 -15   2   9 580.537 256.465  11
 -15  -2   9 281.593 335.306   3
 -15   2  10 395.703 355.577   3
 -15  -2  10 279.823 310.103   3
 -15   2  11-247.517 326.056   3
 -15  -2  11-46.3352 291.752   3
 -15  -2  12 1015.68 387.474   3
 -15   2  12 944.253 374.739   3
 -15  -2  13 412.205 327.096   3
 -15  -2  14 1552.33 395.022   3
 -15  -3 -11 8188.15 837.817   3
 -15   3 -11 9016.60 817.615   3
 -15  -3 -10 9374.07 898.201   3
 -15   3 -10 11763.3 947.933   3
 -15  -3  -9 13489.9 1089.02   3
 -15   3  -9 14657.4 1083.84   3
 -15  -3  -8 12556.3 1057.28   3
 -15   3  -8 15138.6 1091.76   3
 -15   3  -8 13684.5 1041.65  11
 -15  -3  -7 15570.2 1133.98   3
 -15   3  -7 15089.3 1098.56   3
 -15   3  -7 13619.6 1047.58  11
 -15  -3  -6 9736.66 920.820   3
 -15   3  -6 10643.9 866.736  11
 -15  -3  -5 19129.1 1045.04   1
 -15   3  -5 16798.7 1198.48  11
 -15   3  -5 21010.4 1308.37   3
 -15   3  -4 13927.3 1009.22  11
 -15   3  -4 15181.6 1067.43   3
 -15   3  -3 28756.2 1706.32  11
 -15   3  -3 31303.6 1783.59   3
 -15   3  -2 18599.5 1201.14  11
 -15  -3  -2 18164.2 1080.43  11
 -15   3  -2 19545.4 1262.18   3
 -15  -3  -1 28703.0 1667.82   3
 -15   3  -1 28062.4 1637.71   3
 -15  -3  -1 26782.9 1443.30  11
 -15   3  -1 25599.2 1556.88  11
 -15   3   0 20600.2 1324.13   3
 -15  -3   0 22689.8 1370.46   3
 -15  -3   0 20104.1 1127.47  11
 -15   3   0 19318.6 1240.36  11
 -15  -3   1 21098.9 1413.59   3
 -15   3   1 24971.6 1457.27   3
 -15   3   1 21989.5 1346.76  11
 -15  -3   1 23310.9 1227.25  11
 -15   3   2 11958.3 913.602   3
 -15  -3   2 12113.1 918.060   3
 -15  -3   2 11286.1 682.472  11
 -15   3   2 11130.6 829.144  11
 -15  -3   3 17763.3 1179.97   3
 -15   3   3 17388.6 1163.74   3
 -15   3   3 16224.8 1077.72  11
 -15  -3   3 17612.3 933.935  11
 -15  -3   4 10966.5 874.529   3
 -15   3   4 12433.1 896.966   3
 -15  -3   4 11048.2 634.804  11
 -15   3   4 10388.5 799.057  11
 -15   3   5 25560.1 1468.92   3
 -15  -3   5 23174.6 1421.79   3
 -15   3   5 22027.9 1338.82  11
 -15  -3   5 22771.1 1150.31  11
 -15   3   6 17467.1 1172.61   3
 -15  -3   6 17816.7 1169.27   3
 -15   3   6 16501.4 1068.56  11
 -15   3   7 26013.5 1540.56   3
 -15  -3   7 24004.1 1500.45   3
 -15   3   7 25323.3 1432.37  11
 -15  -3   8 15181.1 1024.15   3
 -15   3   8 14450.8 1031.44   3
 -15   3   8 13163.6 915.285  11
 -15  -3   9 20103.0 1236.12   3
 -15   3   9 17992.7 1144.93  11
 -15  -3  10 8685.24 743.884   3
 -15   3  10 8507.08 668.405  11
 -15  -3  11 13666.5 981.595   3
 -15  -3  12 8955.37 750.450   3
 -15  -3  13 20286.5 1279.84   3
 -15  -3  14 14481.5 1027.34   3
 -15   4 -10 2351.41 481.942   3
 -15  -4 -10 1803.26 477.909   3
 -15   4  -9 4873.98 639.029   3
 -15   4  -9 4758.42 636.243  11
 -15  -4  -9 5502.09 680.011   3
 -15   4  -8 1928.70 463.477   3
 -15   4  -8 1831.94 417.960  11
 -15  -4  -8 2752.98 544.992   3
 -15   4  -7 4253.91 586.424  11
 -15   4  -7 4449.49 588.733   3
 -15   4  -6 2341.58 471.293  11
 -15   4  -6 3350.75 531.085   3
 -15   4  -5 4901.01 591.195  11
 -15   4  -5 5644.69 628.040   3
 -15   4  -4 1125.72 354.112  11
 -15   4  -4 717.604 401.153   3
 -15   4  -3 3754.43 544.526   3
 -15  -4  -3 4343.29 562.476   3
 -15   4  -3 3710.76 504.268  11
 -15  -4  -2 1491.76 399.480   3
 -15   4  -2 605.839 383.327   3
 -15  -4  -2 970.340 246.515  11
 -15   4  -2 1111.14 349.712  11
 -15  -4  -1 2596.62 464.301   3
 -15   4  -1 3553.62 504.006   3
 -15  -4  -1 2446.96 311.975  11
 -15   4  -1 2515.81 428.123  11
 -15  -4   0 2383.27 449.740   3
 -15   4   0 2890.67 482.107   3
 -15  -4   0 2502.48 291.668  11
 -15   4   0 1842.24 381.058  11
 -15   4   1 2133.80 433.064   3
 -15  -4   1 982.355 394.122   3
 -15  -4   1 1197.58 214.056  11
 -15   4   1 1320.69 344.647  11
 -15  -4   2 506.302 342.437   3
 -15   4   2 494.402 350.425   3
 -15   4   2 754.533 332.729  11
 -15  -4   2 313.451 155.060  11
 -15  -4   3 99.1388 290.765   3
 -15   4   3-98.9740 293.419   3
 -15   4   3 412.627 296.434  11
 -15  -4   3 140.924 128.381  11
 -15  -4   4 633.113 352.761   3
 -15   4   4 346.344 334.602   3
 -15  -4   4 381.979 117.700  11
 -15   4   4 324.878 287.960  11
 -15   4   5 148.542 308.964   3
 -15  -4   5 287.072 309.820   3
 -15   4   5 360.986 304.565  11
 -15   4   6-297.848 343.402   3
 -15  -4   6 188.597 276.524   3
 -15   4   6-79.0173 255.665  11
 -15   4   7 99.4146 332.937   3
 -15  -4   7-232.373 313.868   3
 -15  -4   7-49.5754 208.923   9
 -15   4   7 39.0961 280.821  11
 -15   4   8 193.534 274.021  11
 -15   4   8-50.0480 335.263   3
 -15  -4   8 229.054 314.464   3
 -15   4   9 309.491 272.869  11
 -15   4   9 701.529 352.858   3
 -15  -4   9 769.994 335.524   3
 -15   4  10 194.422 275.431  11
 -15   4  10 353.239 354.653   3
 -15  -4  10 223.641 335.118   3
 -15  -4  11 883.841 352.460   3
 -15  -4  12 175.078 305.227   3
 -15  -4  13 1339.61 371.020   3
 -15  -4  14 171.202 307.512   3
 -15   5 -10 210.846 386.769   3
 -15   5 -10-60.0651 336.615  11
 -15  -5 -10 246.939 471.463   3
 -15   5  -9 18057.9 1205.47   3
 -15   5  -9 16083.6 1197.56  11
 -15   5  -8 1913.38 459.552   3
 -15   5  -8 1874.81 471.191  11
 -15  -5  -7 26963.8 1636.57   2
 -15   5  -7 30207.7 1669.49   3
 -15   5  -6 2034.22 463.275   3
 -15  -5  -6 893.793 415.965   3
 -15  -5  -6 2218.67 471.238   2
 -15   5  -6 1825.88 437.288  11
 -15  -5  -5 24463.4 1453.41   2
 -15   5  -5 22176.2 1452.06  11
 -15   5  -5 23995.8 1473.30   3
 -15  -5  -5 22305.0 1481.58   3
 -15   5  -4 2411.54 475.309   3
 -15  -5  -4 1612.47 428.540   3
 -15  -5  -4 1633.43 400.725   2
 -15   5  -4 1069.63 364.885  11
 -15   5  -3 35060.8 2010.72  11
 -15  -5  -3 38127.9 1988.04   2
 -15  -5  -3 33611.2 2046.89   3
 -15   5  -3 36002.7 2030.46   3
 -15   5  -2 4736.19 541.714  11
 -15  -5  -2 4371.12 570.228   3
 -15  -5  -2 3601.33 485.643   2
 -15   5  -2 4613.18 581.771   3
 -15  -5  -1 32778.0 1977.47   3
 -15  -5  -1 33960.3 1742.61  11
 -15   5  -1 33221.0 1929.12  11
 -15  -5   0 6032.98 666.410   3
 -15   5   0 6895.71 675.746   3
 -15  -5   0 6622.02 454.412  11
 -15   5   0 7328.60 667.852  11
 -15   5   1 37411.8 1983.38   3
 -15  -5   1 34319.7 1970.84   3
 -15  -5   1 34109.7 1665.00  11
 -15   5   1 32409.2 1905.74  11
 -15  -5   2 5905.69 606.670   3
 -15   5   2 5810.18 614.536   3
 -15  -5   2 4108.22 296.793  11
 -15   5   2 5221.81 546.319  11
 -15  -5   3 20506.9 1376.99   3
 -15   5   3 21608.0 1386.49   3
 -15   5   3 22033.2 1351.04  11
 -15  -5   3 24545.7 1399.86   8
 -15  -5   4 3919.43 436.400   9
 -15   5   4 3796.12 530.333   3
 -15  -5   4 4249.88 514.095   3
 -15   5   4 3431.08 473.820  11
 -15  -5   5 26892.5 1481.86   9
 -15   5   5 30342.6 1664.31   3
 -15  -5   5 26107.5 1607.65   3
 -15   5   5 25505.9 1566.91  11
 -15  -5   5 29305.0 1607.67   8
 -15  -5   6 3522.12 368.662   9
 -15   5   6 3277.74 495.811   3
 -15  -5   6 2328.22 419.835   3
 -15  -5   6 3443.94 466.459   8
 -15   5   6 2716.61 442.136  11
 -15  -5   7 24317.1 1492.25   3
 -15   5   7 23310.6 1502.45   3
 -15  -5   7 28331.4 1484.44   8
 -15   5   7 23889.7 1455.21  11
 -15   5   8 2656.03 472.581   3
 -15  -5   8 2159.11 424.954   3
 -15   5   8 2503.84 409.142  11
 -15  -5   8 2162.42 396.862   8
 -15  -5   9 28762.6 1705.13   3
 -15   5   9 30817.0 1708.93  11
 -15  -5   9 29762.7 1664.03   8
 -15   5   9 31520.6 1783.20   3
 -15  -5  10 3706.81 515.873   3
 -15  -5  10 4589.47 493.596   8
 -15   5  10 4290.59 517.694  11
 -15  -5  11 18353.3 1176.68   3
 -15  -5  12 2999.19 443.773   3
 -15  -5  13 17616.0 1136.24   3
 -15  -5  14-50.3263 353.637   1
 -15  -5  14 411.225 289.010   3
 -15  -5  15 13487.5 1016.94   1
 -15   6  -9 4469.05 614.420  11
 -15   6  -9 6025.71 648.716   3
 -15  -6  -9 3473.94 601.891   3
 -15  -6  -9 5307.02 636.599   2
 -15   6  -8 58.1698 349.115  11
 -15   6  -8 648.224 368.986   3
 -15  -6  -8 241.892 347.493   3
 -15  -6  -8 1159.94 415.877   2
 -15  -6  -7 7401.44 797.549   3
 -15  -6  -7 8921.71 803.638   2
 -15   6  -7 8789.49 811.835  11
 -15   6  -7 9943.29 822.912   3
 -15   6  -6-276.828 373.916  11
 -15   6  -6 98.9290 362.937   3
 -15  -6  -6-196.978 380.866   2
 -15  -6  -6 118.634 312.003   3
 -15  -6  -5 5544.92 660.612   3
 -15  -6  -5 6023.86 636.571   2
 -15   6  -5 6203.71 636.917   3
 -15   6  -5 6116.92 660.191  11
 -15  -6  -4 182.054 317.402   2
 -15  -6  -4 344.226 332.887   3
 -15   6  -4 49.0184 320.116   3
 -15   6  -4 211.415 371.380  11
 -15  -6  -3 4742.90 557.410   2
 -15  -6  -3 5302.45 634.702   3
 -15   6  -3 5218.78 591.717   3
 -15   6  -3 4017.75 558.398  11
 -15  -6  -2 538.105 329.643   2
 -15  -6  -2 992.015 351.692   3
 -15   6  -2 681.774 380.367   3
 -15   6  -2 705.692 355.581  11
 -15  -6  -1 3092.58 448.565   2
 -15  -6  -1 3664.41 539.029   3
 -15   6  -1 2615.37 468.801  11
 -15  -6  -1 3494.03 306.213  11
 -15   6  -1 3062.23 495.645   3
 -15  -6   0 110.217 263.990   2
 -15  -6   0-123.728 317.057   9
 -15   6   0 532.255 332.173  11
 -15   6   0 243.545 318.071   3
 -15  -6   0 263.476 319.040   3
 -15  -6   1 2672.46 366.982   2
 -15  -6   1 2706.44 404.183   9
 -15   6   1 2006.76 424.204  11
 -15   6   1 2924.06 467.612   3
 -15  -6   1 2159.80 458.682   3
 -15  -6   2 504.397 255.541   2
 -15   6   2 660.868 330.072  11
 -15  -6   2 752.358 342.453   3
 -15   6   2 585.865 373.714   3
 -15  -6   2 445.847 292.040   9
 -15   6   3 930.737 343.177  11
 -15   6   3 1174.60 386.859   3
 -15  -6   3 1271.66 379.608   3
 -15  -6   3 1322.79 310.039   9
 -15  -6   4 812.094 324.412   3
 -15   6   4 933.613 362.138   3
 -15   6   4 599.272 305.479  11
 -15  -6   4 1135.21 380.953   8
 -15  -6   4 583.674 259.236   9
 -15  -6   5 420.719 313.409   3
 -15   6   5 791.836 347.930   3
 -15  -6   5-84.3335 338.411   8
 -15  -6   5 177.999 213.540   9
 -15   6   5 592.683 313.211  11
 -15  -6   6 228.749 271.212   3
 -15   6   6-397.742 369.819   3
 -15  -6   6 40.5681 313.759   8
 -15   6   6-90.3666 289.753  11
 -15   6   7 299.962 343.130   3
 -15  -6   7-268.903 310.037   3
 -15  -6   7-194.006 272.586   8
 -15   6   7-44.8134 307.579  11
 -15   6   8 100.836 329.167   3
 -15  -6   8 220.321 307.216   3
 -15  -6   8 73.7983 268.882   8
 -15   6   8 44.4966 263.811  11
 -15   6   9 443.450 309.763  11
 -15  -6   9 431.430 310.498   3
 -15   6  10 44.4314 343.742  11
 -15  -6  10 381.499 329.992   3
 -15  -6  11 1040.33 358.247   3
 -15  -6  11 635.865 380.654   1
 -15  -6  12 203.928 311.899   3
 -15  -6  12 564.052 342.864   1
 -15  -6  13 1242.15 329.544   3
 -15  -6  13 580.913 352.719   1
 -15  -6  14 149.170 335.815   1
 -15   6  14-248.749 275.521   9
 -15  -6  14 39.3251 282.476   3
 -15  -7  -7 8989.28 877.846   3
 -15  -7  -7 10724.5 878.564   2
 -15   7  -7 10639.4 862.110   3
 -15   7  -7 11477.7 924.095  11
 -15  -7  -6 2820.78 514.773   3
 -15  -7  -6 1819.56 440.230   2
 -15   7  -6 2446.99 462.810   3
 -15   7  -6 1762.57 431.058  11
 -15  -7  -5 14777.1 1062.84   2
 -15  -7  -5 15919.9 1134.97   3
 -15   7  -5 16064.2 1090.46   3
 -15   7  -5 14427.8 1110.10  11
 -15  -7  -4 1823.48 458.160   3
 -15  -7  -4 1962.11 413.736   2
 -15   7  -4 3099.62 490.264   3
 -15   7  -4 2613.51 493.526  11
 -15  -7  -3 23207.7 1376.95   2
 -15   7  -3 24492.1 1419.05   3
 -15   7  -3 23698.9 1450.49  11
 -15  -7  -2 3125.26 510.060   3
 -15  -7  -2 1835.16 406.316   2
 -15   7  -2 2871.86 488.899   3
 -15   7  -2 2668.40 477.316  11
 -15  -7  -1 23583.1 1455.70   2
 -15   7  -1 26258.0 1552.02   3
 -15  -7  -1 25641.7 1575.47   3
 -15   7  -1 26815.3 1574.00  11
 -15  -7   0 3260.91 446.429   2
 -15   7   0 3493.99 515.391  11
 -15   7   0 3936.32 523.530   3
 -15  -7   0 3805.23 525.228   3
 -15  -7   1 26249.2 1470.92   2
 -15   7   1 25783.0 1583.82   3
 -15  -7   1 26689.5 1603.82   3
 -15   7   1 23262.1 1545.32  11
 -15  -7   1 28798.1 1533.95   9
 -15  -7   2 2686.30 473.022   3
 -15   7   2 3241.54 486.552   3
 -15  -7   2 1763.47 346.715   2
 -15   7   2 2328.67 445.176  11
 -15  -7   2 2265.47 383.533   9
 -15  -7   3 24502.8 1393.48   2
 -15   7   3 25980.6 1557.55   3
 -15  -7   3 25149.6 1530.65   3
 -15  -7   3 28734.1 1471.67   9
 -15   7   3 23289.4 1519.37  11
 -15  -7   4 1295.77 264.779   2
 -15   7   4 1847.15 444.930  11
 -15  -7   4 1271.82 357.849   3
 -15   7   4 1127.44 404.385   3
 -15  -7   5 26463.8 1599.18   3
 -15   7   5 28291.5 1645.20   3
 -15  -7   5 26883.8 1416.89   2
 -15   7   5 26326.6 1607.96  11
 -15  -7   5 27610.5 1567.28   8
 -15   7   6 1042.58 393.787   3
 -15  -7   6 1301.96 377.173   3
 -15  -7   6 795.099 308.036   1
 -15   7   6 1144.94 355.423  11
 -15  -7   6 952.379 334.073   8
 -15  -7   7 25516.2 1504.99   3
 -15   7   7 26402.9 1563.90   3
 -15   7   7 24057.8 1506.46  11
 -15  -7   7 25750.8 1456.08   8
 -15  -7   7 24975.4 1453.70   1
 -15  -7   8 1232.23 351.267   1
 -15  -7   8 1332.03 371.718   3
 -15   7   8 1036.80 356.979  11
 -15  -7   9 28590.3 1621.57   1
 -15  -7   9 28732.5 1631.84   3
 -15   7   9 27440.8 1645.61  11
 -15  -7  10 257.743 325.174   1
 -15  -7  10 1065.76 339.415   3
 -15   7  10 800.073 395.662  11
 -15  -7  11 29610.4 1683.68   1
 -15  -7  11 27852.3 1617.32   3
 -15  -7  12 1105.11 408.013   1
 -15  -7  12 780.512 298.813   3
 -15  -7  13 19485.5 1264.26   1
 -15   7  13 18209.8 1155.14   9
 -15  -7  13 21320.3 1215.46   3
 -15  -8  -6 2256.60 465.027   2
 -15  -8  -6 1223.61 419.290   3
 -15   8  -5 2173.69 472.752  11
 -15  -8  -5 2087.78 440.611   2
 -15  -8  -5 2119.67 465.589   3
 -15   8  -5 2867.29 480.963   3
 -15   8  -4 1906.23 439.185  11
 -15  -8  -4 2743.17 460.392   2
 -15  -8  -4 2419.92 469.361   3
 -15   8  -4 2693.94 451.514   3
 -15   8  -3 2036.51 433.847  11
 -15  -8  -3 1658.89 403.082   3
 -15  -8  -3 1624.83 396.197   2
 -15   8  -3 2237.31 442.090   3
 -15   8  -2 1727.87 412.551  11
 -15  -8  -2 630.898 324.831   2
 -15  -8  -2 1463.00 397.750   3
 -15   8  -2 795.567 380.532   3
 -15   8  -1 1603.67 421.205  11
 -15  -8  -1 1244.05 354.928   2
 -15  -8  -1 1532.63 433.736   3
 -15   8  -1 1596.72 419.345   3
 -15   8   0 845.802 353.153  11
 -15  -8   0 876.091 306.033   2
 -15  -8   0 567.212 329.847   3
 -15   8   0 1181.70 383.119   3
 -15  -8   1 2420.89 325.541   1
 -15   8   1 1988.97 421.682  11
 -15  -8   1 2445.25 382.325   2
 -15   8   1 1806.79 448.168   3
 -15  -8   1 2117.17 434.096   3
 -15  -8   2 426.986 232.774   1
 -15   8   2 258.890 326.559  11
 -15  -8   2 572.139 267.471   2
 -15  -8   2 245.242 357.926   3
 -15   8   2 719.637 369.261   3
 -15  -8   3 951.649 279.477   1
 -15   8   3 1129.60 357.462  11
 -15  -8   3 686.611 235.627   2
 -15   8   3 868.457 375.318   3
 -15  -8   3 1096.62 352.144   3
 -15  -8   4-246.866 265.490   1
 -15   8   4 305.731 335.551  11
 -15  -8   4-28.5517 215.230   2
 -15  -8   4 46.3667 315.689   3
 -15   8   4 48.6358 336.436   3
 -15  -8   5 787.716 294.878   1
 -15   8   5 294.781 335.653   3
 -15  -8   5 1038.11 343.589   3
 -15   8   5 302.572 347.213  11
 -15  -8   6 416.967 272.244   1
 -15  -8   6 87.8532 286.925   3
 -15   8   6 100.221 321.486  11
 -15  -8   7 146.191 299.805   1
 -15  -8   7 42.8009 318.366   3
 -15   8   7-99.3702 335.543  11
 -15  -8   8 153.605 318.908   1
 -15  -8   8 584.394 300.263   3
 -15   8   8 346.901 335.077  11
 -15  -8   9 481.341 314.655   1
 -15  -8   9 324.020 299.835   3
 -15   8   9 494.785 345.456  11
 -15  -8  10 627.366 350.776   1
 -15  -8  10 552.142 325.691   3
 -15   8  10 1583.37 412.091  11
 -15  -8  11 304.387 319.045   1
 -15  -8  11-114.979 277.271   3
 -15   9  -3 9682.26 853.447  11
 -15  -9  -3 9572.00 767.028   2
 -15  -9  -3 7946.67 774.443   3
 -15   9  -3 9911.33 806.262   3
 -15   9  -2 15604.8 1095.22  11
 -15  -9  -2 13820.3 987.247   2
 -15   9  -2 16258.2 1051.66   3
 -15   9  -1 10470.9 893.986  11
 -15  -9  -1 10021.5 800.418   2
 -15  -9  -1 9270.89 859.034   3
 -15   9   0 15582.9 1179.75  11
 -15  -9   0 18523.1 1115.70   2
 -15   9   0 17593.5 1175.96   3
 -15  -9   0 18649.9 1216.51   3
 -15   9   1 9043.60 773.275   3
 -15   9   1 9226.12 818.497  11
 -15  -9   1 8511.15 686.098   2
 -15  -9   1 10097.3 817.255   3
 -15   9   2 24980.9 1456.50   3
 -15   9   2 22211.3 1447.88  11
 -15  -9   2 21173.7 1305.94   2
 -15  -9   2 24480.2 1445.63   3
 -15   9   3 11228.8 926.078  11
 -15  -9   3 12730.3 930.173   3
 -15   9   3 12770.9 951.657   3
 -15   9   4 22736.6 1511.12  11
 -15  -9   4 26733.3 1373.33   1
 -15  -9   4 22949.5 1452.77   3
 -15   9   5 11640.2 976.159  11
 -15  -9   5 14158.2 874.029   1
 -15  -9   5 13447.0 950.925   3
 -15   9   6 24189.2 1484.60  11
 -15  -9   6 23437.5 1324.43   1
 -15  -9   6 22199.7 1384.95   3
 -15   9   7 11566.9 966.517  11
 -15  -9   7 13233.4 888.855   1
 -15  -9   7 14490.3 943.465   3
 -15   9   8 24668.5 1533.85  11
 -15  -9   8 25338.3 1438.60   1
 -15  -9   8 24704.5 1453.35   3
 -15   9   9 12871.9 983.125  11
 -15  -9   9 12629.8 907.309   1
 -15  -9   9 13699.7 917.787   3
 -14   0 -13-238.041 398.727   3
 -14   0 -12 15729.9 1171.68   3
 -14   0 -11 175.375 407.602   3
 -14   0 -10 20482.9 1154.10   1
 -14   0 -10 20422.8 1377.74   3
 -14   0  -9 27.5602 229.837   1
 -14   0  -9 170.968 326.884   3
 -14   0  -9 73.4210 145.361  10
 -14   0  -8 25310.7 1596.33   3
 -14   0  -8 25566.4 1381.49   1
 -14   0  -7 55.2272 344.409   3
 -14   0  -7 165.990 212.703   1
 -14   0  -6 29868.7 1537.07   1
 -14   0  -6 26878.4 1708.74   3
 -14   0  -5 194.614 250.204   1
 -14   0  -5 584.289 395.335   3
 -14   0  -4 34736.3 1987.33   3
 -14   0  -3 89.2698 283.623   7
 -14   0  -3 51.2320 334.459   3
 -14   0  -3 37.4199 252.721  11
 -14   0  -2 27925.5 1592.24   6
 -14   0  -2 26889.6 1560.94   7
 -14   0  -2 29791.9 1664.07   3
 -14   0  -2 24813.5 1493.72  11
 -14   0  -1 43.9537 276.690   6
 -14   0  -1-100.265 260.094  11
 -14   0  -1 295.603 301.233   3
 -14   0  -1 42.1623 277.651   7
 -14   0   0 25870.7 1507.44  11
 -14   0   0 29513.7 1613.76   7
 -14   0   0 29032.7 1662.42   3
 -14   0   0 28390.4 1603.75   6
 -14   0   1 30.1642 222.860  11
 -14   0   1 41.1972 271.301   7
 -14   0   1 95.6124 333.276   3
 -14   0   1 84.4504 270.784   6
 -14   0   2 55145.8 2916.44  11
 -14   0   2 65901.9 3064.76   7
 -14   0   2 53465.4 3057.56   3
 -14   0   2 68059.3 3075.58   6
 -14   0   3 27.5348 220.793  11
 -14   0   3-41.4490 260.918   7
 -14   0   3 41.4703 256.080   6
 -14   0   4 44968.6 2341.53  11
 -14   0   4 47917.9 2476.55   7
 -14   0   4 50580.4 2491.35   6
 -14   0   5-129.253 227.958  11
 -14   0   5-84.7358 315.146   7
 -14   0   5 166.350 261.797   6
 -14   0   6 88467.0 4046.54   7
 -14   0   6 76163.1 3866.50  11
 -14   0   6 88213.7 4046.78   6
 -14   0   6 77979.4 4036.90   3
 -14   0   7-147.128 203.376  11
 -14   0   7 229.282 288.665   3
 -14   0   7-86.8473 275.918   7
 -14   0   7 42.4528 256.958   6
 -14   0   8 66819.0 3260.24  11
 -14   0   8 69876.4 3445.38   3
 -14   0   9-45.7206 318.735   3
 -14   0  10 46982.3 2494.87   3
 -14   0  11 228.832 328.878   3
 -14   0  12 61942.3 3169.90   3
 -14   0  13-91.6160 282.869   3
 -14   0  13-28.6883 113.084   9
 -14   1 -13-58.3481 367.306   3
 -14  -1 -13-60.2891 410.483   3
 -14   1 -12 7305.49 768.503   3
 -14  -1 -12 5984.92 724.184   3
 -14   1 -11 721.880 257.661   1
 -14   1 -11 1433.14 456.637   3
 -14  -1 -11 1660.69 477.824   3
 -14   1 -10 8869.99 640.737   1
 -14   1 -10 8789.77 815.396   3
 -14  -1 -10 7276.25 787.016   3
 -14  -1  -9 579.515 407.475   3
 -14   1  -9 391.151 386.941   3
 -14   1  -9 446.595 258.050   1
 -14  -1  -9 327.076 228.856   1
 -14   1  -9 381.380 156.099  10
 -14  -1  -8 4621.13 314.795  10
 -14   1  -8 5884.44 492.127   1
 -14  -1  -8 6106.55 472.932   1
 -14   1  -8 6094.46 660.030   3
 -14  -1  -8 5929.07 656.803   3
 -14  -1  -7 2082.12 471.835   3
 -14   1  -7 1838.54 473.066   3
 -14   1  -7 2528.43 342.603   1
 -14  -1  -7 2069.59 300.130   1
 -14  -1  -6 5718.79 478.523   1
 -14   1  -6 5961.71 511.585   1
 -14  -1  -6 5738.49 649.525   3
 -14   1  -6 7372.87 689.477   3
 -14  -1  -5 162.123 330.536   3
 -14  -1  -5 206.962 215.908   1
 -14   1  -5 118.723 240.919   1
 -14   1  -5 365.272 309.458   3
 -14  -1  -4 3175.30 519.763   3
 -14   1  -4 3526.54 470.563  11
 -14   1  -4 4362.68 547.199   3
 -14   1  -4 5047.93 454.202   1
 -14   1  -3 130.108 292.911   7
 -14   1  -3 151.119 292.209   3
 -14  -1  -3-310.753 322.960   3
 -14   1  -3 315.117 274.621  11
 -14  -1  -2 1379.45 375.750   7
 -14   1  -2 1553.77 355.142   7
 -14   1  -2 1434.31 389.421   3
 -14  -1  -2 1320.92 394.919   3
 -14   1  -2 938.172 292.631  11
 -14  -1  -2 1222.47 300.032  11
 -14   1  -2 1668.73 376.695   6
 -14  -1  -1-129.725 274.849   7
 -14   1  -1 288.529 280.722   7
 -14   1  -1-179.553 240.623  11
 -14  -1  -1 401.465 228.258  11
 -14   1  -1 263.402 276.439   6
 -14  -1  -1-49.8704 334.093   3
 -14   1  -1 633.922 345.201   3
 -14   1   0 3653.79 479.624   3
 -14   1   0 2844.62 416.889   7
 -14  -1   0 3141.57 419.656   7
 -14   1   0 2538.94 403.136   6
 -14   1   0 2410.77 369.270  11
 -14  -1   0 2633.33 340.486  11
 -14   1   1 971.402 301.940   6
 -14  -1   1 880.502 312.671   7
 -14   1   1 1053.43 325.788   7
 -14  -1   1 1064.50 258.810  11
 -14   1   1 858.211 272.602  11
 -14   1   1 807.195 350.967   3
 -14   1   2 3704.72 442.781   6
 -14   1   2 3690.42 462.904   7
 -14  -1   2 3391.12 439.110   7
 -14  -1   2 3175.54 342.906  11
 -14   1   2 3173.75 379.087  11
 -14   1   2 3063.15 479.592   3
 -14   1   3 413.006 277.108   6
 -14   1   3 736.187 283.393   7
 -14  -1   3 377.509 274.318   7
 -14   1   3 368.496 241.003  11
 -14  -1   3 652.969 222.897  11
 -14   1   3-281.064 326.973   3
 -14  -1   4 623.627 307.717   6
 -14   1   4 618.058 283.406   6
 -14   1   4 124.073 263.452   7
 -14  -1   4 716.950 301.290   7
 -14   1   4 299.886 246.708  11
 -14  -1   4 461.149 199.253  11
 -14  -1   4 138.796 318.076   3
 -14   1   4 419.246 335.105   3
 -14  -1   5 250.615 295.928   6
 -14   1   5 454.303 290.425   6
 -14  -1   5 275.115 309.942   3
 -14  -1   5 85.2209 266.020   7
 -14   1   5 837.738 298.962   7
 -14   1   5 292.977 233.938  11
 -14  -1   5 176.142 174.996  11
 -14   1   6 707.995 297.233   6
 -14  -1   6 380.319 287.998   6
 -14  -1   6 45.6532 300.910   3
 -14  -1   6 474.801 272.018   5
 -14   1   6 169.924 272.718   7
 -14  -1   6 129.415 291.613   7
 -14  -1   6 337.014 182.586  11
 -14   1   6 172.315 209.642  11
 -14   1   7 632.065 326.390   6
 -14  -1   7 384.439 284.279   6
 -14  -1   7 618.392 322.331   5
 -14  -1   7 366.611 193.767  11
 -14   1   7 451.112 222.840  11
 -14  -1   7 181.110 296.131   3
 -14   1   7 559.802 296.092   7
 -14  -1   7 43.6270 331.513   7
 -14  -1   8 361.488 320.096   3
 -14   1   8 648.377 358.431   3
 -14   1   8 140.033 238.887  11
 -14   1   9-46.2476 288.365   3
 -14  -1   9-135.137 316.429   3
 -14   1   9 84.4819 219.148  11
 -14   1  10 464.785 295.651   3
 -14  -1  10 179.496 295.827   3
 -14   1  11 464.974 281.676   3
 -14  -1  11 44.8316 353.355   3
 -14   1  12 1446.31 375.680   3
 -14  -1  12 1518.95 386.234   3
 -14  -1  13-89.2921 311.240   3
 -14   1  13 58.2812 148.540   9
 -14   1  14 2004.18 203.236   9
 -14  -2 -13 3029.93 551.646   3
 -14   2 -13 2627.26 523.979   3
 -14  -2 -12 14384.4 1142.10   3
 -14   2 -12 17268.2 1187.75   3
 -14   2 -11 3913.96 569.586   3
 -14  -2 -11 3465.54 582.989   3
 -14  -2 -10 13826.0 1093.58   3
 -14   2 -10 15023.2 1110.65   3
 -14  -2  -9 2931.93 532.093   3
 -14   2  -9 3592.22 537.157   3
 -14   2  -9 2773.52 386.036   1
 -14   2  -8 25940.3 1607.00   3
 -14   2  -8 26040.1 1444.29   1
 -14  -2  -8 25663.1 1365.99   1
 -14  -2  -8 27464.0 1652.43   3
 -14  -2  -7 5484.71 443.321   1
 -14   2  -7 5157.74 501.278   1
 -14  -2  -7 5801.17 680.821   3
 -14   2  -7 5499.42 650.694   3
 -14  -2  -6 21973.0 1167.96   1
 -14   2  -6 22602.8 1237.54   1
 -14  -2  -6 18830.1 1366.18   3
 -14   2  -6 20637.4 1366.24   3
 -14   2  -5 6561.88 672.731  11
 -14   2  -5 9055.85 650.883   1
 -14  -2  -5 8664.93 575.239   1
 -14   2  -5 8127.93 756.124   3
 -14  -2  -5 7828.99 754.214   3
 -14   2  -4 21053.0 1245.46   7
 -14  -2  -4 18190.7 1273.37   3
 -14   2  -4 20907.7 1287.62   3
 -14   2  -4 17867.5 1195.10  11
 -14   2  -4 18881.7 1127.76   1
 -14  -2  -3 8817.37 813.577   3
 -14   2  -3 10393.7 836.593   3
 -14   2  -3 11033.5 794.127   7
 -14   2  -3 9129.10 753.489  11
 -14   2  -2 29709.4 1660.59   3
 -14   2  -2 30300.9 1609.14   7
 -14   2  -1 9576.27 760.287   3
 -14  -2  -1 7028.65 588.885  11
 -14  -2  -1 9433.23 726.325   7
 -14   2  -1 7929.53 687.204   7
 -14  -2  -1 8263.51 711.164   6
 -14   2  -1 8378.63 707.074   6
 -14   2  -1 7539.10 643.465  11
 -14  -2   0 37772.3 1939.87   6
 -14   2   0 34948.3 1911.27   6
 -14  -2   0 35585.7 1918.55   7
 -14   2   0 36633.7 1900.35   7
 -14   2   0 34743.4 1948.86   3
 -14  -2   0 33421.3 1771.65  11
 -14   2   0 31327.6 1841.90  11
 -14  -2   1 26654.4 1509.58   6
 -14   2   1 27402.7 1511.16   6
 -14  -2   1 30063.3 1543.79   7
 -14   2   1 25612.6 1478.58   7
 -14   2   1 27725.9 1562.57   3
 -14  -2   1 22243.2 1339.75  11
 -14   2   1 24269.5 1433.28  11
 -14   2   2 43432.8 2147.04   6
 -14   2   2 41714.5 2125.41   7
 -14  -2   2 41409.0 2139.28   7
 -14  -2   2 39431.9 2167.13   3
 -14   2   2 43091.5 2189.12   3
 -14  -2   2 36037.4 1953.28  11
 -14   2   2 36867.3 2057.52  11
 -14   2   3 18043.8 1089.11   6
 -14   2   3 17980.5 1090.90   7
 -14  -2   3 16981.1 1120.11   3
 -14   2   3 16060.8 1109.18   3
 -14   2   3 17537.9 1042.02  11
 -14  -2   3 15319.4 917.199  11
 -14   2   4 34569.7 1809.67   6
 -14   2   4 29218.4 1715.55  11
 -14  -2   4 30361.1 1615.19  11
 -14   2   4 36115.8 1825.76   7
 -14   2   4 35067.1 1866.27   3
 -14  -2   4 34073.9 1853.73   3
 -14   2   5 33830.9 1752.57   6
 -14  -2   5 33420.8 1756.22   5
 -14   2   5 32894.2 1747.17   7
 -14  -2   5 29034.1 1739.94   3
 -14   2   5 30454.4 1767.96   3
 -14  -2   5 29508.4 1535.11  11
 -14   2   5 29522.0 1657.63  11
 -14   2   6 39107.2 2123.01  11
 -14  -2   6 38506.5 1987.25  11
 -14  -2   6 47108.4 2252.31   5
 -14   2   6 42850.0 2217.20   7
 -14   2   6 41342.6 2247.18   3
 -14  -2   6 41783.3 2240.89   3
 -14   2   6 44738.1 2223.03   6
 -14  -2   7 24187.8 1444.78   5
 -14   2   7 24293.6 1356.41  11
 -14  -2   7 21319.7 1422.41   3
 -14   2   7 26913.2 1449.60   6
 -14  -2   8 34057.6 1903.27   3
 -14   2   8 34008.6 1799.21  11
 -14  -2   9 16760.1 1100.48   3
 -14   2   9 16368.5 1005.24  11
 -14  -2  10 24039.5 1431.60   3
 -14  -2  11 17951.4 1179.22   3
 -14   2  11 19331.8 1219.30   3
 -14  -2  12 20059.9 1221.05   3
 -14   2  12 18004.2 1223.81   3
 -14  -2  13 12649.8 907.321   3
 -14   2  14 24372.6 1241.33   9
 -14   3 -13 6202.44 679.527   3
 -14  -3 -13 5708.03 714.356   3
 -14  -3 -12 7011.78 765.135   3
 -14   3 -12 8172.34 794.122   3
 -14  -3 -11 3594.15 580.678   3
 -14   3 -11 3579.57 583.501   3
 -14  -3 -10 5303.12 666.336   3
 -14   3 -10 7296.09 723.261   3
 -14  -3  -9 2887.95 527.421   3
 -14   3  -9 3599.66 547.458   3
 -14  -3  -8 8514.02 817.240   3
 -14   3  -8 8249.71 778.658   3
 -14  -3  -7 1323.62 443.216   3
 -14  -3  -7 1203.36 227.812   1
 -14   3  -7 1493.22 407.240   3
 -14   3  -6 7458.31 693.674  11
 -14  -3  -6 6478.78 500.452   1
 -14  -3  -6 7795.05 774.277   3
 -14  -3  -5 3270.99 558.246   3
 -14   3  -5 3751.26 498.272  11
 -14  -3  -5 4223.12 374.702   1
 -14   3  -5 4134.64 451.863   1
 -14   3  -5 3792.84 531.661   3
 -14   3  -4 6967.26 587.238   1
 -14   3  -4 7192.21 701.389   3
 -14   3  -4 6138.37 619.907  11
 -14   3  -4 7468.80 646.976   7
 -14   3  -3 2273.24 351.513   1
 -14   3  -3 2528.39 415.611  11
 -14   3  -3 2171.78 400.192   7
 -14   3  -3 2285.09 445.079   3
 -14   3  -2 4616.77 512.612   7
 -14   3  -2 4594.04 526.984  11
 -14   3  -2 4329.66 554.774   3
 -14   3  -1 333.457 312.236   3
 -14  -3  -1 354.087 345.533   3
 -14   3  -1 902.364 331.832   7
 -14   3  -1 877.423 344.647   6
 -14  -3  -1 484.294 317.459   6
 -14  -3  -1 697.680 217.280  11
 -14   3  -1 654.425 317.563  11
 -14  -3   0 595.390 352.994   3
 -14   3   0 711.081 327.323   3
 -14   3   0 1285.21 361.342   7
 -14   3   0 428.024 284.137   6
 -14  -3   0 1468.05 359.897   6
 -14  -3   0 793.410 234.586  11
 -14   3   0 672.618 271.763  11
 -14  -3   1 806.188 308.666   6
 -14   3   1 842.771 297.807   6
 -14   3   1 1270.45 380.469   3
 -14  -3   1 1212.50 341.629   3
 -14   3   1 1195.70 305.948  11
 -14  -3   1 1244.83 225.807  11
 -14   3   1 1013.95 311.084   7
 -14  -3   2 83.9764 278.879   6
 -14   3   2 123.981 265.020   6
 -14   3   2 93.8326 289.715   3
 -14  -3   2-142.485 312.768   3
 -14   3   2 37.4751 261.255  11
 -14  -3   2 18.8668 163.962  11
 -14   3   2 117.858 256.471   7
 -14  -3   3 1045.12 329.758   6
 -14   3   3 1023.80 321.185   6
 -14   3   3 874.697 304.302   7
 -14   3   3 1403.01 370.566   3
 -14  -3   3 1723.78 375.706   3
 -14   3   3 995.820 295.002  11
 -14  -3   3 537.505 165.319  11
 -14   3   4 814.760 305.062   6
 -14  -3   4 753.045 317.326   6
 -14  -3   4 1109.74 374.399   7
 -14   3   4 1008.34 330.898   7
 -14  -3   4 1134.67 311.468   5
 -14  -3   4 275.106 298.773   3
 -14   3   4 1168.20 351.685   3
 -14   3   4 290.002 243.331  11
 -14  -3   4 872.163 171.303  11
 -14   3   5 976.076 306.573   6
 -14  -3   5 546.949 308.550   6
 -14  -3   5 773.655 354.323   7
 -14   3   5 572.347 302.007   7
 -14  -3   5 707.096 300.813   5
 -14   3   5 843.222 340.720   3
 -14  -3   5 722.871 333.343   3
 -14  -3   5 951.265 162.906  11
 -14   3   5 572.529 270.253  11
 -14   3   6 326.659 260.365   6
 -14  -3   6 468.539 328.081   6
 -14   3   6 581.551 296.990   7
 -14  -3   6 608.668 315.279   7
 -14  -3   6 595.473 297.314   5
 -14   3   6 247.302 261.912  11
 -14  -3   6 670.788 319.606   3
 -14   3   6 562.912 356.592   3
 -14  -3   7 43.5339 281.703   5
 -14   3   7-104.951 242.008  11
 -14  -3   7 265.476 322.380   3
 -14   3   7 423.374 327.947   3
 -14   3   7-82.7106 288.308   6
 -14   3   8 944.064 338.304   3
 -14  -3   8 524.793 272.205   3
 -14   3   8 904.310 299.677  11
 -14  -3   9-43.4677 293.553   3
 -14   3   9 69.5786 258.771  11
 -14  -3  10 602.701 299.488   3
 -14  -3  10 737.342 157.530   9
 -14   3  10 703.227 290.177  11
 -14  -3  11 810.745 358.891   3
 -14  -3  11 633.233 95.0078   9
 -14  -3  12 1146.52 338.453   3
 -14  -3  13 126.315 304.656   3
 -14  -3  14 545.102 337.200   3
 -14   3  14 577.757 201.900   9
 -14  -4 -12 5016.53 666.686   3
 -14   4 -12 5572.89 663.291   3
 -14  -4 -11 14918.2 1147.84   3
 -14   4 -11 16767.3 1158.65   3
 -14  -4 -10 5846.15 683.926   3
 -14   4 -10 5817.37 660.122   3
 -14  -4  -9 19534.9 1380.46   3
 -14   4  -9 22302.2 1378.37   3
 -14   4  -8 11262.3 971.814  11
 -14  -4  -8 12814.1 1049.15   3
 -14   4  -7 33186.5 1984.02  11
 -14  -4  -7 34510.6 1994.61   2
 -14   4  -7 38328.1 2024.10   3
 -14   4  -6 10769.8 858.917  11
 -14  -4  -6 10146.9 832.818   2
 -14  -4  -6 9457.48 608.371   1
 -14   4  -6 11153.3 874.405   3
 -14   4  -5 37879.8 2159.05   3
 -14  -4  -5 40238.5 2171.15   2
 -14   4  -5 43621.4 2154.15   7
 -14  -4  -5 38620.1 1929.68   1
 -14   4  -5 36514.0 2137.68  11
 -14   4  -4 6798.99 669.737   3
 -14   4  -4 6755.58 604.379   7
 -14   4  -4 5556.63 601.471  11
 -14  -4  -4 5899.84 626.431   2
 -14  -4  -3 41400.4 2400.96   3
 -14   4  -3 46821.6 2410.32   3
 -14   4  -3 48653.1 2347.58   7
 -14   4  -3 40215.7 2334.28  11
 -14  -4  -3 44052.2 2335.44   2
 -14   4  -2 15508.3 1074.33  11
 -14   4  -2 18442.1 1139.15   3
 -14  -4  -2 16318.4 1127.59   3
 -14   4  -2 15176.6 1022.36   7
 -14   4  -1 35477.1 1929.31   3
 -14  -4  -1 29836.3 1895.32   3
 -14   4  -1 32538.4 1873.37  11
 -14   4  -1 37926.5 1924.27   6
 -14  -4  -1 37460.6 1917.51   6
 -14  -4  -1 31293.3 1716.18  11
 -14   4  -1 35598.5 1850.70   7
 -14  -4   0 6476.57 620.544   6
 -14   4   0 6749.94 606.323   6
 -14   4   0 5347.70 587.973   3
 -14  -4   0 6662.94 637.953   3
 -14   4   0 6987.91 579.905   7
 -14   4   0 5430.89 570.989  11
 -14  -4   0 5609.73 438.363  11
 -14   4   1 36354.2 1814.54   6
 -14  -4   1 34826.0 1801.56   6
 -14  -4   1 33693.5 1840.22   3
 -14   4   1 30533.2 1801.30   3
 -14   4   1 33607.1 1758.22   7
 -14   4   1 28990.8 1752.29  11
 -14  -4   1 29248.0 1568.01  11
 -14  -4   2 11893.0 857.973   6
 -14   4   2 13405.1 882.526   6
 -14  -4   2 10548.2 868.376   3
 -14   4   2 12037.9 886.383   3
 -14   4   2 12195.6 836.038   7
 -14   4   2 12061.0 852.956  11
 -14  -4   2 10828.5 643.062  11
 -14   4   3 38379.5 1933.00   6
 -14  -4   3 38457.4 1942.69   6
 -14  -4   3 32594.5 1667.67  11
 -14   4   3 32740.6 1887.10  11
 -14  -4   3 34568.4 1949.79   3
 -14   4   3 36146.8 1966.74   3
 -14   4   3 38435.1 1919.57   7
 -14   4   4 8799.45 677.655   6
 -14  -4   4 8200.93 663.765   6
 -14  -4   4 6767.95 408.853  11
 -14   4   4 7925.51 651.997  11
 -14  -4   4 8181.33 655.368   5
 -14  -4   4 7522.84 682.930   3
 -14   4   4 8661.39 714.338   3
 -14   4   4 7183.88 636.639   7
 -14   4   5 26731.8 1535.62   6
 -14  -4   5 29633.6 1577.85   6
 -14   4   5 24891.5 1507.59  11
 -14  -4   5 27414.0 1543.46   5
 -14   4   5 25345.1 1571.57   3
 -14  -4   5 25301.6 1558.60   3
 -14   4   5 28586.3 1554.78   7
 -14   4   6 5180.78 543.833   6
 -14   4   6 6025.78 557.423  11
 -14  -4   6 5523.93 554.755   5
 -14   4   6 5487.50 555.716   7
 -14  -4   6 5657.54 569.847   3
 -14   4   6 5328.58 586.893   3
 -14  -4   7 31874.8 1641.13   9
 -14  -4   7 30541.9 1786.82   3
 -14   4   7 34538.1 1852.72   3
 -14   4   7 34800.0 1803.98   6
 -14   4   7 29833.8 1737.16  11
 -14  -4   8 6568.58 622.407   3
 -14   4   8 6585.77 638.235   3
 -14  -4   8 6186.06 443.375   9
 -14   4   8 5871.36 557.164  11
 -14   4   9 20921.0 1275.73   3
 -14  -4   9 19526.0 1219.53   3
 -14  -4   9 18983.5 1001.65   9
 -14   4   9 18946.6 1177.96  11
 -14  -4  10 3461.05 253.837   9
 -14  -4  10 3407.53 466.185   3
 -14   4  10 3524.66 505.928   3
 -14   4  10 3440.40 454.532  11
 -14  -4  11 19635.2 1231.77   3
 -14  -4  12 3832.98 474.603   3
 -14  -4  13 22853.6 1369.65   3
 -14  -4  14 4282.69 511.068   3
 -14   4  14 4797.20 422.365   9
 -14   4  15 19909.1 1093.63   9
 -14  -4  16 3464.96 515.943   1
 -14  -4  17 12712.9 987.199   1
 -14  -4  18 2370.45 459.332   1
 -14   5 -12 507.291 375.350   3
 -14  -5 -12 578.478 427.871   2
 -14  -5 -12 301.768 411.439   3
 -14   5 -11 12125.1 936.464   3
 -14  -5 -11 11688.9 965.950   2
 -14  -5 -11 11773.6 986.177   3
 -14   5 -10 702.233 388.118  11
 -14   5 -10 1596.87 414.201   3
 -14  -5 -10 1249.53 438.999   3
 -14  -5 -10 713.724 370.608   2
 -14   5  -9 11412.0 947.510  11
 -14   5  -9 12206.5 919.640   3
 -14  -5  -9 10958.2 932.514   2
 -14   5  -8 385.186 341.279  11
 -14   5  -8 782.868 365.336   3
 -14  -5  -8 1085.56 410.899   2
 -14  -5  -7 10209.0 843.417   2
 -14   5  -7 8762.21 830.267  11
 -14   5  -7 11551.6 862.095   3
 -14   5  -6 155.311 300.695  11
 -14  -5  -6 47.9753 332.232   2
 -14  -5  -6 284.700 351.953   3
 -14   5  -6 1247.94 387.423   3
 -14  -5  -5 8513.19 799.473   3
 -14  -5  -5 9488.69 784.228   2
 -14   5  -5 9467.28 753.192   7
 -14   5  -5 9259.97 800.098  11
 -14   5  -5 9413.77 785.445   3
 -14   5  -4 141.695 334.290   3
 -14   5  -4-237.896 284.782   7
 -14  -5  -4-44.0503 290.078   2
 -14  -5  -4 54.7859 328.202   3
 -14   5  -4 294.081 352.040  11
 -14   5  -3 8650.58 689.265   7
 -14  -5  -3 7708.53 725.876   3
 -14   5  -3 7892.11 715.312   3
 -14   5  -3 8032.01 718.859  11
 -14  -5  -3 7842.59 710.858   2
 -14   5  -2 1353.92 325.948   7
 -14   5  -2 1027.71 348.867   3
 -14   5  -2 1304.74 366.204  11
 -14  -5  -2 1047.60 357.405   3
 -14  -5  -2 952.861 326.063   2
 -14   5  -1 6245.56 565.320   7
 -14  -5  -1 5568.72 557.468   2
 -14   5  -1 5683.29 583.094  11
 -14  -5  -1 5759.54 622.952   3
 -14   5  -1 6111.52 627.180   3
 -14  -5   0 556.396 316.469   8
 -14  -5   0 695.619 330.758   3
 -14   5   0 1253.79 362.059   3
 -14  -5   0 172.068 311.999   6
 -14   5   0 470.494 301.285   6
 -14   5   0 407.218 266.829   7
 -14  -5   0 383.791 277.397   2
 -14   5   0 355.767 270.092  11
 -14  -5   0 500.799 158.891  11
 -14   5   1 2715.14 378.274   7
 -14   5   1 2255.86 414.021   6
 -14  -5   1 2296.05 401.025   6
 -14   5   1 3109.26 473.454   3
 -14  -5   1 2767.92 449.133   3
 -14  -5   1 2765.78 381.477   2
 -14  -5   1 3022.58 480.531   8
 -14  -5   1 2577.22 238.919  11
 -14   5   1 3704.19 469.810  11
 -14   5   2 830.489 292.994   7
 -14  -5   2 379.473 329.050   3
 -14   5   2 233.017 325.821   3
 -14  -5   2 629.520 304.617   6
 -14   5   2 453.024 281.487   6
 -14  -5   2 324.520 252.452   2
 -14  -5   2 876.887 339.987   8
 -14   5   2 1161.35 325.174  11
 -14  -5   2 499.800 124.059  11
 -14  -5   3 924.998 303.904   3
 -14   5   3 747.086 327.342   3
 -14  -5   3 583.877 328.382   6
 -14   5   3 1174.52 320.918   6
 -14  -5   3 980.550 343.604   8
 -14  -5   3 539.978 262.765   5
 -14   5   3 893.662 296.400  11
 -14  -5   3 709.539 87.8083  11
 -14   5   3 1301.63 303.559   7
 -14   5   4 38.9423 267.266   7
 -14   5   4 140.383 308.147   3
 -14  -5   4-45.2192 284.651   3
 -14   5   4-80.0935 268.222   6
 -14  -5   4 83.5105 295.529   6
 -14  -5   4-41.2650 280.950   8
 -14  -5   4 158.832 265.954   5
 -14   5   4-84.1227 267.259  11
 -14  -5   4-61.8417 228.436   9
 -14   5   5-79.2764 276.404   7
 -14  -5   5 44.3301 276.487   3
 -14   5   5-140.895 311.996   3
 -14   5   5 518.968 274.059   6
 -14  -5   5 141.372 229.438   9
 -14  -5   5 81.5775 282.228   5
 -14   5   5 250.447 314.715  11
 -14  -5   5 516.855 315.146   8
 -14   5   6 142.111 277.807   3
 -14  -5   6-43.5569 308.284   3
 -14   5   6-119.900 274.300   6
 -14  -5   6 83.7849 273.484   5
 -14   5   6-165.110 304.953  11
 -14  -5   6 127.464 211.434   9
 -14  -5   6 229.714 290.495   8
 -14   5   7 95.2702 321.761   3
 -14  -5   7-42.7969 296.115   3
 -14  -5   7 222.372 206.301   9
 -14  -5   7 146.916 276.942   8
 -14   5   7 205.411 268.270  11
 -14  -5   8 168.516 317.746   3
 -14   5   8-47.9561 321.372   3
 -14  -5   8 456.249 286.485   8
 -14  -5   8 280.801 161.404   9
 -14   5   8 163.316 278.184  11
 -14   5   9 1258.18 373.980   3
 -14  -5   9 705.314 329.190   3
 -14  -5   9 818.940 167.607   9
 -14  -5   9 936.949 293.432   8
 -14   5   9 897.459 321.824  11
 -14  -5  10 122.779 314.573   3
 -14  -5  10-63.0171 239.121   8
 -14   5  10 451.099 319.172  11
 -14  -5  11 1210.57 288.598   8
 -14  -5  11 967.078 328.756   3
 -14  -5  12 398.078 325.217   3
 -14  -5  13 1920.46 368.886   3
 -14  -5  14 785.261 382.742   1
 -14   5  14 443.562 244.545   9
 -14  -5  14 580.508 327.105   3
 -14  -5  15 1766.02 445.453   1
 -14   5  15 2120.67 326.069   9
 -14  -5  16 772.271 374.072   1
 -14  -5  17 2948.61 518.041   1
 -14  -6 -11 15570.2 1178.06   2
 -14   6 -11 18407.8 1175.20   3
 -14   6 -11 16507.7 1213.12  11
 -14  -6 -10 219.175 364.964   2
 -14   6 -10 858.844 363.072   3
 -14   6 -10 830.897 408.255  11
 -14  -6  -9 20738.3 1352.20   2
 -14   6  -9 21032.0 1315.18   3
 -14   6  -9 19480.6 1349.12  11
 -14  -6  -8 1104.27 393.328   3
 -14  -6  -8 464.487 407.357   2
 -14   6  -8 506.245 368.090  11
 -14   6  -8 329.668 316.463   3
 -14  -6  -7 28611.1 1699.32   2
 -14  -6  -7 27269.3 1733.94   3
 -14   6  -7 28475.5 1719.77  11
 -14   6  -7 29886.6 1699.59   3
 -14  -6  -6 566.942 362.066   3
 -14  -6  -6 577.910 364.842   2
 -14   6  -6 1494.21 429.452  11
 -14   6  -6 793.407 365.011   3
 -14   6  -5 32761.9 1781.72   3
 -14   6  -5 29541.7 1787.60  11
 -14  -6  -5 28407.3 1816.26   3
 -14  -6  -5 31569.1 1769.88   2
 -14  -6  -4 664.804 372.332   2
 -14  -6  -4 985.207 398.545   3
 -14   6  -4 846.873 293.683   7
 -14   6  -4 1663.46 402.098   3
 -14   6  -4 1069.61 368.625  11
 -14  -6  -3 41185.6 2183.11   2
 -14   6  -3 43002.2 2144.42   7
 -14   6  -3 39755.7 2223.17  11
 -14  -6  -3 36633.2 2220.19   3
 -14   6  -3 40636.9 2206.79   3
 -14   6  -2-91.8391 350.792   3
 -14  -6  -2 313.608 322.889   3
 -14  -6  -2 442.192 322.478   2
 -14   6  -2 474.646 264.300   7
 -14  -6  -2 86.6152 337.150   9
 -14   6  -2-48.6786 320.691  11
 -14  -6  -1 41320.4 2418.28   3
 -14   6  -1 46207.5 2418.04   3
 -14  -6  -1 42362.8 2327.75   2
 -14   6  -1 47907.2 2341.31   7
 -14  -6  -1 49093.6 2400.64   9
 -14   6  -1 42891.5 2409.64  11
 -14   6   0 1057.23 378.722   3
 -14   6   0 468.037 285.818   7
 -14  -6   0 1191.55 395.045   3
 -14  -6   0 465.754 272.380   2
 -14  -6   0 864.139 171.133  11
 -14  -6   0 910.079 324.712   9
 -14   6   0 794.074 346.898  11
 -14  -6   1 52391.8 2543.10   8
 -14  -6   1 46894.8 2527.55   3
 -14   6   1 51690.4 2545.91   3
 -14   6   1 52088.6 2510.24   6
 -14   6   1 49186.9 2441.88   7
 -14  -6   1 49481.4 2420.48   2
 -14  -6   1 54632.0 2488.39   9
 -14  -6   1 43074.8 2200.68  11
 -14   6   1 44160.9 2492.95  11
 -14  -6   2 3471.98 497.968   8
 -14   6   2 2948.53 405.912   7
 -14   6   2 2222.70 443.427   3
 -14  -6   2 3299.50 475.847   3
 -14   6   2 3512.69 443.094   6
 -14  -6   2 1944.23 349.681   2
 -14   6   2 2238.27 417.842  11
 -14  -6   2 3268.65 418.287   9
 -14  -6   3 53343.2 2598.55   8
 -14   6   3 51428.9 2544.32   7
 -14   6   3 50849.9 2623.44   3
 -14  -6   3 48490.8 2594.79   3
 -14   6   3 48563.7 2550.38   6
 -14  -6   3 46190.9 2445.29   2
 -14  -6   3 51908.1 2553.79   5
 -14   6   3 46035.7 2575.84  11
 -14  -6   3 49568.9 2502.69   9
 -14  -6   4 2223.45 419.869   8
 -14   6   4 1907.65 360.494   7
 -14   6   4 2618.64 441.564   3
 -14  -6   4 2643.81 453.216   3
 -14   6   4 2191.15 387.640   6
 -14  -6   4 1810.18 300.177   2
 -14  -6   4 2355.31 400.018   5
 -14   6   4 2641.70 413.060  11
 -14  -6   4 2466.16 349.999   9
 -14  -6   5 39335.5 1997.15   8
 -14   6   5 37308.6 1971.27   7
 -14   6   5 36657.4 2038.77   3
 -14  -6   5 33643.1 1983.98   3
 -14   6   5 39818.6 1991.53   6
 -14  -6   5 36057.0 1829.21   2
 -14  -6   5 37985.5 1994.35   5
 -14  -6   5 35654.4 1878.30   9
 -14   6   5 33414.2 1987.52  11
 -14   6   6 157.753 293.480   6
 -14  -6   6 305.352 206.586   9
 -14  -6   6-75.9592 306.435   8
 -14   6   6 132.271 258.715  11
 -14  -6   6 428.631 316.783   3
 -14   6   6 237.524 328.725   3
 -14  -6   7 38470.3 1962.64   8
 -14  -6   7 35480.0 1828.03   9
 -14   6   7 38338.3 2056.49   3
 -14   6   7 34219.7 1979.91  11
 -14  -6   7 36647.4 1992.28   3
 -14   6   8 1090.00 365.028  11
 -14  -6   8 1609.83 356.832   3
 -14   6   8 1014.69 362.848   3
 -14  -6   8 824.894 307.156   8
 -14   6   9 31419.8 1774.14  11
 -14  -6   9 30204.3 1739.55   3
 -14  -6   9 32099.2 1684.72   8
 -14   6  10 262.531 329.828  11
 -14  -6  10-90.6417 245.076   8
 -14  -6  10-39.6910 291.213   3
 -14  -6  11 28182.5 1591.23   3
 -14  -6  11 28106.3 1633.68   1
 -14  -6  12 1029.23 332.557   3
 -14  -6  12 917.339 395.090   1
 -14  -6  13 21643.0 1275.00   3
 -14  -6  13 23581.6 1369.57   1
 -14   6  13 19203.0 1202.97   9
 -14  -6  14 873.999 365.087   1
 -14   6  14 524.916 265.009   9
 -14  -6  14 921.070 312.246   3
 -14  -6  15 15773.5 1120.91   1
 -14   6  15 16327.0 990.091   9
 -14  -6  16 766.967 404.259   1
 -14   7 -10 1503.14 404.474   3
 -14  -7 -10 709.709 370.841   2
 -14  -7 -10 1591.89 448.716   3
 -14   7 -10 2048.78 470.115  11
 -14   7  -9 5052.92 567.361   3
 -14  -7  -9 4091.59 588.139   3
 -14  -7  -9 4613.55 589.909   2
 -14   7  -9 3355.66 562.743  11
 -14   7  -8 1180.26 357.818   3
 -14   7  -8 1267.17 409.741  11
 -14  -7  -8 694.585 383.385   3
 -14  -7  -8 565.686 366.302   2
 -14  -7  -7 5821.84 674.145   3
 -14  -7  -7 6330.69 676.508   2
 -14   7  -7 7106.67 664.216   3
 -14   7  -7 6569.79 721.365  11
 -14   7  -6 2257.75 439.405   3
 -14   7  -6 3032.26 493.422  11
 -14  -7  -6 2309.49 464.418   3
 -14  -7  -6 2118.55 457.454   2
 -14  -7  -5 3896.44 544.080   2
 -14  -7  -5 3384.42 528.344   3
 -14   7  -5 4140.97 510.707   3
 -14   7  -5 4152.55 553.842  11
 -14  -7  -4 267.459 316.571   2
 -14  -7  -4 706.906 365.136   3
 -14   7  -4 630.704 342.810   3
 -14   7  -4 790.985 348.227  11
 -14  -7  -3 3038.87 486.652   3
 -14  -7  -3 2518.72 428.272   2
 -14   7  -3 2431.94 444.739   3
 -14   7  -3 3407.33 498.966  11
 -14  -7  -2 571.640 330.450   3
 -14  -7  -2 81.5502 286.716   2
 -14   7  -2 361.097 314.921   3
 -14   7  -2 202.766 300.766  11
 -14   7  -1 2970.28 394.213   7
 -14  -7  -1 2792.46 479.007   3
 -14  -7  -1 3837.94 469.578   2
 -14   7  -1 3266.79 463.512   3
 -14  -7  -1 2716.20 428.803   9
 -14   7  -1 3130.68 473.613  11
 -14   7   0 69.6826 266.501   7
 -14  -7   0 147.854 316.407   3
 -14  -7   0 366.692 292.717   2
 -14   7   0 592.036 325.076   3
 -14  -7   0 399.636 301.630   9
 -14  -7   0 407.563 120.678  11
 -14   7   0 146.998 278.243  11
 -14   7   1 1937.95 345.062   7
 -14  -7   1 1438.59 362.200   3
 -14   7   1 1463.49 388.540   3
 -14  -7   1 1449.20 327.448   2
 -14   7   1 825.915 357.065  11
 -14  -7   1 1288.48 313.775   9
 -14   7   2 357.370 266.214   7
 -14  -7   2 187.259 329.176   3
 -14   7   2 460.046 323.490   3
 -14   7   2 567.458 303.867   6
 -14  -7   2 160.526 248.720   2
 -14  -7   2 579.113 287.203   5
 -14  -7   2-143.714 281.692   9
 -14  -7   2 394.447 330.691   8
 -14   7   2 722.129 341.040  11
 -14   7   3 1863.69 327.071   7
 -14   7   3 1530.89 380.951   3
 -14  -7   3 1182.90 354.753   3
 -14   7   3 1317.73 333.523   6
 -14  -7   3 1601.70 304.338   2
 -14  -7   3 1466.93 345.510   5
 -14  -7   3 1554.91 329.402   9
 -14  -7   3 2032.48 404.128   8
 -14   7   3 2001.52 407.974  11
 -14   7   4 708.628 294.048   7
 -14   7   4-46.7995 308.416   3
 -14  -7   4 354.348 316.053   3
 -14   7   4 196.861 261.773   6
 -14  -7   4 215.421 207.297   2
 -14  -7   4 38.8933 277.580   5
 -14  -7   4 282.028 248.627   9
 -14  -7   4 244.689 282.356   8
 -14   7   4 710.254 345.196  11
 -14  -7   5 863.883 300.035   1
 -14   7   5 846.586 355.769   3
 -14  -7   5 776.423 332.827   3
 -14   7   5 742.361 307.359   6
 -14  -7   5 550.138 217.950   2
 -14   7   5 704.457 357.565  11
 -14  -7   5 659.125 239.515   9
 -14  -7   5 744.518 313.781   8
 -14  -7   5 403.630 237.039   4
 -14  -7   6 462.424 321.249   3
 -14   7   6 428.140 339.402   3
 -14  -7   6 123.982 182.596   2
 -14  -7   6 280.671 292.790   1
 -14   7   6 373.712 315.697  11
 -14  -7   6 258.276 200.099   9
 -14  -7   6 261.740 278.377   8
 -14  -7   6 249.352 222.559   4
 -14  -7   7-41.0952 299.447   3
 -14   7   7 384.457 313.755   3
 -14  -7   7 66.9831 158.016   2
 -14   7   7 92.8419 294.993  11
 -14  -7   7 73.7969 281.813   1
 -14  -7   7-35.4442 267.216   8
 -14  -7   7 234.069 234.934   4
 -14  -7   8 522.007 299.796   3
 -14  -7   8 636.835 282.179   8
 -14  -7   8 580.570 309.634   1
 -14   7   8 554.599 323.224  11
 -14  -7   9 235.079 285.710   3
 -14  -7   9 201.575 285.588   1
 -14   7   9 369.478 293.703  11
 -14  -7  10 230.017 287.189   3
 -14  -7  10 167.802 294.800   1
 -14   7  10 139.023 330.525  11
 -14  -7  11 174.297 310.936   1
 -14  -7  11 374.221 293.268   3
 -14  -7  12 90.2733 335.899   1
 -14  -7  12 328.835 273.802   3
 -14  -7  13 676.306 306.861   3
 -14   7  13 1285.83 321.570   9
 -14  -7  13 1351.78 385.333   1
 -14   7  14-33.8029 253.132   9
 -14  -7  14-47.8996 336.482   1
 -14   7  15 1774.59 345.538   9
 -14  -7  15 1772.82 441.496   1
 -14   8  -8 7755.89 777.620  11
 -14  -8  -8 7571.60 739.784   2
 -14  -8  -8 7155.65 750.176   3
 -14   8  -8 7894.46 692.663   3
 -14   8  -7 9519.38 836.465  11
 -14  -8  -7 9192.66 821.409   2
 -14  -8  -7 8193.90 804.370   3
 -14   8  -7 9478.31 767.006   3
 -14   8  -6 6733.76 691.985  11
 -14  -8  -6 5469.87 659.709   3
 -14  -8  -6 5561.21 637.033   2
 -14   8  -6 6181.79 620.491   3
 -14   8  -5 11119.6 921.572  11
 -14  -8  -5 10368.8 901.417   3
 -14  -8  -5 12545.4 909.477   2
 -14   8  -5 11466.5 865.778   3
 -14   8  -4 7328.88 722.782  11
 -14  -8  -4 6436.36 708.348   3
 -14  -8  -4 7035.36 660.105   2
 -14   8  -4 6667.67 643.680   3
 -14   8  -3 15714.5 1105.71  11
 -14  -8  -3 15095.6 1033.19   2
 -14  -8  -3 13880.0 1056.56   3
 -14   8  -3 16642.3 1067.09   3
 -14   8  -2 7182.43 741.658  11
 -14  -8  -2 9626.27 751.651   2
 -14  -8  -2 8549.98 765.493   3
 -14   8  -2 10194.2 789.405   3
 -14   8  -1 19552.6 1339.82  11
 -14  -8  -1 21402.3 1283.53   2
 -14  -8  -1 22256.6 1124.85   1
 -14   8  -1 22505.4 1337.32   3
 -14  -8  -1 18625.7 1321.41   3
 -14  -8   0 11927.2 915.667   3
 -14   8   0 12891.4 916.101   3
 -14   8   0 11582.5 929.684  11
 -14  -8   0 12276.4 861.454   2
 -14  -8   0 11711.4 728.391   1
 -14  -8   0 13374.9 898.512   9
 -14   8   1 27597.4 1544.06   3
 -14  -8   1 24891.3 1520.16   3
 -14  -8   1 24464.4 1418.54   2
 -14   8   1 22700.0 1506.49  11
 -14  -8   1 24366.0 1333.47   1
 -14  -8   1 28258.5 1486.13   9
 -14   8   2 9283.73 786.182   3
 -14  -8   2 10071.7 793.159   3
 -14  -8   2 8489.74 664.795   2
 -14   8   2 8811.36 792.522  11
 -14  -8   2 8212.58 675.059   5
 -14  -8   2 8651.19 684.364   9
 -14  -8   2 9251.83 636.074   1
 -14  -8   3 25208.4 1341.44   1
 -14  -8   3 23642.9 1463.50   3
 -14  -8   3 23652.6 1346.23   2
 -14   8   3 21212.7 1452.40  11
 -14  -8   3 26364.0 1423.05   5
 -14   8   3 24549.8 1484.94   3
 -14  -8   3 23996.1 1378.44   9
 -14  -8   3 25925.0 1464.98   8
 -14  -8   4 6322.75 536.761   9
 -14  -8   4 6755.70 598.368   8
 -14   8   4 6643.81 574.572   7
 -14  -8   4 5447.47 582.348   3
 -14  -8   4 6417.55 524.915   2
 -14   8   4 6413.33 652.129  11
 -14  -8   4 6431.13 584.591   5
 -14   8   4 5631.49 614.381   3
 -14  -8   4 5850.52 521.234   1
 -14  -8   5 23209.7 1299.56   1
 -14  -8   5 20642.9 1213.54   2
 -14  -8   5 22008.8 1351.16   3
 -14   8   5 20378.9 1381.06  11
 -14  -8   5 23529.3 1347.15   8
 -14  -8   5 23767.0 1274.06   4
 -14   8   5 24336.9 1415.18   3
 -14  -8   6 10508.8 736.504   1
 -14  -8   6 9867.82 640.004   2
 -14   8   6 9181.74 798.618  11
 -14  -8   6 8798.49 740.807   3
 -14  -8   6 10916.0 771.217   8
 -14  -8   6 9837.82 700.683   4
 -14  -8   7 33169.5 1791.89   1
 -14   8   7 32191.8 1875.51  11
 -14  -8   7 34934.5 1839.18   3
 -14  -8   7 35016.4 1792.03   8
 -14  -8   7 30231.9 1752.88   4
 -14   8   8 6963.59 703.449  11
 -14  -8   8 7906.58 666.915   3
 -14  -8   8 8563.10 688.542   1
 -14  -8   8 8086.58 649.647   4
 -14   8   9 26393.9 1609.40  11
 -14  -8   9 28137.0 1544.21   3
 -14  -8   9 26481.4 1543.74   1
 -14   8  10 10056.5 824.506  11
 -14  -8  10 9935.05 788.608   1
 -14  -8  10 10036.6 746.309   3
 -14  -8  11 26187.6 1563.62   1
 -14  -8  11 27369.2 1512.40   3
 -14  -8  12 10047.9 807.135   1
 -14  -8  12 8855.13 692.486   3
 -14  -8  13 20072.0 1118.74   3
 -14  -8  13 19861.4 1223.73   1
 -14   8  14 9212.95 741.381   9
 -14  -8  14 12057.1 873.405   1
 -14   9  -6 3468.50 540.789  11
 -14  -9  -6 3459.96 544.697   3
 -14  -9  -6 4745.88 577.222   2
 -14   9  -6 5078.16 542.705   3
 -14   9  -5-56.8660 330.082  11
 -14  -9  -5 140.234 318.504   2
 -14  -9  -5 379.474 321.597   3
 -14   9  -5 676.643 319.029   3
 -14   9  -4 1005.55 384.484  11
 -14  -9  -4 315.900 327.747   2
 -14  -9  -4 852.856 392.148   3
 -14   9  -4 554.416 331.086   3
 -14   9  -3 2253.40 458.364  11
 -14  -9  -3 1825.66 435.799   3
 -14  -9  -3 2170.51 426.078   2
 -14   9  -3 1373.72 357.892   3
 -14   9  -2 3095.01 488.904  11
 -14  -9  -2 1952.03 390.584   2
 -14  -9  -2 2750.91 498.697   3
 -14   9  -2 2298.42 431.665   3
 -14   9  -1 592.037 343.024  11
 -14  -9  -1 516.907 321.796   2
 -14  -9  -1 495.932 319.139   3
 -14   9  -1 789.597 336.052   3
 -14   9   0 1387.56 403.937  11
 -14  -9   0 986.398 315.013   2
 -14  -9   0 2076.45 423.730   3
 -14   9   0 1106.55 373.738   3
 -14   9   1 849.363 360.510   3
 -14  -9   1 843.687 357.703   3
 -14  -9   1 1295.06 321.041   2
 -14   9   1 687.590 367.880  11
 -14  -9   1 714.735 293.853   9
 -14  -9   1 791.962 221.556   1
 -14   9   2 949.958 368.188   3
 -14  -9   2 1001.53 346.724   3
 -14  -9   2 850.726 285.031   2
 -14   9   2 1260.69 380.530  11
 -14  -9   2 1014.55 295.905   5
 -14  -9   2 1508.30 331.402   9
 -14  -9   2 1191.08 257.097   1
 -14  -9   3 511.511 265.469   2
 -14   9   3 1044.47 389.651  11
 -14  -9   3 802.887 304.219   5
 -14  -9   3 625.356 247.676   1
 -14  -9   3 751.121 338.797   3
 -14   9   3 549.513 366.336   3
 -14  -9   4 358.894 249.461   2
 -14  -9   4 85.0660 247.692   1
 -14   9   4 207.490 329.652  11
 -14  -9   4-85.4835 302.570   3
 -14  -9   5 41.3737 279.422   3
 -14  -9   5-27.5835 215.993   2
 -14   9   5 824.827 380.861  11
 -14  -9   5 38.2356 282.488   8
 -14  -9   5-91.4480 235.764   1
 -14   9   6-512.621 389.082  11
 -14  -9   6 80.1031 268.446   3
 -14  -9   6-259.987 262.300   1
 -14   9   7 51.0394 321.337  11
 -14  -9   7 38.8471 262.405   3
 -14  -9   7 275.796 276.494   1
 -14   9   8 305.330 349.339  11
 -14  -9   8 37.5722 279.576   3
 -14  -9   8 291.024 305.067   1
 -14   9   9 203.856 344.231  11
 -14  -9   9 289.991 273.316   3
 -14  -9   9-38.1099 296.639   1
 -14   9  10 102.334 296.887  11
 -14  -9  10 315.052 288.844   3
 -14  -9  10 79.9065 301.265   1
 -14  -9  11 67.2961 279.117   3
 -14  -9  11 207.848 321.538   1
 -14  -9  12 43.3532 309.142   1
 -14   9  12 122.456 315.707   9
 -14 -10  -4 14325.3 1100.50   3
 -14 -10  -4 15705.0 1051.07   2
 -14  10  -4 14918.3 1107.91  11
 -14 -10  -3 4876.91 621.625   3
 -14 -10  -3 5728.41 601.566   2
 -14  10  -3 4977.42 616.665  11
 -14  10  -3 5656.82 581.631   3
 -14 -10  -2 17275.9 1160.98   2
 -14  10  -2 19810.3 1186.60   3
 -14  10  -2 17105.7 1230.11  11
 -14 -10  -2 17641.3 1211.39   3
 -14 -10  -1 4797.66 530.550   2
 -14  10  -1 5493.68 567.791   3
 -14  10  -1 3841.29 572.116  11
 -14 -10  -1 5173.72 592.885   3
 -14 -10   0 25049.0 1489.55   2
 -14  10   0 27217.3 1554.26   3
 -14 -10   0 26868.2 1570.43   3
 -14  10   0 25566.8 1606.73  11
 -14 -10   1 4833.87 559.544   3
 -14  10   1 4591.98 534.363   3
 -14  10   1 5266.82 618.008  11
 -14 -10   1 3978.57 479.409   2
 -14 -10   2 31605.0 1779.48   3
 -14  10   2 31236.2 1847.02  11
 -14 -10   2 31151.9 1704.10   2
 -14 -10   3 4977.31 537.432   3
 -14  10   3 4549.44 578.265  11
 -14 -10   3 3343.13 432.570   2
 -14  10   4 29968.2 1758.77  11
 -14 -10   4 29091.4 1577.00   2
 -14 -10   4 29925.7 1550.00   1
 -14 -10   4 27291.4 1635.69   3
 -14  10   5 5678.25 633.358  11
 -14 -10   5 5660.31 494.683   1
 -14 -10   5 4548.44 513.883   3
 -14  10   6 31495.0 1927.73  11
 -14 -10   6 35356.4 1796.99   1
 -14 -10   6 33555.5 1840.65   3
 -14  10   7 5521.49 620.519  11
 -14 -10   7 5418.93 509.476   1
 -14 -10   7 4975.71 520.390   3
 -14  10   8 26340.6 1644.87  11
 -14 -10   8 26660.8 1515.39   1
 -14 -10   8 28057.7 1530.84   3
 -14 -10   9 4417.60 498.855   1
 -14  10   9 3925.86 546.455  11
 -14 -11   2 432.373 279.336   2
 -13   0 -15-115.652 409.305   3
 -13   0 -14 7175.94 751.493   3
 -13   0 -13-27.7211 238.495  10
 -13   0 -13 56.9567 375.069   3
 -13   0 -12 11438.5 726.055  10
 -13   0 -12 11310.8 745.837   1
 -13   0 -12 11249.7 950.301   3
 -13   0 -11 92.7788 182.770  10
 -13   0 -11 26.9937 220.240   1
 -13   0 -11 335.609 380.854   3
 -13   0 -10 7898.95 562.014  10
 -13   0 -10 9799.74 640.309   1
 -13   0 -10 10133.4 856.768   3
 -13   0  -9-17.9910 163.896  10
 -13   0  -9 53.3282 215.049   1
 -13   0  -9-54.1448 340.837   3
 -13   0  -8 11506.9 711.998   1
 -13   0  -8 11159.1 892.216   3
 -13   0  -8 9780.46 591.170  10
 -13   0  -7 155.987 298.227   3
 -13   0  -7-46.8306 110.901  10
 -13   0  -7-26.5648 228.550   1
 -13   0  -6 5694.67 464.992   1
 -13   0  -6 5264.54 598.457   7
 -13   0  -6 5151.75 602.798   3
 -13   0  -5-159.188 227.117   1
 -13   0  -5-199.254 307.609   3
 -13   0  -5 45.5376 297.287   7
 -13   0  -5 239.338 317.932   6
 -13   0  -4 2636.73 454.672   3
 -13   0  -4 2397.90 405.571   7
 -13   0  -4 2439.27 417.088   6
 -13   0  -3-95.5452 322.662   3
 -13   0  -3 219.165 265.356   6
 -13   0  -3 252.101 283.797   7
 -13   0  -2 7185.21 613.162  11
 -13   0  -2 9835.21 759.570   3
 -13   0  -2 7480.64 670.409   6
 -13   0  -2 9489.45 714.142   7
 -13   0  -1-126.367 238.178  11
 -13   0  -1-91.8696 291.903   3
 -13   0  -1-41.2963 242.221   6
 -13   0  -1-119.017 261.284   7
 -13   0   0 2663.43 339.381  11
 -13   0   0 2618.52 392.763   7
 -13   0   0 3239.60 412.993   6
 -13   0   0 2891.75 451.472   3
 -13   0   1 77.8037 266.990   7
 -13   0   1 198.552 235.402   6
 -13   0   1-171.193 219.283  11
 -13   0   1 44.5070 282.801   3
 -13   0   2 388.821 254.369   7
 -13   0   2 470.080 262.896   6
 -13   0   2 162.818 201.162  11
 -13   0   2 704.052 316.488   3
 -13   0   3-51.8611 211.526  11
 -13   0   3-156.772 291.527   7
 -13   0   3 351.380 245.770   6
 -13   0   4 1535.33 260.211  11
 -13   0   4 1701.18 336.635   7
 -13   0   4 1910.96 352.031   6
 -13   0   5 98.0056 200.015  11
 -13   0   5 119.958 254.190   7
 -13   0   5 354.404 261.652   6
 -13   0   6 1406.70 252.914  11
 -13   0   6 1054.32 321.242   7
 -13   0   6 1511.17 324.498   6
 -13   0   7-93.9128 199.944  11
 -13   0   7-43.0209 283.301   3
 -13   0   7 120.468 243.054   6
 -13   0   8 993.308 333.015   5
 -13   0   8 841.725 237.676  11
 -13   0   8 1499.45 314.853   6
 -13   0   8 903.573 327.606   3
 -13   0   9-287.430 272.718   6
 -13   0   9 85.9026 282.843   3
 -13   0   9 220.531 247.161   5
 -13   0  10 667.656 282.256   6
 -13   0  10-43.0061 290.871   3
 -13   0  10 494.809 288.895   5
 -13   0  11 42.3885 256.648   6
 -13   0  11 45.9780 283.989   5
 -13   0  11 388.802 284.554   3
 -13   0  12 2683.10 443.354   3
 -13   0  13 24.8523 105.767   9
 -13  -1 -15 1053.84 467.485   3
 -13   1 -15 1482.28 458.066   3
 -13   1 -14 11855.6 940.579   3
 -13  -1 -14 10759.6 917.765   3
 -13   1 -14 9480.76 704.508  10
 -13   1 -13 840.074 410.433   3
 -13  -1 -13 1328.76 448.984   3
 -13   1 -13 922.935 269.918  10
 -13   1 -12 16097.8 984.303  10
 -13   1 -12 18464.7 1244.25   3
 -13  -1 -12 17632.9 1222.22   3
 -13   1 -12 17507.5 1019.82   1
 -13   1 -11 1197.76 248.073  10
 -13  -1 -11 1871.36 280.273   1
 -13   1 -11 1384.14 297.412   1
 -13   1 -11 1746.68 474.694   3
 -13  -1 -11 2095.42 467.144   3
 -13  -1 -10 17819.4 1025.40  10
 -13   1 -10 18145.4 1047.71  10
 -13   1 -10 20288.1 1311.06   3
 -13  -1 -10 20399.8 1329.77   3
 -13  -1 -10 21394.0 1093.67   1
 -13   1 -10 19450.0 1114.31   1
 -13   1  -9 2015.66 257.557  10
 -13  -1  -9 2092.30 246.320  10
 -13   1  -9 3351.38 364.555   1
 -13  -1  -9 3177.20 340.573   1
 -13   1  -9 3220.94 517.099   3
 -13  -1  -9 3583.12 528.107   3
 -13   1  -8 22669.8 1170.76   1
 -13  -1  -8 20994.7 1116.00   1
 -13  -1  -8 20489.4 1333.47   3
 -13   1  -8 19499.5 1043.20  10
 -13  -1  -8 18330.7 1012.70  10
 -13   1  -8 22433.4 1346.91   3
 -13  -1  -7 1293.19 250.687   1
 -13   1  -7 2347.97 337.528   1
 -13  -1  -7 2283.95 439.491   3
 -13   1  -7 1423.16 411.827   3
 -13  -1  -7 1530.61 171.505  10
 -13   1  -7 1964.98 422.649   7
 -13  -1  -6 29010.8 1574.89   1
 -13   1  -6 28712.3 1608.37   1
 -13   1  -6 32858.8 1775.88   7
 -13  -1  -6 33606.2 1811.15   7
 -13   1  -6 30243.3 1774.54   3
 -13  -1  -6 33287.3 1830.76   3
 -13  -1  -5 3947.36 500.386   7
 -13   1  -5 4207.67 513.092   6
 -13   1  -5 3219.47 503.166   3
 -13  -1  -5 4085.20 380.664   1
 -13   1  -5 3894.18 400.088   1
 -13  -1  -5 3247.87 500.302   3
 -13   1  -5 4607.62 508.198   7
 -13   1  -4 29894.4 1709.31   7
 -13  -1  -4 31325.9 1740.35   7
 -13   1  -4 31787.2 1753.24   6
 -13   1  -4 30276.5 1759.51   3
 -13  -1  -4 29238.1 1757.40   3
 -13   1  -3 2869.79 457.261   3
 -13  -1  -3 4021.16 463.394   7
 -13   1  -3 3631.84 445.511   7
 -13   1  -3 3222.02 456.434   6
 -13   1  -3 2896.55 406.679  11
 -13  -1  -3 2568.96 444.810   3
 -13   1  -2 42122.3 2434.58  11
 -13   1  -2 48970.6 2560.14   3
 -13  -1  -2 49520.7 2567.75   3
 -13   1  -2 50126.1 2510.17   7
 -13  -1  -2 51439.6 2534.69   7
 -13   1  -2 49993.9 2531.52   6
 -13   1  -1 10396.3 756.735   6
 -13   1  -1 8217.71 740.305   3
 -13  -1  -1 9622.24 775.527   3
 -13  -1  -1 8902.27 651.440  11
 -13   1  -1 9108.86 680.583  11
 -13   1  -1 9951.21 736.535   7
 -13  -1  -1 9988.83 749.365   7
 -13   1   0 66876.2 3159.90   3
 -13  -1   0 56897.0 2970.80  11
 -13   1   0 55616.8 3006.30  11
 -13  -1   0 64017.1 3103.01   7
 -13   1   0 64636.4 3094.61   7
 -13   1   0 65118.3 3106.29   6
 -13   1   1 797.500 326.692   3
 -13   1   1 783.259 266.041  11
 -13  -1   1 665.811 240.691  11
 -13   1   1 687.146 298.853   7
 -13  -1   1 986.133 316.131   7
 -13   1   1 515.536 276.241   6
 -13   1   2 70573.2 3537.62   3
 -13  -1   2 65111.3 3365.60  11
 -13   1   2 64647.2 3409.94  11
 -13  -1   2 76021.1 3527.90   7
 -13   1   2 77419.9 3520.21   7
 -13   1   2 76970.9 3522.12   6
 -13   1   3 1530.92 365.530   3
 -13  -1   3 1445.44 254.452  11
 -13   1   3 1456.33 281.215  11
 -13  -1   3 1785.32 332.845   7
 -13   1   3 1898.64 342.233   7
 -13   1   3 1475.76 317.364   6
 -13  -1   3 1409.36 355.438   6
 -13  -1   4 46085.6 2227.16   7
 -13   1   4 46583.4 2226.63   7
 -13   1   4 44811.3 2215.75   6
 -13   1   4 39454.4 2100.21  11
 -13  -1   4 39147.5 2046.09  11
 -13  -1   4 36534.2 2199.81   3
 -13   1   4 40516.4 2230.35   3
 -13  -1   4 44016.4 2217.41   6
 -13  -1   5 5464.07 545.008   6
 -13   1   5 5351.36 524.080   6
 -13  -1   5 4908.73 520.524   5
 -13   1   5 5736.09 476.539  11
 -13  -1   5 5382.85 410.323  11
 -13   1   5 5551.46 533.675   7
 -13  -1   5 5168.53 530.096   7
 -13  -1   5 5144.22 554.961   3
 -13  -1   6 62690.7 3090.65   6
 -13   1   6 64449.4 3086.56   6
 -13  -1   6 59118.8 3078.98   5
 -13   1   6 65520.6 3103.73   7
 -13  -1   6 65867.8 3108.60   7
 -13  -1   6 59940.1 3095.74   3
 -13   1   6 59203.2 2973.95  11
 -13  -1   6 57214.3 2906.50  11
 -13  -1   7 12927.0 912.115   3
 -13   1   7 13865.8 907.941   6
 -13  -1   7 13422.6 911.825   6
 -13  -1   7 12339.0 741.997  11
 -13   1   7 12895.4 812.286  11
 -13  -1   8 71268.7 3512.68   3
 -13  -1   8 71999.7 3495.03   6
 -13   1   8 71498.4 3491.70   6
 -13   1   8 65769.6 3367.77  11
 -13   1   8 72309.0 3518.32   5
 -13   1   9 1659.67 376.100   3
 -13  -1   9 2112.49 385.939   3
 -13   1   9 2239.76 382.678   6
 -13  -1   9 2150.40 360.946   6
 -13   1   9 2300.65 390.179   5
 -13   1  10 50978.8 2689.87   3
 -13  -1  10 52315.7 2682.17   3
 -13   1  10 49556.5 2653.93   6
 -13  -1  10 53734.8 2680.48   6
 -13   1  10 50691.8 2692.46   5
 -13  -1  10 53335.5 2702.05   5
 -13   1  11 1979.58 394.902   3
 -13  -1  11 2787.91 427.935   3
 -13   1  11 1848.41 363.863   6
 -13   1  11 1701.48 384.060   5
 -13  -1  12 47863.0 2270.87   9
 -13   1  12 51827.7 2598.19   3
 -13   1  13 2540.09 238.625   9
 -13  -1  13 3171.11 456.103   3
 -13   1  14 30080.4 1449.56   9
 -13  -2 -15 1121.34 461.405   3
 -13   2 -15 1886.02 462.507   3
 -13   2 -14 7260.77 622.974  10
 -13  -2 -14 9270.48 842.606   3
 -13   2 -14 10030.2 851.320   3
 -13  -2 -13 2976.77 555.553   3
 -13   2 -13 3150.30 385.878  10
 -13   2 -12 8174.66 623.328  10
 -13   2 -12 10066.9 842.045   3
 -13  -2 -12 9886.37 848.715   3
 -13   2 -11 1541.20 287.056  10
 -13   2 -11 1900.79 328.518   1
 -13  -2 -11 1431.81 452.240   3
 -13   2 -11 2069.93 480.866   3
 -13   2 -10 9118.68 622.872  10
 -13   2 -10 9364.89 823.168   3
 -13  -2 -10 8365.76 806.161   3
 -13   2 -10 9889.26 702.851   1
 -13  -2 -10 10620.8 633.845   1
 -13   2  -9 664.436 212.039  10
 -13  -2  -9 1168.62 233.574   1
 -13   2  -9 899.909 275.389   1
 -13  -2  -9 893.229 379.242   3
 -13   2  -9 1131.28 423.804   3
 -13   2  -8 7054.68 562.584   1
 -13  -2  -8 7263.98 500.518   1
 -13  -2  -8 7683.32 727.473   3
 -13  -2  -8 6445.17 422.162  10
 -13   2  -8 6565.91 671.759   3
 -13   2  -7 2079.57 423.902   3
 -13   2  -7 1872.00 316.537   1
 -13  -2  -7 1303.11 238.701   1
 -13  -2  -7 1891.99 445.167   3
 -13   2  -7 1431.34 364.797   7
 -13  -2  -7 1132.99 152.005  10
 -13   2  -6 7738.52 660.817   3
 -13   2  -6 5551.55 570.520   7
 -13   2  -6 6139.69 503.439   1
 -13  -2  -6 6376.99 446.529   1
 -13  -2  -6 7181.76 681.580   3
 -13  -2  -6 4741.25 277.804  10
 -13  -2  -5 146.854 311.055   7
 -13  -2  -5 381.842 327.595   6
 -13   2  -5-144.204 305.442   6
 -13   2  -5-47.8594 289.697   3
 -13   2  -5 299.188 276.580   7
 -13  -2  -5 45.2117 195.493   1
 -13   2  -5-30.3135 238.818   1
 -13  -2  -5 155.009 328.326   3
 -13  -2  -4 5575.75 571.201   6
 -13   2  -4 5920.66 583.911   6
 -13  -2  -4 5101.73 603.547   3
 -13   2  -4 5308.81 581.854   3
 -13  -2  -4 5927.87 585.653   7
 -13   2  -4 4742.47 516.102   7
 -13   2  -4 4182.81 441.560   1
 -13   2  -4 4681.05 524.082  11
 -13  -2  -3 44.4507 260.728   7
 -13   2  -3-158.109 264.790   7
 -13   2  -3 46.1751 298.823   3
 -13   2  -3 395.078 271.192  11
 -13  -2  -3 49.2565 343.414   3
 -13  -2  -3 394.143 302.979   6
 -13   2  -3 88.1126 246.929   6
 -13   2  -2 2157.36 371.831  11
 -13  -2  -2 1828.07 375.623   6
 -13   2  -2 2471.64 395.802   6
 -13   2  -2 2410.91 406.104   3
 -13   2  -2 1843.27 354.310   7
 -13  -2  -2 1848.19 370.294   7
 -13   2  -1 4941.97 540.428   3
 -13  -2  -1 5643.68 458.769  11
 -13   2  -1 4333.74 486.322  11
 -13  -2  -1 4371.80 498.698   7
 -13   2  -1 5099.05 513.313   7
 -13  -2  -1 5331.47 552.983   6
 -13   2  -1 4752.87 518.416   6
 -13   2   0 6762.23 618.908   3
 -13   2   0 5847.73 560.753   6
 -13  -2   0 5436.57 472.689  11
 -13   2   0 5492.84 511.818  11
 -13  -2   0 5544.13 558.916   7
 -13   2   0 5776.68 549.568   7
 -13   2   1 749.857 334.844   3
 -13  -2   1 772.437 217.917  11
 -13   2   1 782.464 280.321  11
 -13   2   1 790.741 300.648   6
 -13   2   1 1198.13 319.665   7
 -13  -2   1 1162.97 327.683   7
 -13   2   2 1988.68 351.096   6
 -13  -2   2 1923.10 263.083  11
 -13   2   2 2013.87 335.792  11
 -13  -2   2 1879.81 374.180   7
 -13   2   2 2347.81 365.907   7
 -13  -2   2 2471.17 429.666   3
 -13   2   2 1934.07 396.536   3
 -13   2   3 811.843 290.548   6
 -13   2   3 482.003 304.119   3
 -13  -2   3 260.691 274.623   3
 -13  -2   3 499.804 177.643  11
 -13   2   3 676.228 245.578  11
 -13   2   3 649.825 267.623   7
 -13   2   4 1271.69 314.925   6
 -13  -2   4 600.427 303.703   3
 -13   2   4 787.467 329.837   3
 -13  -2   4 662.170 286.374   5
 -13   2   4 697.397 246.628  11
 -13  -2   4 877.839 183.376  11
 -13   2   4 1197.97 321.055   7
 -13   2   5-116.218 227.208   6
 -13   2   5-43.7315 300.150   3
 -13  -2   5 42.4832 277.353   3
 -13  -2   5-240.010 281.014   5
 -13   2   5-31.2591 222.907  11
 -13  -2   5-33.2624 135.701  11
 -13   2   5-39.2049 251.424   7
 -13  -2   6 40.8012 273.288   5
 -13   2   6-263.266 332.931   3
 -13  -2   6 168.600 304.941   3
 -13   2   6 30.8293 227.776  11
 -13  -2   6 185.166 141.228  11
 -13   2   6-78.2011 239.082   6
 -13  -2   7 459.173 298.648   5
 -13  -2   7 711.783 312.399   3
 -13   2   7 397.288 251.886  11
 -13   2   7 671.837 278.694   6
 -13   2   8 80.0255 237.482   6
 -13  -2   8 939.197 328.305   5
 -13   2   8 152.332 243.159  11
 -13  -2   8 84.1669 291.344   7
 -13  -2   8 332.676 287.896   3
 -13   2   9 441.361 288.168   5
 -13  -2   9 41.4433 297.707   3
 -13   2   9 80.6892 265.720   6
 -13   2   9-30.6962 244.756  11
 -13   2  10 695.960 284.886   6
 -13   2  10 945.303 315.338   5
 -13  -2  10 454.354 300.424   3
 -13  -2  11 173.389 99.7682   9
 -13   2  11-83.1601 269.077   6
 -13   2  11-224.723 334.329   3
 -13  -2  11 41.0683 256.100   3
 -13  -2  12 492.993 318.500   3
 -13  -2  13 573.641 318.154   3
 -13   2  13 1208.93 217.786   9
 -13   2  14 2028.05 238.989   9
 -13   2  15 1555.54 208.830   9
 -13  -2  19 1373.80 428.167   1
 -13  -2  20 2954.33 509.148   1
 -13   3 -14 9966.62 728.452  10
 -13  -3 -14 10583.3 928.924   3
 -13   3 -14 11463.0 908.927   3
 -13   3 -13 7997.51 622.289  10
 -13  -3 -13 8578.34 808.540   3
 -13   3 -13 8445.64 793.190   3
 -13   3 -12 12101.2 815.654  10
 -13  -3 -12 12417.7 1017.93   3
 -13   3 -12 14435.6 1033.61   3
 -13   3 -11 10558.3 744.002  10
 -13  -3 -11 13258.2 988.615   3
 -13   3 -11 12450.5 946.138   3
 -13   3 -10 20941.4 1206.80  10
 -13   3 -10 25119.5 1445.51   3
 -13  -3 -10 22137.8 1446.63   3
 -13   3  -9 9410.93 669.784  10
 -13  -3  -9 11781.1 663.454   1
 -13   3  -9 10853.8 756.931   1
 -13  -3  -9 11483.8 923.740   3
 -13   3  -9 11451.5 908.195   3
 -13   3  -8 24823.7 1387.99   1
 -13  -3  -8 24561.7 1274.06   1
 -13  -3  -8 22288.5 1514.22   3
 -13   3  -8 26575.3 1530.11   7
 -13   3  -8 25159.1 1515.63   3
 -13   3  -7 19271.2 1233.09   7
 -13  -3  -7 18607.2 1280.01   3
 -13  -3  -7 19020.3 1031.43   1
 -13   3  -7 19054.8 1132.84   1
 -13   3  -7 20100.2 1260.79   3
 -13   3  -6 48072.5 2227.98   1
 -13  -3  -6 46759.8 2106.16   1
 -13   3  -6 44860.4 2335.97   3
 -13   3  -6 50274.2 2334.41   7
 -13  -3  -6 47890.4 2404.36   3
 -13  -3  -5 20743.7 1119.03   1
 -13   3  -5 20049.3 1204.78   1
 -13  -3  -5 23059.0 1355.19   6
 -13   3  -5 22517.3 1354.24   6
 -13   3  -5 22870.8 1347.93   3
 -13   3  -5 22094.5 1296.73   7
 -13  -3  -5 19531.1 1345.56   3
 -13   3  -5 18659.5 1269.88  11
 -13   3  -4 34489.2 1942.23   7
 -13  -3  -4 38848.3 2036.36   7
 -13  -3  -4 37415.0 2013.45   6
 -13   3  -4 37010.0 2009.16   6
 -13   3  -4 35887.2 2007.62   3
 -13   3  -4 32567.0 1951.09  11
 -13   3  -4 37208.0 1902.76   1
 -13   3  -3 26573.3 1506.87   3
 -13   3  -3 22044.2 1435.22  11
 -13  -3  -3 26589.1 1503.82   7
 -13   3  -3 23294.4 1415.80   7
 -13   3  -3 26489.3 1498.50   6
 -13  -3  -3 25965.0 1490.91   6
 -13   3  -2 32404.0 1789.83   3
 -13   3  -2 28056.5 1709.83  11
 -13  -3  -2 30376.0 1766.69   7
 -13   3  -2 33464.4 1744.00   7
 -13   3  -2 31883.2 1766.15   6
 -13  -3  -2 32506.1 1770.64   6
 -13   3  -1 39325.7 2192.81   3
 -13   3  -1 42041.5 2185.37   6
 -13  -3  -1 43039.7 2191.35   6
 -13   3  -1 36253.0 2133.29  11
 -13   3  -1 43959.4 2161.45   7
 -13  -3   0 29356.5 1681.98   3
 -13   3   0 30405.4 1679.76   3
 -13  -3   0 26882.2 1483.04  11
 -13   3   0 26084.7 1591.11  11
 -13   3   0 30284.7 1650.12   6
 -13  -3   0 33108.6 1684.24   6
 -13   3   0 30949.2 1624.82   7
 -13  -3   1 45122.9 2222.50   6
 -13   3   1 43635.0 2210.04   6
 -13   3   1 40763.2 2173.87  11
 -13  -3   1 39059.4 2029.43  11
 -13   3   1 41494.9 2173.18   7
 -13  -3   1 39735.5 2229.51   3
 -13   3   1 45111.5 2262.08   3
 -13  -3   2 33918.9 1750.11   6
 -13   3   2 33725.0 1741.37   6
 -13   3   2 31859.2 1776.04   3
 -13  -3   2 29320.4 1746.76   3
 -13   3   2 30273.7 1691.24  11
 -13  -3   2 29089.2 1543.51  11
 -13   3   2 33259.4 1723.81   7
 -13   3   3 46234.7 2213.20   6
 -13  -3   3 44666.1 2212.48   6
 -13  -3   3 41381.2 2223.14   3
 -13   3   3 42940.4 2242.90   3
 -13  -3   3 47046.8 2209.93   5
 -13   3   3 41211.6 2157.49  11
 -13  -3   3 36650.5 1982.64  11
 -13   3   3 41132.9 2172.03   7
 -13   3   4 34385.3 1772.62   7
 -13  -3   4 34127.9 1796.40   7
 -13   3   4 32336.9 1752.38   6
 -13  -3   4 34486.8 1775.37   5
 -13  -3   4 29154.5 1545.53  11
 -13   3   4 30219.1 1713.92  11
 -13   3   4 32755.9 1806.35   3
 -13  -3   4 30708.0 1775.18   3
 -13  -3   4 36463.4 1802.41   6
 -13  -3   5 32334.0 1701.41   6
 -13   3   5 31471.4 1692.50   6
 -13  -3   5 32808.5 1706.24   5
 -13   3   5 27506.3 1620.64  11
 -13  -3   5 28716.0 1453.11  11
 -13  -3   5 32820.0 1717.67   7
 -13   3   5 33598.9 1711.14   7
 -13  -3   5 30895.0 1709.22   3
 -13   3   5 27678.8 1694.04   3
 -13   3   6 18687.1 1148.27   6
 -13  -3   6 19634.9 1168.15   6
 -13  -3   6 19146.7 1166.93   5
 -13   3   6 16864.8 1101.61  11
 -13  -3   6 20901.5 1195.43   7
 -13  -3   6 17445.8 1158.35   3
 -13   3   6 17742.8 1180.40   3
 -13  -3   7 45033.8 2230.27   6
 -13   3   7 40592.0 2187.84   6
 -13  -3   7 44331.8 2228.63   5
 -13   3   7 39177.8 2137.73  11
 -13  -3   7 44477.3 2231.24   7
 -13  -3   7 38850.7 2200.13   3
 -13   3   7 39832.9 2221.44   3
 -13  -3   8 19972.7 1184.00   6
 -13   3   8 20258.2 1166.96   6
 -13   3   8 18431.6 1104.97  11
 -13  -3   8 17531.7 1153.96   5
 -13  -3   8 20513.1 1193.24   7
 -13  -3   8 15553.9 1126.72   3
 -13   3   8 17643.7 1178.04   3
 -13  -3   9 22393.9 1277.36   6
 -13   3   9 21205.2 1253.87   6
 -13  -3   9 18223.9 1033.91   9
 -13   3   9 20354.4 1199.39  11
 -13  -3   9 22371.1 1287.20   7
 -13  -3   9 23886.6 1303.98   5
 -13  -3   9 19583.2 1235.48   3
 -13  -3  10 16845.7 1072.84   3
 -13  -3  10 17165.7 1103.73   5
 -13  -3  10 15637.2 824.819   9
 -13   3  10 17486.5 1073.62   6
 -13  -3  10 17784.4 1098.85   6
 -13  -3  11 21615.1 1372.22   3
 -13   3  11 25855.2 1421.13   6
 -13  -3  12 20179.4 1238.74   3
 -13   3  13 13566.8 803.598   9
 -13  -3  13 13952.8 939.657   3
 -13   3  14 15029.7 861.659   9
 -13   3  15 10541.2 638.914   9
 -13   3  16 7962.88 519.299   9
 -13   4 -14 3837.32 543.978   3
 -13   4 -13 11055.1 906.130   3
 -13   4 -13 10895.6 768.009  10
 -13  -4 -12 2549.57 513.468   2
 -13  -4 -12 2051.32 479.705   3
 -13   4 -12 1854.53 458.508   3
 -13   4 -12 2164.34 346.169  10
 -13  -4 -11 9597.24 824.385   2
 -13  -4 -11 7079.09 765.575   3
 -13   4 -11 9169.15 784.999   3
 -13   4 -11 8053.83 613.342  10
 -13   4 -10 6905.20 682.600   3
 -13  -4 -10 7012.75 715.691   2
 -13  -4 -10 6829.67 712.616   3
 -13   4  -9 10669.4 843.185   3
 -13  -4  -9 9852.21 876.497   3
 -13  -4  -9 9845.68 848.112   2
 -13   4  -8 3994.11 530.112   3
 -13  -4  -8 3696.70 535.546   2
 -13  -4  -8 3856.98 575.465   3
 -13  -4  -8 3449.47 306.607   1
 -13   4  -8 4126.50 522.527   7
 -13  -4  -7 10772.5 638.603   1
 -13   4  -7 10589.6 866.667  11
 -13   4  -7 11800.1 886.807   3
 -13   4  -7 10750.5 840.256   7
 -13  -4  -7 10758.3 865.295   2
 -13   4  -6 1649.74 381.555   7
 -13  -4  -6 2447.36 422.031   2
 -13  -4  -6 1974.76 247.355   1
 -13   4  -6 2431.03 374.971   1
 -13   4  -6 2317.61 428.281  11
 -13   4  -6 2310.17 426.027   3
 -13   4  -5 13546.1 958.228   3
 -13   4  -5 12586.3 958.633   6
 -13  -4  -5 15325.3 1006.11   6
 -13   4  -5 14008.2 918.489   7
 -13  -4  -5 12804.4 743.164   1
 -13   4  -5 12118.4 854.533   1
 -13   4  -5 12452.9 925.721  11
 -13  -4  -5 11395.4 925.863   2
 -13   4  -4 4586.13 554.839  11
 -13   4  -4 5806.81 548.267   7
 -13   4  -4 4773.83 559.659   3
 -13  -4  -4 4962.85 578.225   6
 -13   4  -4 6404.10 615.526   6
 -13  -4  -4 4818.97 592.627   8
 -13   4  -4 6364.71 533.559   1
 -13  -4  -4 5298.29 562.359   2
 -13   4  -3 8066.30 651.317   7
 -13   4  -3 8390.70 709.073   3
 -13  -4  -3 6842.96 700.447   3
 -13  -4  -3 8776.42 708.243   6
 -13   4  -3 7492.74 683.045   6
 -13  -4  -3 8398.27 719.042   8
 -13  -4  -3 8521.17 686.457   2
 -13   4  -3 6825.99 601.898   1
 -13   4  -3 7076.12 674.772  11
 -13   4  -2 544.539 281.181   7
 -13  -4  -2 807.668 318.115   6
 -13   4  -2 729.563 314.624   6
 -13   4  -2 1107.03 335.619   3
 -13   4  -2 847.412 323.381  11
 -13  -4  -2 636.457 329.767   3
 -13  -4  -2 862.772 309.689   2
 -13   4  -1 1487.55 335.753   6
 -13  -4  -1 1815.31 372.993   6
 -13   4  -1 1588.59 390.566   3
 -13  -4  -1 1620.56 380.499   3
 -13  -4  -1 1580.73 327.079   2
 -13   4  -1 1900.03 364.770  11
 -13   4  -1 1611.93 336.071   7
 -13  -4   0 298.059 300.131   7
 -13   4   0 572.817 269.230   7
 -13   4   0 442.081 293.858   6
 -13  -4   0 690.910 303.314   6
 -13   4   0 527.717 332.420   3
 -13  -4   0 603.500 343.856   3
 -13  -4   0 550.785 275.601   2
 -13  -4   0 623.099 176.717  11
 -13   4   0 524.034 300.857  11
 -13  -4   1 3302.45 482.779   3
 -13   4   1 4132.11 504.670   3
 -13  -4   1 3134.03 395.217   2
 -13   4   1 3107.14 424.213  11
 -13  -4   1 3810.39 305.768  11
 -13   4   1 3317.93 413.331   7
 -13  -4   1 3742.10 450.943   7
 -13  -4   1 3113.92 435.221   6
 -13   4   1 3908.58 450.868   6
 -13  -4   2 486.841 295.027   3
 -13   4   2 964.684 320.472   3
 -13   4   2 616.904 263.716   6
 -13  -4   2 513.311 274.296   6
 -13   4   2 578.127 273.947  11
 -13  -4   2 387.544 132.964  11
 -13   4   2 765.781 272.408   7
 -13  -4   2 982.867 331.250   7
 -13   4   3 395.700 287.386   3
 -13  -4   3 172.944 294.726   3
 -13  -4   3 483.643 291.660   5
 -13   4   3 38.2038 270.781   6
 -13  -4   3 668.561 274.540   6
 -13   4   3 533.902 289.718  11
 -13  -4   3 264.891 121.209  11
 -13  -4   3 202.904 289.715   7
 -13   4   3 407.263 275.772   7
 -13  -4   4 42.3961 259.224   3
 -13   4   4-220.556 309.871   3
 -13  -4   4 114.429 259.702   5
 -13   4   4 189.799 241.205   6
 -13  -4   4 39.4456 259.763   6
 -13   4   4-37.6873 264.747  11
 -13  -4   4 67.8247 92.1753  11
 -13  -4   4-40.5688 271.726   7
 -13   4   4 75.1477 269.882   7
 -13   4   5-88.6812 297.023   3
 -13  -4   5 375.389 332.543   3
 -13  -4   5 430.897 277.293   5
 -13   4   5-75.9898 241.471   6
 -13  -4   5 238.902 298.202   6
 -13   4   5-261.871 306.916  11
 -13   4   5 381.434 249.055   7
 -13  -4   5 163.091 284.279   7
 -13  -4   6 41.1041 301.721   3
 -13   4   6 133.473 282.846   3
 -13   4   6 267.490 262.421   6
 -13  -4   6 40.3803 270.613   6
 -13  -4   6 160.299 250.045   5
 -13   4   6 519.440 268.574  11
 -13  -4   6 287.500 279.783   7
 -13  -4   7 1038.63 333.393   7
 -13  -4   7 858.488 314.520   6
 -13   4   7 618.527 299.552   6
 -13  -4   7 1104.16 312.637   5
 -13  -4   7 1004.40 216.716   9
 -13   4   7 739.383 283.097  11
 -13   4   7 764.062 308.384   3
 -13  -4   7 608.725 296.063   3
 -13  -4   8 330.865 272.999   6
 -13   4   8 821.452 281.587   6
 -13   4   8 294.667 269.023  11
 -13  -4   8 417.771 287.339   5
 -13  -4   8 296.438 151.949   9
 -13  -4   8 755.997 325.367   7
 -13  -4   8 240.488 280.049   3
 -13   4   8 679.126 335.011   3
 -13  -4   9 1383.91 349.611   6
 -13   4   9 1309.49 334.957   6
 -13   4   9 1477.76 336.266  11
 -13  -4   9 1617.93 362.341   5
 -13  -4   9 1230.05 329.624   3
 -13   4   9 1505.07 383.361   3
 -13  -4   9 1288.79 186.036   9
 -13  -4   9 1661.84 375.497   7
 -13  -4  10 389.000 319.363   7
 -13   4  10 320.166 287.501   6
 -13   4  10-92.0763 308.399   3
 -13  -4  10-39.2714 258.666   3
 -13  -4  10 122.456 98.9755   9
 -13   4  10 112.188 276.326  11
 -13   4  11 81.3013 253.757   6
 -13  -4  11 581.448 325.190   3
 -13  -4  12 539.326 306.252   3
 -13  -4  13 876.665 315.700   3
 -13   4  13 1452.35 263.749   9
 -13   4  14 167.201 215.759   9
 -13   4  15 2672.84 316.033   9
 -13   4  16 500.830 208.980   9
 -13  -4  16 352.381 323.464   1
 -13  -4  17 2058.20 443.403   1
 -13   5 -13 19897.6 1200.23   3
 -13  -5 -13 17306.2 1219.48   2
 -13   5 -12 948.580 313.323  10
 -13   5 -12 1056.93 385.674   3
 -13  -5 -12 1076.01 437.603   2
 -13   5 -11 29380.9 1643.16   3
 -13  -5 -11 25055.4 1640.77   2
 -13   5 -10 2348.86 438.569   3
 -13  -5 -10 2356.96 497.324   2
 -13  -5 -10 1726.55 449.837   3
 -13   5  -9 23215.7 1453.17   7
 -13  -5  -9 23017.7 1476.90   2
 -13   5  -9 25066.5 1467.01   3
 -13   5  -8 3559.03 518.060  11
 -13   5  -8 3405.42 480.164   7
 -13  -5  -8 2661.69 486.334   2
 -13   5  -8 3487.48 498.257   3
 -13   5  -7 38397.6 2221.15  11
 -13   5  -7 40955.6 2204.76   3
 -13  -5  -7 38865.7 2210.62   2
 -13   5  -7 43476.3 2201.65   7
 -13   5  -6 583.137 344.418   3
 -13   5  -6 979.086 330.961   7
 -13  -5  -6 1024.55 182.087   1
 -13   5  -6 249.208 343.939  11
 -13  -5  -6 512.056 350.418   2
 -13   5  -5 68853.2 2944.55   7
 -13   5  -5 63628.8 2975.02   3
 -13  -5  -5 65992.1 3016.19   6
 -13  -5  -5 61293.1 2705.18   1
 -13  -5  -5 53571.6 2974.61   3
 -13  -5  -5 59464.3 2952.57   2
 -13  -5  -5 51104.4 2621.78  10
 -13   5  -5 55970.4 2957.85  11
 -13   5  -4 2561.02 442.567   3
 -13  -5  -4 2697.55 455.978   3
 -13  -5  -4 2466.71 424.002   2
 -13   5  -4 3316.10 465.012   6
 -13  -5  -4 3505.65 475.552   6
 -13  -5  -4 2058.24 147.440  10
 -13   5  -4 2488.73 438.268  11
 -13   5  -4 3274.96 394.596   7
 -13   5  -3 64034.7 3169.29   7
 -13   5  -3 64898.7 3244.44   3
 -13   5  -3 65293.2 3254.01   6
 -13  -5  -3 72332.7 3277.84   6
 -13  -5  -3 71734.1 3309.36   8
 -13  -5  -3 61779.1 3202.89   2
 -13  -5  -3 57421.8 3253.68   3
 -13   5  -3 61371.9 3154.72   1
 -13   5  -3 58146.4 3216.86  11
 -13  -5  -2 3371.97 489.013   7
 -13   5  -2 2923.54 398.163   7
 -13   5  -2 3104.27 454.558   3
 -13   5  -2 2419.36 432.264   6
 -13  -5  -2 2749.67 427.342   6
 -13  -5  -2 3552.98 497.022   8
 -13  -5  -2 3833.47 507.714   3
 -13  -5  -2 2718.42 438.822   2
 -13   5  -2 3294.85 410.616   1
 -13   5  -2 3487.27 460.629  11
 -13   5  -1 56394.1 2904.71   3
 -13  -5  -1 50829.5 2898.09   3
 -13   5  -1 59154.6 2891.11   6
 -13  -5  -1 57859.1 2886.61   6
 -13   5  -1 55961.6 2821.10   7
 -13  -5  -1 61043.3 2938.79   7
 -13  -5  -1 56448.0 2838.47   2
 -13  -5  -1 57869.6 2921.76   8
 -13   5  -1 52155.5 2875.78  11
 -13  -5   0 4294.54 511.090   8
 -13   5   0 3794.20 477.181   3
 -13   5   0 3457.34 459.434   6
 -13  -5   0 4452.32 497.867   6
 -13  -5   0 4288.77 506.254   7
 -13   5   0 3731.73 429.100   7
 -13  -5   0 4370.78 532.935   3
 -13  -5   0 3296.47 430.257   2
 -13   5   0 3248.68 477.570  11
 -13  -5   0 3576.38 310.968  11
 -13  -5   1 61105.8 2852.52   7
 -13   5   1 56994.1 2767.78   7
 -13  -5   1 53895.7 2835.39   3
 -13   5   1 55984.0 2836.42   3
 -13   5   1 60979.8 2826.01   6
 -13  -5   1 57890.5 2813.10   6
 -13  -5   1 54879.8 2728.24   2
 -13  -5   1 61054.1 2857.69   8
 -13   5   1 48159.5 2782.06  11
 -13  -5   1 50127.3 2566.24  11
 -13  -5   2 2034.16 389.851   7
 -13   5   2 1854.28 341.565   7
 -13   5   2 2060.89 391.168   3
 -13  -5   2 1989.61 410.630   3
 -13  -5   2 2169.57 368.131   6
 -13   5   2 1771.90 350.521   6
 -13  -5   2 2023.97 333.906   2
 -13  -5   2 1814.68 331.003   5
 -13   5   2 1485.66 372.571  11
 -13  -5   2 1532.97 162.421  11
 -13  -5   2 2308.53 420.287   8
 -13  -5   3 58884.4 2781.69   8
 -13  -5   3 57602.0 2776.02   7
 -13   5   3 56781.7 2733.59   7
 -13  -5   3 49859.8 2758.84   3
 -13   5   3 57093.9 2799.85   3
 -13  -5   3 57718.4 2764.18   6
 -13   5   3 56893.7 2750.57   6
 -13  -5   3 48470.6 2622.81   2
 -13  -5   3 51516.2 2713.37   5
 -13  -5   3 53652.9 2680.44   9
 -13   5   3 47553.7 2728.05  11
 -13  -5   4 2042.81 379.571   8
 -13  -5   4 2073.27 392.735   7
 -13   5   4 2213.26 362.984   7
 -13   5   4 2077.98 383.478   3
 -13  -5   4 1936.00 389.077   3
 -13   5   4 2558.68 386.533   6
 -13  -5   4 2597.67 385.565   6
 -13  -5   4 1717.43 266.733   2
 -13  -5   4 2345.61 382.952   5
 -13   5   4 2191.65 404.504  11
 -13  -5   4 2720.89 334.341   9
 -13  -5   5 56599.4 2715.37   8
 -13  -5   5 55866.1 2742.21   7
 -13  -5   5 52972.0 2721.44   6
 -13   5   5 53144.5 2701.02   6
 -13   5   5 48786.5 2701.51  11
 -13  -5   5 55668.4 2723.58   5
 -13   5   5 54277.0 2762.79   3
 -13  -5   5 48633.8 2711.82   3
 -13  -5   5 52515.3 2608.80   9
 -13  -5   6 2204.65 389.862   7
 -13  -5   6 2754.31 408.668   3
 -13   5   6 3369.65 442.734   3
 -13  -5   6 3183.97 427.205   6
 -13   5   6 2978.80 396.673   6
 -13   5   6 2201.12 401.247  11
 -13  -5   6 2653.95 404.837   5
 -13  -5   6 2771.59 321.612   9
 -13  -5   6 2521.56 395.426   8
 -13  -5   7 47261.8 2324.71   8
 -13  -5   7 48677.2 2395.96   7
 -13   5   7 47408.7 2355.67   6
 -13  -5   7 49316.2 2392.96   6
 -13   5   7 40675.6 2334.61  11
 -13  -5   7 46043.1 2367.87   5
 -13  -5   7 43635.3 2349.39   3
 -13   5   7 43305.4 2386.03   3
 -13  -5   7 42373.3 2190.65   9
 -13  -5   8 3800.23 315.362   9
 -13  -5   8 3076.47 399.495   8
 -13  -5   8 4459.26 503.294   7
 -13  -5   8 4229.36 484.072   6
 -13   5   8 3783.80 451.267   6
 -13  -5   8 3722.61 477.702   5
 -13   5   8 3936.35 482.849  11
 -13  -5   8 3104.33 447.964   3
 -13   5   8 4433.51 530.739   3
 -13  -5   9 33121.8 1763.25   8
 -13  -5   9 32485.7 1618.50   9
 -13  -5   9 38713.0 1905.13   7
 -13   5   9 33382.6 1847.30  11
 -13   5   9 34056.0 1838.05   6
 -13  -5   9 34945.5 1866.79   6
 -13  -5   9 33456.5 1837.40   3
 -13   5   9 32136.6 1875.53   3
 -13   5  10 197.778 269.702   6
 -13  -5  10 342.999 309.472   3
 -13  -5  10 171.975 254.372   8
 -13  -5  10 257.187 292.200   7
 -13   5  10 845.612 336.086  11
 -13  -5  11 26760.2 1618.37   3
 -13  -5  11 31375.9 1561.20   8
 -13  -5  12 1521.72 350.960   3
 -13  -5  12 1536.43 280.265   8
 -13  -5  13 24721.0 1362.36   3
 -13   5  13 22057.3 1269.39   9
 -13  -5  13 22767.0 1415.71   1
 -13   5  14 2236.02 319.331   9
 -13  -5  14 2103.03 430.827   1
 -13   5  15 19119.7 1085.11   9
 -13  -5  15 19118.1 1247.94   1
 -13   5  16 587.916 233.283   9
 -13  -5  16 1257.61 390.550   1
 -13  -5  17 11411.5 902.279   1
 -13  -5  18 523.302 359.917   1
 -13  -6 -13 11810.7 991.639   2
 -13   6 -12 1002.91 384.580   3
 -13  -6 -12 904.106 411.045   2
 -13   6 -11 10367.7 808.387   3
 -13   6 -11 8648.54 834.609  11
 -13  -6 -11 9847.00 854.770   2
 -13   6 -10 539.275 369.589   3
 -13   6 -10 345.238 334.801  11
 -13  -6 -10 1015.27 408.922   2
 -13   6  -9 12364.5 901.478   3
 -13   6  -9 11349.6 938.995  11
 -13  -6  -9 11445.7 948.906   2
 -13   6  -8-44.1824 303.335   3
 -13  -6  -8 50.1514 333.186   2
 -13  -6  -8 503.545 368.522   3
 -13   6  -8 326.092 354.886  11
 -13  -6  -7 5480.58 600.628   2
 -13  -6  -7 4296.42 581.189   3
 -13   6  -7 5905.71 620.438  11
 -13   6  -7 5571.61 575.622   3
 -13   6  -6 205.581 326.727  11
 -13   6  -6 43.6302 333.342   3
 -13  -6  -6 186.799 299.640   2
 -13  -6  -6 324.874 299.957   3
 -13   6  -6 316.900 269.893   7
 -13   6  -5 6274.70 578.174   7
 -13   6  -5 7132.48 639.818   3
 -13   6  -5 5911.25 632.311  11
 -13  -6  -5 6717.06 678.704   3
 -13  -6  -5 7625.08 661.302   2
 -13  -6  -5 6001.14 397.213  10
 -13  -6  -5 7355.19 429.346   1
 -13   6  -4 908.892 358.187   3
 -13   6  -4 650.836 332.754   6
 -13  -6  -4 546.188 323.461   6
 -13   6  -4 900.663 292.018   7
 -13   6  -4 441.102 360.776  11
 -13  -6  -4 634.775 127.212  10
 -13  -6  -4 673.442 323.783   9
 -13  -6  -4 558.431 293.915   2
 -13  -6  -4 570.667 336.952   3
 -13   6  -3 4965.78 557.810   3
 -13   6  -3 4643.88 529.701   6
 -13  -6  -3 4981.64 548.159   6
 -13   6  -3 4571.70 471.132   7
 -13  -6  -3 3850.39 537.708   3
 -13  -6  -3 4223.81 520.637   2
 -13  -6  -3 5320.08 562.354   9
 -13   6  -3 4738.98 540.280  11
 -13  -6  -2 419.159 317.725   8
 -13   6  -2 776.486 354.430   3
 -13   6  -2 391.322 319.643   6
 -13  -6  -2 506.521 303.837   6
 -13   6  -2 375.331 249.408   7
 -13  -6  -2 246.537 308.096   3
 -13  -6  -2 585.169 292.815   2
 -13  -6  -2 581.178 315.614   9
 -13   6  -2 280.295 274.697  11
 -13  -6  -1 4040.24 521.245   8
 -13   6  -1 3925.67 515.449   3
 -13  -6  -1 4426.68 498.516   6
 -13   6  -1 4195.63 481.995   6
 -13   6  -1 4693.44 468.046   7
 -13  -6  -1 4264.47 536.763   3
 -13  -6  -1 4172.04 488.134   2
 -13  -6  -1 4613.45 503.901   9
 -13   6  -1 4357.42 522.917  11
 -13  -6   0 1368.34 374.888   8
 -13   6   0 1603.37 377.634   3
 -13  -6   0 1650.28 348.005   6
 -13   6   0 1450.35 339.492   6
 -13  -6   0 1967.97 389.464   7
 -13   6   0 881.515 286.044   7
 -13  -6   0 1724.26 367.603   3
 -13  -6   0 1180.68 307.689   2
 -13  -6   0 1323.87 326.039   9
 -13   6   0 764.949 333.305  11
 -13  -6   1 1242.35 369.707   8
 -13  -6   1 1691.29 358.786   7
 -13   6   1 1508.05 285.924   7
 -13   6   1 1347.79 363.585   3
 -13   6   1 1136.68 325.293   6
 -13  -6   1 911.279 292.820   6
 -13  -6   1 1718.83 321.641   2
 -13  -6   1 1449.84 368.208   3
 -13  -6   1 1300.51 154.485  11
 -13   6   1 1020.60 337.636  11
 -13  -6   1 1577.91 342.120   9
 -13  -6   2 124.409 286.912   8
 -13   6   2 139.256 255.488   7
 -13  -6   2 84.5354 303.636   7
 -13   6   2 43.6976 302.321   3
 -13  -6   2-43.9403 284.372   3
 -13   6   2 191.924 261.397   6
 -13  -6   2 39.2029 266.965   6
 -13  -6   2 150.257 242.428   2
 -13  -6   2 175.739 289.966   5
 -13   6   2 132.029 279.690  11
 -13  -6   2 236.256 252.793   9
 -13  -6   3 2005.47 403.098   8
 -13  -6   3 2525.04 409.125   7
 -13   6   3 2022.85 343.158   7
 -13  -6   3 2188.00 403.303   3
 -13   6   3 1803.17 374.336   3
 -13  -6   3 2891.56 401.870   6
 -13   6   3 1733.91 352.587   6
 -13  -6   3 1618.74 293.589   2
 -13  -6   3 1996.97 343.416   5
 -13   6   3 2007.46 386.646  11
 -13  -6   3 2302.08 327.746   9
 -13  -6   4 291.503 229.916   9
 -13  -6   4 115.850 309.864   8
 -13  -6   4 163.595 285.343   7
 -13   6   4 397.854 250.452   7
 -13   6   4 398.935 323.155   3
 -13  -6   4 208.658 291.143   3
 -13   6   4 37.2528 261.936   6
 -13  -6   4 313.351 273.293   6
 -13  -6   4 345.577 222.103   2
 -13  -6   4 112.587 284.979   5
 -13  -6   4 310.653 209.100   4
 -13   6   4 303.219 267.725  11
 -13  -6   5 556.086 281.955   8
 -13  -6   5 855.171 256.931   9
 -13  -6   5 1300.93 328.136   7
 -13  -6   5 977.560 341.706   3
 -13   6   5 760.735 354.499   3
 -13   6   5 1039.58 296.610   6
 -13  -6   5 710.987 307.772   6
 -13  -6   5 562.953 199.022   2
 -13  -6   5 960.525 327.654   5
 -13  -6   5 1158.12 263.459   4
 -13   6   5 689.909 288.826  11
 -13  -6   6 70.6686 238.624   8
 -13  -6   6 47.7199 191.326   9
 -13  -6   6 81.3147 270.034   7
 -13   6   6-360.941 333.319   3
 -13  -6   6-199.081 309.853   3
 -13   6   6 223.021 265.035   6
 -13  -6   6-40.0990 285.917   6
 -13  -6   6-55.0633 157.112   2
 -13  -6   6 78.5834 276.011   5
 -13  -6   6 183.247 227.173   4
 -13   6   6-171.389 279.713  11
 -13  -6   7 739.374 280.579   8
 -13  -6   7 249.665 182.207   9
 -13  -6   7 531.675 298.294   7
 -13  -6   7 351.812 289.116   3
 -13   6   7 410.740 313.519   3
 -13  -6   7 40.6875 281.786   6
 -13   6   7 149.624 233.640   6
 -13  -6   7 256.525 151.547   2
 -13  -6   7 281.811 285.268   5
 -13  -6   7 196.587 219.877   4
 -13   6   7 639.427 292.887  11
 -13  -6   8 68.5165 149.941   9
 -13  -6   8 158.884 238.177   8
 -13  -6   8 123.762 274.189   7
 -13  -6   8 579.363 305.903   6
 -13   6   8 910.887 299.160   6
 -13  -6   8 34.9361 249.318   4
 -13  -6   8 452.548 293.527   5
 -13   6   8 255.373 265.586  11
 -13   6   8 138.512 317.043   3
 -13  -6   8 229.740 275.212   3
 -13  -6   9 225.189 269.781   3
 -13   6   9 461.877 278.654   6
 -13  -6   9 74.0497 226.628   4
 -13  -6   9 296.886 216.570   8
 -13  -6   9 292.878 291.869   7
 -13   6   9 127.973 276.228  11
 -13   6  10-195.053 295.994   6
 -13   6  10 85.9542 294.959  11
 -13  -6  10-36.8338 266.471   3
 -13  -6  10 27.4858 213.898   8
 -13  -6  10 82.7966 284.123   1
 -13  -6  11 794.456 307.571   3
 -13  -6  11 997.663 249.790   8
 -13  -6  11 129.256 317.695   1
 -13  -6  12 177.476 273.238   3
 -13  -6  12 579.232 320.405   1
 -13  -6  13 1182.34 304.500   3
 -13  -6  13 1197.19 408.029   1
 -13   6  13 1380.97 312.220   9
 -13  -6  14-47.4923 304.550   1
 -13   6  14 60.9938 243.119   9
 -13  -6  15 1365.75 395.021   1
 -13   6  15 1159.37 292.665   9
 -13  -6  16 1200.10 395.573   1
 -13   6  16 636.790 261.416   9
 -13  -6  17 2870.17 478.273   1
 -13  -6  18-156.847 347.314   1
 -13  -7 -12 2646.42 498.811   2
 -13   7 -11 10504.3 822.842   3
 -13  -7 -11 9826.81 871.547   2
 -13   7 -10 4961.87 652.370  11
 -13   7 -10 5297.80 559.390   3
 -13  -7 -10 5137.89 627.793   2
 -13  -7  -9 19471.2 1291.51   2
 -13   7  -9 17373.3 1288.30  11
 -13   7  -9 21396.5 1250.71   3
 -13   7  -8 4220.31 570.376  11
 -13   7  -8 4043.37 516.567   3
 -13  -7  -8 3235.39 532.722   3
 -13  -7  -8 4691.34 575.524   2
 -13  -7  -7 13283.3 1068.89   3
 -13  -7  -7 15296.2 1069.75   2
 -13   7  -7 14109.0 1077.07  11
 -13   7  -7 17412.0 1055.43   3
 -13   7  -6 4540.99 565.532  11
 -13  -7  -6 4419.80 554.512   2
 -13  -7  -6 4633.60 584.821   3
 -13   7  -6 5206.14 555.464   3
 -13   7  -5 26267.0 1442.65   3
 -13  -7  -5 22059.4 1470.98   3
 -13  -7  -5 26111.3 1476.02   2
 -13   7  -5 23524.8 1483.64  11
 -13  -7  -5 23445.2 1161.54   1
 -13   7  -4 2703.98 435.604   3
 -13  -7  -4 2433.55 425.634   6
 -13  -7  -4 2425.46 431.626   2
 -13  -7  -4 1447.85 404.366   3
 -13   7  -4 2184.36 430.294  11
 -13  -7  -4 2134.98 221.616   1
 -13   7  -3 22343.6 1220.84   7
 -13   7  -3 19674.2 1260.75   3
 -13  -7  -3 22667.8 1307.56   6
 -13   7  -3 24571.7 1336.19   6
 -13  -7  -3 21619.4 1302.64   9
 -13  -7  -3 19184.4 1023.90  10
 -13  -7  -3 18049.6 1281.00   3
 -13  -7  -3 19991.8 1262.99   2
 -13   7  -3 18710.8 1289.31  11
 -13  -7  -3 20900.8 1059.04   1
 -13   7  -2 3443.15 453.302   3
 -13   7  -2 3664.55 489.451  11
 -13  -7  -2 4934.94 540.077   2
 -13  -7  -2 4085.49 514.256   3
 -13   7  -2 3904.08 492.349   6
 -13  -7  -2 3686.30 477.372   6
 -13  -7  -2 2896.57 451.341   9
 -13   7  -2 3360.39 416.201   7
 -13  -7  -1 34600.6 1773.08   9
 -13   7  -1 31468.7 1680.85   7
 -13  -7  -1 28237.6 1762.00   3
 -13   7  -1 32296.6 1764.46   3
 -13   7  -1 32149.9 1755.96   6
 -13  -7  -1 34237.7 1777.59   6
 -13  -7  -1 31694.6 1788.05   8
 -13  -7  -1 28729.5 1703.10   2
 -13  -7  -1 31060.4 1535.44   4
 -13   7  -1 29126.8 1774.86  11
 -13  -7   0 7282.03 627.496   9
 -13  -7   0 7301.42 678.657   8
 -13   7   0 8030.56 592.210   7
 -13   7   0 8210.39 687.315   3
 -13  -7   0 6831.88 673.597   3
 -13   7   0 7908.07 650.061   6
 -13  -7   0 7151.86 640.668   6
 -13  -7   0 7463.72 620.815   2
 -13  -7   0 6810.18 428.595  11
 -13   7   0 6661.21 669.819  11
 -13  -7   0 6989.71 475.739   4
 -13  -7   1 37145.5 1864.58   9
 -13  -7   1 37360.9 1924.78   8
 -13   7   1 38476.1 1839.29   7
 -13  -7   1 34977.3 1913.78   3
 -13   7   1 37044.3 1921.43   3
 -13  -7   1 41897.6 1928.16   6
 -13   7   1 42223.4 1915.56   6
 -13  -7   1 34650.3 1820.98   2
 -13  -7   1 40289.5 1858.22   5
 -13  -7   1 29695.7 1571.90  11
 -13   7   1 35885.1 1934.08  11
 -13  -7   1 36158.2 1717.22   4
 -13  -7   2 4971.40 491.896   9
 -13  -7   2 6122.35 588.616   8
 -13   7   2 3865.99 450.988   7
 -13  -7   2 6085.01 600.002   7
 -13  -7   2 4989.44 567.092   3
 -13   7   2 5483.16 585.291   3
 -13  -7   2 6857.41 583.131   6
 -13   7   2 5482.71 525.361   6
 -13  -7   2 4851.51 472.310   2
 -13  -7   2 5225.97 495.583   5
 -13   7   2 3492.03 517.968  11
 -13  -7   2 4336.46 395.704   4
 -13  -7   3 40097.0 2105.24   9
 -13  -7   3 43200.9 2193.83   8
 -13  -7   3 44457.6 2216.18   7
 -13   7   3 41645.4 2131.33   7
 -13  -7   3 39286.5 2184.63   3
 -13   7   3 39471.4 2195.42   3
 -13   7   3 42234.7 2157.63   6
 -13  -7   3 43343.4 2179.67   6
 -13  -7   3 36855.0 2064.30   2
 -13  -7   3 45354.0 2166.37   5
 -13   7   3 37860.6 2202.50  11
 -13  -7   3 39744.5 2049.61   4
 -13   7   4 7348.12 669.124  11
 -13  -7   4 6732.20 609.201   5
 -13  -7   4 7160.98 549.748   2
 -13  -7   4 7082.71 569.155   9
 -13  -7   4 8058.85 648.386   8
 -13   7   4 7326.07 606.463   7
 -13  -7   4 7864.68 661.297   7
 -13  -7   4 7924.04 663.396   3
 -13   7   4 6437.61 637.558   3
 -13   7   4 7782.10 625.269   6
 -13  -7   4 8847.11 665.942   6
 -13  -7   4 7591.52 557.000   4
 -13  -7   4 6674.02 572.516   1
 -13  -7   5 30006.9 1662.14   4
 -13   7   5 33407.1 1820.56   3
 -13  -7   5 33193.2 1747.45   8
 -13  -7   5 32277.5 1665.76   9
 -13  -7   5 35133.7 1793.59   7
 -13  -7   5 34655.0 1798.66   3
 -13  -7   5 34596.7 1775.17   6
 -13   7   5 32471.6 1735.77   6
 -13  -7   5 27570.3 1616.29   2
 -13  -7   5 32919.9 1757.36   5
 -13   7   5 28555.6 1772.03  11
 -13  -7   5 31090.0 1692.85   1
 -13   7   6 5458.73 588.960  11
 -13  -7   6 6428.90 576.936   5
 -13  -7   6 5891.98 441.322   2
 -13  -7   6 5592.11 504.651   4
 -13   7   6 6855.59 637.102   3
 -13  -7   6 5211.25 524.484   8
 -13  -7   6 5534.61 458.740   9
 -13  -7   6 6062.66 589.988   7
 -13  -7   6 5670.93 578.037   6
 -13   7   6 6298.59 566.613   6
 -13  -7   6 6064.02 585.694   3
 -13  -7   6 5473.49 539.757   1
 -13   7   7 42385.5 2357.75  11
 -13  -7   7 46806.9 2346.68   5
 -13  -7   7 44767.5 2284.97   4
 -13  -7   7 45046.0 2282.96   8
 -13  -7   7 43202.8 2176.79   9
 -13  -7   7 48229.9 2361.87   7
 -13  -7   7 47059.8 2347.85   6
 -13   7   7 46526.1 2313.97   6
 -13  -7   7 42904.7 2143.85   2
 -13  -7   7 42511.0 2314.88   3
 -13  -7   7 42304.8 2289.20   1
 -13  -7   8 4347.36 438.320   8
 -13  -7   8 4311.18 507.727   7
 -13  -7   8 3040.94 446.672   1
 -13  -7   8 4607.58 506.734   6
 -13   7   8 3590.81 442.471   6
 -13  -7   8 3295.82 289.252   2
 -13  -7   8 3291.52 431.524   4
 -13   7   8 3889.89 494.929  11
 -13  -7   8 4362.10 478.922   3
 -13  -7   9 36351.1 1921.31   8
 -13   7   9 39162.4 2010.78   6
 -13  -7   9 38933.1 2004.22   3
 -13  -7   9 38194.1 2006.50   4
 -13   7   9 36059.9 2049.70  11
 -13  -7   9 36169.9 2005.11   1
 -13  -7  10 1227.97 352.086   1
 -13   7  10 1301.05 344.473   6
 -13   7  10 956.996 328.236  11
 -13  -7  10 1312.38 346.909   3
 -13  -7  10 2001.77 368.144   4
 -13  -7  10 1415.36 279.616   8
 -13  -7  11 36357.2 1978.12   1
 -13  -7  11 35565.6 1902.67   3
 -13  -7  12 2383.27 442.506   1
 -13  -7  12 2531.13 378.750   3
 -13  -7  13 29278.8 1641.63   1
 -13   7  13 28073.6 1544.02   9
 -13  -7  13 26453.9 1512.10   3
 -13  -7  14 1454.72 426.375   1
 -13   7  14 1375.95 326.672   9
 -13  -7  15 27276.0 1581.00   1
 -13   7  15 25017.1 1436.40   9
 -13  -7  16 991.617 384.132   1
 -13   7  16 1731.50 310.553   9
 -13  -7  17 25751.2 1577.49   1
 -13  -8 -10 3862.35 556.610   2
 -13   8  -9 3372.79 479.248   3
 -13  -8  -9 4747.11 581.493   2
 -13  -8  -8 5249.89 616.079   2
 -13  -8  -8 4659.44 614.865   3
 -13   8  -7 2674.30 507.800  11
 -13   8  -7 3707.39 483.054   3
 -13  -8  -7 2942.70 512.981   3
 -13  -8  -7 3567.42 515.515   2
 -13  -8  -6 1037.88 387.083   2
 -13  -8  -6 801.741 374.302   3
 -13   8  -6 2043.64 407.155   3
 -13   8  -6 1417.20 387.312  11
 -13  -8  -5 1772.77 423.927   2
 -13  -8  -5 1733.56 446.201   3
 -13   8  -5 1561.65 377.869   3
 -13   8  -5 1338.12 427.706  11
 -13  -8  -4 1178.17 379.750   2
 -13  -8  -4 1543.21 406.135   3
 -13   8  -4 1730.46 426.032  11
 -13   8  -4 1693.98 379.226   3
 -13   8  -3 1578.93 366.292   3
 -13  -8  -3 2011.44 403.257   2
 -13  -8  -3 1709.08 413.204   3
 -13  -8  -3 1987.97 392.935   6
 -13  -8  -3 1759.82 208.716   1
 -13   8  -3 1702.28 406.863  11
 -13   8  -2 1295.03 364.396   3
 -13   8  -2 1038.29 335.934   6
 -13  -8  -2 1251.56 362.119   6
 -13  -8  -2 679.629 331.437   2
 -13  -8  -2 1175.69 362.609   3
 -13  -8  -2 1114.11 194.664   1
 -13   8  -2 913.570 337.653  11
 -13   8  -1 2146.61 396.603   3
 -13   8  -1 1507.24 356.166   6
 -13  -8  -1 1170.55 333.086   6
 -13  -8  -1 1567.92 356.604   9
 -13  -8  -1 1521.66 380.191   2
 -13  -8  -1 1569.51 360.724   3
 -13   8  -1 1799.97 397.789  11
 -13  -8  -1 1534.70 236.481   1
 -13  -8   0 1068.05 123.856  11
 -13  -8   0 1418.63 341.073   9
 -13   8   0 989.580 351.224  11
 -13  -8   0 1474.19 353.174   3
 -13  -8   0 1416.40 337.619   2
 -13   8   0 1273.64 361.346   3
 -13  -8   0 1539.14 346.646   6
 -13   8   0 1052.33 326.585   6
 -13  -8   0 1098.93 237.860   4
 -13  -8   0 834.531 223.483   1
 -13  -8   1 557.898 207.415   4
 -13  -8   1 259.268 305.100   8
 -13  -8   1 1010.68 331.511   9
 -13   8   1 832.658 273.060   7
 -13   8   1 343.549 296.330   3
 -13   8   1 737.395 288.368   6
 -13  -8   1 1128.69 336.259   6
 -13  -8   1 758.958 344.488   3
 -13  -8   1 790.086 283.462   2
 -13  -8   1 650.018 259.398   5
 -13   8   1 591.296 336.893  11
 -13  -8   1 748.947 217.163   1
 -13  -8   2 98.4919 198.634   4
 -13  -8   2 319.103 279.338   9
 -13  -8   2 83.3643 297.236   8
 -13   8   2-32.8182 219.849   7
 -13   8   2 43.3666 309.245   3
 -13  -8   2 129.608 291.793   3
 -13  -8   2 154.609 281.648   6
 -13   8   2 37.7704 242.244   6
 -13  -8   2 193.884 265.107   2
 -13  -8   2 136.097 253.115   5
 -13   8   2 146.636 289.780  11
 -13  -8   2 24.8632 227.560   1
 -13  -8   3 242.114 198.375   4
 -13  -8   3 361.069 282.520   8
 -13  -8   3 466.658 247.056   9
 -13   8   3 707.121 262.794   7
 -13  -8   3 714.074 319.326   3
 -13   8   3 175.130 321.845   3
 -13  -8   3 306.402 277.790   6
 -13   8   3 665.597 279.447   6
 -13  -8   3 453.808 246.203   2
 -13  -8   3 675.060 282.267   5
 -13   8   3 340.330 294.944  11
 -13  -8   3 378.747 228.865   1
 -13  -8   4-203.781 242.750   4
 -13  -8   4 115.433 255.556   8
 -13  -8   4 309.776 225.699   9
 -13   8   4-34.4399 234.482   7
 -13  -8   4-40.6547 276.795   3
 -13   8   4 44.3876 318.815   3
 -13  -8   4 230.064 267.305   6
 -13   8   4 36.5674 260.736   6
 -13  -8   4 196.685 221.342   2
 -13  -8   4-183.309 267.112   5
 -13   8   4 48.4212 283.966  11
 -13  -8   4-203.860 262.905   1
 -13  -8   5-31.2612 226.332   4
 -13  -8   5 36.5541 262.703   8
 -13  -8   5 85.3590 208.951   9
 -13   8   5 176.694 234.879   7
 -13  -8   5 394.452 305.195   3
 -13   8   5 539.853 356.634   3
 -13  -8   5 231.942 263.345   6
 -13   8   5 323.469 242.885   6
 -13  -8   5 414.111 225.088   2
 -13  -8   5 528.428 282.786   5
 -13  -8   5-62.0949 253.422   1
 -13   8   5 240.539 322.337  11
 -13  -8   6-51.2617 216.046   9
 -13  -8   6-34.6053 260.885   8
 -13   8   6 143.766 318.305  11
 -13  -8   6 271.404 270.315   5
 -13  -8   6 306.153 278.851   3
 -13   8   6-35.9355 260.000   6
 -13  -8   6 390.769 313.367   6
 -13  -8   6-46.5482 201.282   2
 -13  -8   6 396.224 273.873   1
 -13  -8   6-33.3799 232.731   4
 -13  -8   7 194.710 251.160   8
 -13  -8   7 111.677 277.058   3
 -13   8   7 287.706 226.589   6
 -13  -8   7 358.342 290.251   6
 -13   8   7 47.8022 309.459  11
 -13  -8   7 331.741 203.059   2
 -13  -8   7 104.731 270.164   1
 -13  -8   7 177.196 243.414   4
 -13  -8   8 30.1316 228.623   8
 -13  -8   8 36.1013 259.298   3
 -13   8   8-144.510 263.220   6
 -13   8   8 381.729 316.915  11
 -13  -8   8 88.1339 168.347   2
 -13  -8   8-146.987 284.194   1
 -13  -8   8-150.085 253.393   4
 -13   8   9 73.0712 266.312   6
 -13  -8   9 34.9560 258.369   3
 -13  -8   9 269.096 317.188   1
 -13  -8   9 434.129 275.242   4
 -13   8   9 143.278 330.466  11
 -13   8  10 48.0422 302.522  11
 -13  -8  10 120.893 303.865   1
 -13  -8  10 304.830 253.748   3
 -13  -8  11 628.920 320.685   1
 -13  -8  11 262.302 249.418   3
 -13   8  12 454.091 307.389   9
 -13  -8  12 347.451 332.082   1
 -13  -8  12 317.534 272.309   3
 -13   8  13 1076.11 315.843   9
 -13  -8  13 853.484 383.125   1
 -13  -8  13 980.822 277.690   3
 -13   8  14 947.031 312.464   9
 -13  -8  14 695.965 354.046   1
 -13   8  15 1035.01 314.623   9
 -13  -8  15 1433.22 418.506   1
 -13  -9  -9 2303.21 466.501   2
 -13  -9  -8 12507.4 964.603   2
 -13   9  -7 3522.82 467.040   3
 -13  -9  -7 3888.32 547.269   3
 -13  -9  -7 4089.73 538.994   2
 -13   9  -6 13211.7 908.323   3
 -13  -9  -6 13141.6 970.902   2
 -13  -9  -6 11759.8 961.908   3
 -13   9  -5 8120.55 685.829   3
 -13  -9  -5 8199.42 750.811   2
 -13  -9  -5 7650.26 743.226   3
 -13  -9  -4 11803.6 866.688   2
 -13  -9  -4 10095.4 859.079   3
 -13   9  -4 11106.1 906.637  11
 -13   9  -4 10242.4 801.745   3
 -13  -9  -3 7497.93 737.888   3
 -13  -9  -3 9131.64 749.407   2
 -13   9  -3 9841.08 744.758   3
 -13   9  -3 8632.42 781.732  11
 -13  -9  -3 9549.47 743.608   6
 -13  -9  -2 11517.3 910.343   3
 -13  -9  -2 12033.7 880.330   2
 -13   9  -2 12377.1 886.399   3
 -13   9  -2 12090.6 938.029  11
 -13  -9  -2 13216.8 893.492   6
 -13  -9  -1 10117.6 755.859   6
 -13  -9  -1 9495.22 782.934   3
 -13   9  -1 9182.87 761.654   3
 -13  -9  -1 9266.11 743.173   2
 -13  -9  -1 9711.07 573.398   1
 -13   9  -1 9418.18 807.921  11
 -13   9   0 19311.4 1297.97  11
 -13  -9   0 19448.8 1207.75   2
 -13  -9   0 17968.7 1242.77   3
 -13   9   0 20193.0 1250.07   3
 -13  -9   0 22089.5 1246.79   6
 -13  -9   0 19996.0 1058.28   1
 -13  -9   0 21106.4 1240.08   9
 -13  -9   1 14664.9 976.113   9
 -13   9   1 14237.7 1044.68  11
 -13  -9   1 16814.8 949.969   5
 -13  -9   1 12477.1 932.716   2
 -13  -9   1 14431.6 1014.34   3
 -13  -9   1 16358.0 992.558   6
 -13   9   1 16508.3 1040.06   3
 -13  -9   1 14152.9 843.717   1
 -13  -9   2 21170.5 1249.15   8
 -13  -9   2 21688.8 1207.43   9
 -13   9   2 18194.8 1265.58  11
 -13  -9   2 19951.5 1160.22   5
 -13  -9   2 18131.8 1151.77   2
 -13  -9   2 17041.1 1196.41   3
 -13  -9   2 22151.6 1228.92   6
 -13   9   2 20394.6 1258.14   3
 -13  -9   2 18612.4 1098.86   4
 -13  -9   2 20096.0 1090.27   1
 -13  -9   3 13095.8 860.525   9
 -13  -9   3 13905.9 922.120   8
 -13   9   3 11952.5 947.151  11
 -13  -9   3 13796.2 877.211   5
 -13  -9   3 12741.0 838.844   2
 -13  -9   3 11672.9 884.649   3
 -13  -9   3 13056.9 881.801   6
 -13  -9   3 11334.0 792.885   4
 -13   9   3 14778.9 977.993   3
 -13  -9   3 12803.8 800.136   1
 -13  -9   4 14841.3 918.457   9
 -13  -9   4 15475.1 978.314   8
 -13   9   4 14063.5 1036.41  11
 -13  -9   4 16277.9 964.780   5
 -13  -9   4 13294.2 883.151   2
 -13  -9   4 13145.8 951.873   3
 -13  -9   4 15564.5 970.234   6
 -13  -9   4 13913.4 894.253   4
 -13  -9   4 13755.2 879.482   1
 -13  -9   5 14565.8 892.535   8
 -13   9   5 12087.9 934.783  11
 -13  -9   5 14561.7 895.146   5
 -13  -9   5 11159.5 849.704   3
 -13  -9   5 13887.9 896.585   6
 -13  -9   5 11654.7 785.327   2
 -13  -9   5 11422.0 801.918   1
 -13  -9   5 12141.1 823.206   4
 -13  -9   6 18699.6 1076.66   8
 -13  -9   6 16475.2 1079.18   3
 -13  -9   6 18425.0 1102.90   6
 -13  -9   6 17038.1 990.587   2
 -13  -9   6 16732.3 1055.26   4
 -13  -9   6 16933.9 1051.77   1
 -13   9   6 16504.3 1162.45  11
 -13   9   7 14800.8 1070.45  11
 -13  -9   7 14327.2 878.614   2
 -13  -9   7 16783.2 998.891   1
 -13  -9   7 15854.4 1006.63   3
 -13  -9   7 16093.0 1004.62   4
 -13   9   8 18777.4 1262.64  11
 -13  -9   8 18701.3 1168.04   1
 -13  -9   8 20711.3 1182.48   3
 -13   9   9 14726.1 1099.10  11
 -13  -9   9 16238.2 1044.50   1
 -13  -9   9 17245.8 1021.90   3
 -13   9  10 20669.2 1359.17  11
 -13  -9  10 21510.1 1303.47   1
 -13  -9  10 22460.4 1255.62   3
 -13  -9  11 11855.2 854.648   1
 -13  -9  11 11059.5 764.751   3
 -13  -9  12 23201.5 1383.45   1
 -13   9  12 21568.7 1337.69   9
 -13  -9  13 9760.08 795.452   1
 -13   9  13 8906.11 721.061   9
 -13  -9  14 16989.1 1185.52   1
 -13   9  14 19582.8 1163.07   9
 -13 -10  -7 941.574 400.187   2
 -13 -10  -7 106.670 333.166   3
 -13 -10  -6 1202.86 384.281   3
 -13 -10  -6 1873.40 432.893   2
 -13 -10  -5 1643.45 411.923   3
 -13 -10  -5 1813.67 434.410   2
 -13 -10  -4 1703.38 404.942   2
 -13 -10  -4 2102.29 439.107   3
 -13  10  -4 2617.50 409.700   3
 -13 -10  -3 832.136 357.893   3
 -13 -10  -3 433.309 336.451   2
 -13  10  -3 750.988 330.947   3
 -13 -10  -2 2041.47 393.056   2
 -13 -10  -2 1479.49 385.098   3
 -13  10  -2 1364.55 364.559   3
 -13 -10  -1 1343.77 361.175   3
 -13 -10  -1 1159.76 358.849   2
 -13  10  -1 774.649 318.510   3
 -13  10  -1 1081.74 376.833  11
 -13 -10  -1 786.309 314.799   6
 -13 -10   0 918.794 327.798   2
 -13 -10   0 449.577 303.038   3
 -13  10   0 1202.42 349.263   3
 -13 -10   0 650.274 294.092   6
 -13  10   0 698.523 349.350  11
 -13 -10   1 219.242 279.108   2
 -13 -10   1-43.4693 300.754   3
 -13 -10   1-40.0435 277.062   9
 -13  10   1 480.390 329.656  11
 -13 -10   1 150.060 265.586   6
 -13  10   2 690.844 331.768  11
 -13 -10   2 69.5826 261.056   2
 -13 -10   2 713.554 335.022   3
 -13 -10   2 519.104 278.154   6
 -13 -10   2 280.522 210.098   1
 -13 -10   2 304.429 244.587   9
 -13 -10   3 40.5755 293.749   3
 -13 -10   3 110.592 259.195   6
 -13 -10   3 362.716 243.860   2
 -13 -10   3 241.069 251.160   5
 -13 -10   3 192.866 208.754   1
 -13  10   3 793.978 374.799  11
 -13 -10   4 153.715 253.127   8
 -13 -10   4 159.242 205.344   1
 -13 -10   4-110.618 266.816   6
 -13 -10   4 217.571 243.438   2
 -13 -10   4 35.8637 261.365   5
 -13 -10   4 351.316 292.366   3
 -13  10   4 368.159 363.861  11
 -13 -10   5 37.0885 244.266   6
 -13 -10   5 86.1938 254.597   1
 -13 -10   5 87.4230 244.330   2
 -13  10   5 157.247 351.089  11
 -13 -10   5 112.699 251.640   3
 -13 -10   6-62.0242 250.126   1
 -13 -10   6-36.2540 252.743   4
 -13 -10   6-108.355 268.664   3
 -13  10   6 104.466 309.640  11
 -13 -10   6 352.990 228.851   2
 -13  10   7 416.149 359.877  11
 -13 -10   7 363.690 263.633   1
 -13 -10   7-138.744 261.525   3
 -13  10   8 104.233 334.283  11
 -13 -10   8 210.004 287.206   1
 -13 -10   8 165.789 239.989   3
 -13  10   9 888.052 370.848  11
 -13 -10   9 1368.58 352.985   1
 -13 -10   9 1264.45 301.714   3
 -13 -10  10 1476.01 373.875   1
 -13  10  10 1051.00 397.671  11
 -13 -10  11 486.753 359.700   1
 -13  10  11 217.095 303.044   9
 -13 -10  12 801.665 368.957   1
 -13  10  12 1711.88 395.475   9
 -13 -11  -4 16302.3 1200.59   3
 -13 -11  -4 20667.2 1238.81   2
 -13 -11  -3 2119.56 409.748   3
 -13 -11  -3 2787.75 460.771   2
 -13 -11  -2 16504.2 1116.35   3
 -13 -11  -2 16676.7 1100.66   2
 -13 -11  -1 4101.06 488.605   2
 -13 -11  -1 2874.90 446.812   3
 -13 -11   0 23593.1 1410.72   3
 -13 -11   0 23179.8 1376.12   2
 -13 -11   1 2853.10 414.676   3
 -13 -11   1 1766.05 403.276   2
 -13 -11   2 28708.0 1560.47   2
 -13 -11   2 26972.2 1587.75   3
 -13  11   2 27551.5 1691.16  11
 -13 -11   3 1600.97 349.473   2
 -13 -11   3 1265.74 323.650   3
 -13  11   3 1476.36 417.183  11
 -13 -11   4 28059.6 1509.22   2
 -13  11   4 27091.7 1665.45  11
 -13 -11   4 26436.3 1538.11   3
 -13 -11   5 851.797 279.003   1
 -13  11   5 1084.23 382.961  11
 -13 -11   5 548.854 299.867   2
 -13 -11   5 1198.47 300.646   3
 -13 -11   6 22393.2 1317.56   3
 -13 -11   6 23201.2 1293.10   1
 -13  11   6 23420.1 1462.91  11
 -13 -11   7 735.121 285.775   1
 -13  11   7 1078.70 392.067  11
 -13 -11   8 20131.6 1186.09   1
 -13  11   8 19477.1 1310.96  11
 -13 -11   9 35.9821 286.942   1
 -13  11   9 379.461 344.524  11
 -12   0 -16 7331.86 767.237   3
 -12   0 -15 111.088 362.634   3
 -12   0 -14 18533.0 1273.02   3
 -12   0 -13 217.831 376.734   3
 -12   0 -13 53.8983 234.229   1
 -12   0 -12 19350.5 1351.31   3
 -12   0 -12 21554.7 1171.54   1
 -12   0 -11-212.048 402.255   3
 -12   0 -11-52.6311 212.290   1
 -12   0 -10 35658.8 1998.30   3
 -12   0 -10 32961.1 1745.56  10
 -12   0 -10 35796.7 1779.52   1
 -12   0  -9 20.2157 158.378  10
 -12   0  -9-128.245 222.951   1
 -12   0  -9-433.768 354.002   7
 -12   0  -9-153.350 364.514   3
 -12   0  -8 25031.3 1471.44   3
 -12   0  -8 26638.8 1501.96   7
 -12   0  -8 24709.7 1273.00   1
 -12   0  -7-14.5711 135.720  10
 -12   0  -7 50.7425 205.810   1
 -12   0  -7 391.002 332.774   3
 -12   0  -7 146.227 282.736   7
 -12   0  -6 40037.8 2112.85   6
 -12   0  -6 43048.6 2145.66   3
 -12   0  -6 39566.8 1933.32   1
 -12   0  -6 35140.8 1800.06  10
 -12   0  -6 41660.0 2110.32   7
 -12   0  -5 226.275 211.971   1
 -12   0  -5-92.8854 305.889   3
 -12   0  -5 474.307 300.648   7
 -12   0  -5-45.2153 253.443   6
 -12   0  -4 41146.6 2263.31   3
 -12   0  -4 42489.5 2235.46   7
 -12   0  -4 42856.5 2258.76   6
 -12   0  -3-132.712 283.759   3
 -12   0  -3 288.200 244.158   6
 -12   0  -3 315.097 266.083   7
 -12   0  -2 58969.4 2824.44   6
 -12   0  -2 54451.1 2787.79   7
 -12   0  -2 51651.0 2814.35   3
 -12   0  -1-154.817 234.292   6
 -12   0  -1-254.774 277.222   3
 -12   0  -1 238.065 216.842  11
 -12   0  -1 482.072 266.368   7
 -12   0   0 45729.9 2345.98  11
 -12   0   0 48370.5 2430.71   6
 -12   0   0 48107.6 2422.83   7
 -12   0   0 45990.5 2448.17   3
 -12   0   1 259.327 233.206   6
 -12   0   1-287.987 284.588   3
 -12   0   1 26.6553 194.207  11
 -12   0   1 36.4325 229.339   7
 -12   0   2 29098.9 1756.74   3
 -12   0   2 30323.7 1656.67  11
 -12   0   2 35957.6 1774.70   6
 -12   0   2 34069.8 1757.28   7
 -12   0   3 72.6378 181.367  11
 -12   0   3 72.9446 227.458   6
 -12   0   3 184.424 242.934   7
 -12   0   4 49112.4 2363.50   7
 -12   0   4 50007.3 2364.90   6
 -12   0   5 437.299 180.567  11
 -12   0   5 295.779 257.991   6
 -12   0   5-37.6101 213.550   7
 -12   0   6 30601.0 1609.39  11
 -12   0   6 33390.7 1742.64   6
 -12   0   7 240.813 259.788   5
 -12   0   7 40.0964 264.127   3
 -12   0   7 155.729 171.109  11
 -12   0   7 150.640 230.358   6
 -12   0   8 87421.7 4219.94   5
 -12   0   8 84918.4 4200.53   3
 -12   0   8 84136.5 4067.24  11
 -12   0   8 89294.0 4202.87   6
 -12   0   9 155.408 242.301   6
 -12   0   9 84.0987 249.313   5
 -12   0   9 80.4939 284.897   3
 -12   0  10 54677.9 2734.70   6
 -12   0  10 55146.9 2758.82   5
 -12   0  10 50438.9 2723.88   3
 -12   0  11-40.5073 242.758   6
 -12   0  11-87.1288 238.335   5
 -12   0  11-283.904 282.816   3
 -12   0  12 34640.2 1858.31   6
 -12   0  12 36575.3 1897.28   5
 -12   0  12 32240.5 1598.94   9
 -12   0  12 36288.3 1873.17   3
 -12   0  13 181.545 274.734   5
 -12   0  13 75.0934 101.108   9
 -12   0  13 42.1750 262.997   6
 -12   0  21 153.903 343.670   1
 -12  -1 -16 9846.33 886.643   3
 -12   1 -16 9902.69 856.747   3
 -12   1 -16 7874.16 675.398  10
 -12   1 -15 1414.83 474.815   3
 -12  -1 -15 2261.27 513.955   3
 -12   1 -15 2313.54 366.308  10
 -12   1 -14 11126.6 774.796   1
 -12  -1 -14 12382.6 976.824   3
 -12   1 -14 11206.0 790.727  10
 -12   1 -13 978.131 286.380   1
 -12  -1 -13 1441.36 462.522   3
 -12   1 -13 1759.02 452.043   3
 -12   1 -13 919.409 268.430  10
 -12   1 -12 11445.9 746.158   1
 -12  -1 -12 11115.1 696.948   1
 -12  -1 -12 10393.6 900.097   3
 -12   1 -12 11781.2 921.829   3
 -12   1 -12 10022.7 714.801  10
 -12   1 -11 3193.37 378.777   1
 -12  -1 -11 3112.12 340.478   1
 -12  -1 -11 3235.61 527.096   3
 -12   1 -11 3165.43 508.600   3
 -12   1 -11 2842.69 344.303  10
 -12   1 -10 10563.1 716.229   1
 -12  -1 -10 11174.1 680.344   1
 -12   1 -10 10886.3 876.422   3
 -12  -1 -10 11364.6 899.070   3
 -12   1 -10 9661.51 665.703  10
 -12   1  -9 1754.82 262.897  10
 -12   1  -9 2897.48 476.898   7
 -12  -1  -9 2443.95 462.259   3
 -12   1  -9 2140.43 434.777   3
 -12  -1  -9 1511.12 260.950   1
 -12   1  -9 2070.45 327.079   1
 -12  -1  -8 7589.32 736.742   7
 -12   1  -8 8263.99 745.709   7
 -12   1  -8 7783.97 589.459   1
 -12  -1  -8 8328.40 562.185   1
 -12  -1  -8 8083.23 737.105   3
 -12   1  -8 8411.81 732.660   3
 -12   1  -8 7685.52 519.702  10
 -12  -1  -7 325.921 136.666  10
 -12   1  -7 113.983 140.318  10
 -12  -1  -7 278.031 190.224   1
 -12   1  -7-27.4698 221.691   1
 -12   1  -7 190.364 329.301   3
 -12  -1  -7 49.9456 311.525   3
 -12  -1  -7-101.134 338.778   7
 -12   1  -7 327.740 316.290   7
 -12   1  -6 7636.34 664.354   3
 -12   1  -6 7277.13 658.312   6
 -12   1  -6 7629.60 657.143   7
 -12  -1  -6 6886.00 640.678   7
 -12   1  -6 7702.76 547.183   1
 -12  -1  -6 7187.71 508.141   1
 -12  -1  -6 7414.10 689.303   3
 -12  -1  -6 6395.92 393.696  10
 -12   1  -6 6312.85 417.840  10
 -12  -1  -5 802.213 326.852   7
 -12   1  -5 1316.82 325.914   6
 -12  -1  -5 807.723 100.255  10
 -12   1  -5 748.551 298.863   7
 -12   1  -5 1272.70 258.134   1
 -12  -1  -5 487.174 213.672   1
 -12   1  -5 362.652 308.407   3
 -12  -1  -5 1565.24 375.506   3
 -12  -1  -4 7516.29 669.208   7
 -12   1  -4 7838.92 657.892   7
 -12   1  -4 8736.66 711.580   3
 -12  -1  -4 7392.50 686.809   3
 -12   1  -4 8272.51 681.384   6
 -12   1  -3 1132.62 337.497   3
 -12  -1  -3 1489.14 362.109   3
 -12   1  -3 1334.33 327.957   7
 -12  -1  -3 1380.06 328.541   7
 -12   1  -3 1073.94 295.680   6
 -12  -1  -2 5403.46 561.906   3
 -12   1  -2 5129.88 544.579   3
 -12   1  -2 5291.49 500.249  11
 -12  -1  -2 5476.42 527.502   7
 -12   1  -2 5606.12 517.675   7
 -12   1  -2 5091.72 523.413   6
 -12   1  -1 1134.70 333.940   3
 -12  -1  -1 989.147 320.721   3
 -12   1  -1 1120.70 273.384  11
 -12   1  -1 614.574 272.439   7
 -12  -1  -1 1254.93 313.278   7
 -12   1  -1 850.625 283.118   6
 -12  -1   0 2020.29 389.683   3
 -12   1   0 1947.40 378.867   3
 -12   1   0 2677.54 367.532   6
 -12  -1   0 1840.05 277.170  11
 -12   1   0 1771.85 282.929  11
 -12  -1   0 2086.12 348.729   7
 -12   1   0 1502.76 309.098   7
 -12   1   1 1968.13 351.818   3
 -12   1   1 1324.83 285.513  11
 -12   1   1 701.015 251.304   6
 -12  -1   1 1093.31 223.576  11
 -12  -1   1 1778.21 323.556   7
 -12   1   1 1216.53 290.629   7
 -12   1   2 1350.33 304.267   6
 -12  -1   2 923.197 289.005   7
 -12   1   2 938.602 302.656   7
 -12   1   2 854.828 303.968   3
 -12  -1   2 826.189 220.358  11
 -12   1   2 1104.54 242.759  11
 -12   1   3 906.930 275.026   6
 -12  -1   3 1208.63 313.246   6
 -12   1   3 875.773 242.824  11
 -12  -1   3 1219.48 208.541  11
 -12  -1   3 596.265 253.268   7
 -12   1   3 800.555 268.579   7
 -12   1   3 1056.55 309.314   3
 -12   1   4 109.072 226.704   6
 -12  -1   4-36.8081 240.295   6
 -12  -1   4 20.1135 152.621  11
 -12   1   4 53.7972 206.733  11
 -12  -1   4-37.2361 236.606   5
 -12   1   4-36.7981 227.235   7
 -12  -1   4 225.393 225.047   7
 -12   1   4 40.5223 293.158   3
 -12  -1   5 520.622 282.592   6
 -12   1   5 294.056 238.356   6
 -12  -1   5 114.518 268.605   5
 -12  -1   5 795.648 262.554   7
 -12   1   5 409.561 249.867   7
 -12  -1   5 317.825 266.549   3
 -12  -1   5 290.391 155.124  11
 -12   1   5 264.685 200.135  11
 -12   1   6-185.181 252.225   6
 -12  -1   6-187.747 290.460   6
 -12  -1   6 541.730 185.666  11
 -12   1   6 339.116 217.595  11
 -12  -1   6 307.216 265.704   7
 -12  -1   6-158.261 241.977   3
 -12  -1   7 275.935 268.388   3
 -12   1   7-74.8362 228.785   6
 -12  -1   7-113.772 251.884   6
 -12  -1   7 18.3753 145.629  11
 -12   1   7 103.577 195.198  11
 -12   1   7 80.5828 231.100   5
 -12  -1   8 1379.38 331.419   3
 -12  -1   8 1463.13 325.869   6
 -12   1   8 1930.85 319.022   6
 -12   1   8 1665.14 286.797  11
 -12   1   8 1645.28 326.372   5
 -12  -1   9 41.4723 258.720   5
 -12   1   9 167.900 243.610   5
 -12   1   9 38.5113 240.268   6
 -12  -1   9 666.103 303.144   6
 -12   1   9 123.096 258.423   3
 -12  -1   9 236.631 270.796   3
 -12   1  10 2145.19 387.845   5
 -12  -1  10 3176.99 431.237   5
 -12  -1  10 3115.44 398.580   6
 -12   1  10 3530.40 424.608   6
 -12   1  10 2890.21 444.880   3
 -12  -1  10 2680.75 405.585   3
 -12   1  11 1141.65 318.846   5
 -12  -1  11 778.055 293.280   5
 -12  -1  11 1143.09 326.907   6
 -12   1  11 1162.63 299.866   6
 -12  -1  11 1068.42 315.226   3
 -12   1  11 997.551 336.571   3
 -12  -1  12 4511.41 494.073   5
 -12   1  12 4960.75 507.616   5
 -12   1  12 3930.58 458.490   6
 -12  -1  12 4341.75 481.565   6
 -12  -1  12 5467.65 516.230   3
 -12   1  13 456.367 327.880   5
 -12  -1  13 90.3395 292.381   5
 -12   1  13 250.657 275.214   6
 -12   1  13 126.463 135.042   9
 -12   1  14 4301.84 294.512   9
 -12  -1  20 4576.83 598.874   1
 -12  -1  21 417.492 383.351   1
 -12   2 -16 9622.25 731.517  10
 -12   2 -16 9636.47 863.971   3
 -12   2 -15 5002.88 505.260  10
 -12   2 -15 5745.48 667.146   3
 -12   2 -14 9227.46 694.759  10
 -12   2 -14 9336.62 819.320   3
 -12   2 -13 6700.91 569.216  10
 -12   2 -13 7723.19 726.575   3
 -12   2 -13 8016.58 613.403   1
 -12   2 -12 21384.4 1264.84  10
 -12   2 -12 26317.2 1494.50   3
 -12  -2 -12 21038.5 1452.72   3
 -12  -2 -12 22430.2 1206.22   1
 -12   2 -12 24516.4 1310.93   1
 -12   2 -11 9771.37 647.804  10
 -12   2 -11 9656.80 823.068   3
 -12  -2 -11 9600.72 827.685   3
 -12   2 -11 7953.39 633.929   1
 -12  -2 -11 8772.42 580.840   1
 -12   2 -10 27697.9 1458.28   1
 -12  -2 -10 26080.6 1364.57   1
 -12   2 -10 27590.1 1602.40   3
 -12   2 -10 24002.3 1392.72  10
 -12   2 -10 28821.1 1642.99   7
 -12  -2 -10 27269.5 1627.97   3
 -12  -2  -9 14001.3 824.637   1
 -12   2  -9 15644.0 917.794   1
 -12  -2  -9 16052.8 1074.13   3
 -12   2  -9 14538.1 1042.24   7
 -12   2  -9 12231.7 826.753  10
 -12   2  -9 16930.5 1081.67   3
 -12   2  -8 34164.5 1852.22   3
 -12   2  -8 30715.2 1677.60   1
 -12  -2  -8 33779.5 1621.44   1
 -12  -2  -8 31106.3 1842.46   3
 -12  -2  -8 33047.0 1891.53   7
 -12   2  -8 36455.7 1869.40   7
 -12   2  -8 28298.4 1596.27  10
 -12   2  -7 8634.74 579.349  10
 -12  -2  -7 11628.0 857.511   7
 -12   2  -7 10580.6 804.283   3
 -12   2  -7 10387.9 797.733   7
 -12  -2  -7 9916.96 613.535   1
 -12   2  -7 9033.45 662.131   1
 -12  -2  -7 9202.80 805.901   3
 -12  -2  -6 47605.5 2548.90   6
 -12   2  -6 50805.1 2572.53   6
 -12   2  -6 48512.5 2542.49   3
 -12  -2  -6 52115.1 2597.23   7
 -12   2  -6 48522.2 2518.51   7
 -12  -2  -6 47057.9 2337.07   1
 -12   2  -6 44741.9 2389.26   1
 -12  -2  -6 49573.5 2583.48   3
 -12   2  -5 12740.7 747.367   1
 -12  -2  -5 12012.6 679.288   1
 -12   2  -5 13697.5 877.524   6
 -12  -2  -5 13273.1 873.784   6
 -12   2  -5 12521.9 859.805   3
 -12   2  -5 10400.5 788.445   7
 -12  -2  -5 11925.4 857.229   7
 -12  -2  -5 11133.0 848.346   3
 -12  -2  -5 9317.52 524.334  10
 -12   2  -4 48383.8 2597.53   3
 -12  -2  -4 46657.1 2612.13   3
 -12   2  -4 47842.3 2476.15   1
 -12  -2  -4 49655.1 2603.98   7
 -12   2  -4 52431.9 2576.01   7
 -12   2  -4 52755.5 2622.32   6
 -12  -2  -4 52023.5 2614.68   6
 -12   2  -3 16142.3 1049.63   3
 -12  -2  -3 14095.7 1036.48   3
 -12   2  -3 13539.5 972.131  11
 -12  -2  -3 15930.0 1035.62   7
 -12   2  -3 17237.8 1020.21   7
 -12  -2  -3 15512.0 1033.29   6
 -12   2  -3 17383.5 1051.65   6
 -12   2  -2 31885.1 1865.68   3
 -12  -2  -2 33492.5 1863.86   6
 -12   2  -2 35088.5 1874.84   6
 -12   2  -2 32121.3 1819.00  11
 -12  -2  -2 39051.3 1903.50   7
 -12   2  -2 34397.4 1840.15   7
 -12   2  -1 17454.1 1108.36  11
 -12   2  -1 20637.9 1176.12   6
 -12   2  -1 18686.5 1168.87   3
 -12   2  -1 18718.7 1130.78   7
 -12  -2  -1 18730.2 1155.71   7
 -12   2   0 89400.8 4279.77   3
 -12   2   0 82628.2 4195.14  11
 -12   2   0 90461.5 4253.00   6
 -12  -2   0 82737.0 4111.92  11
 -12  -2   0 94241.4 4271.47   7
 -12   2   0 89260.2 4225.81   7
 -12   2   1 9356.32 654.224   6
 -12   2   1 7551.34 603.643   7
 -12  -2   1 7210.49 619.242   7
 -12   2   1 7000.30 628.839   3
 -12   2   1 7137.41 575.720  11
 -12  -2   1 7255.22 511.193  11
 -12   2   2 54415.3 2604.00   6
 -12  -2   2 47304.8 2437.81  11
 -12   2   2 47447.4 2527.97  11
 -12   2   2 55913.2 2603.23   7
 -12  -2   2 51912.9 2605.49   7
 -12   2   2 55898.3 2656.70   3
 -12  -2   2 48246.6 2605.49   3
 -12   2   3 7542.16 621.053   6
 -12  -2   3 7079.07 609.799   5
 -12  -2   3 7132.86 488.603  11
 -12   2   3 7703.02 581.440  11
 -12   2   3 8361.67 638.571   7
 -12   2   3 9252.44 692.589   3
 -12  -2   3 7268.62 627.931   3
 -12   2   4 75987.9 3665.05   6
 -12  -2   4 73700.2 3656.15   5
 -12  -2   4 72159.5 3483.65  11
 -12   2   4 70922.7 3591.58  11
 -12   2   4 82300.7 3682.80   7
 -12   2   4 76093.7 3694.20   3
 -12  -2   4 74582.3 3682.16   3
 -12   2   5 13072.6 920.620   3
 -12  -2   5 12266.9 885.580   3
 -12   2   5 14718.3 903.924   6
 -12  -2   5 13100.9 721.433  11
 -12   2   5 12544.0 827.018  11
 -12  -2   5 13661.4 902.191   5
 -12  -2   6 46653.6 2280.47   3
 -12   2   6 47778.4 2304.61   3
 -12   2   6 46341.1 2253.36   6
 -12  -2   6 45505.9 2057.10  11
 -12   2   6 46073.9 2197.06  11
 -12  -2   7 15383.9 995.098   3
 -12   2   7 15586.4 981.366   6
 -12   2   7 14165.1 914.943  11
 -12  -2   7 15938.6 1003.74   5
 -12  -2   8 45487.7 2516.68   3
 -12   2   8 49126.1 2527.64   6
 -12   2   8 48743.1 2459.04  11
 -12   2   8 54640.8 2584.48   5
 -12  -2   9 19421.4 1157.35   3
 -12   2   9 18577.6 1143.13   6
 -12   2   9 18005.9 1078.12  11
 -12   2   9 18626.0 1169.17   5
 -12   2  10 59793.3 2843.30   5
 -12   2  10 57509.3 2797.30   6
 -12  -2  11 7151.18 581.493   3
 -12  -2  11 6440.79 615.327   5
 -12   2  11 7112.92 618.960   5
 -12  -2  11 5613.21 299.170   9
 -12   2  11 5868.81 560.519   6
 -12   2  11 5489.50 585.930   3
 -12   2  12 39590.8 2105.28   6
 -12  -2  12 39994.5 2136.40   5
 -12   2  12 41863.7 2155.89   5
 -12  -2  12 36770.1 2078.55   3
 -12   2  13 9754.13 764.138   5
 -12   2  13 9453.69 718.686   6
 -12   2  13 8791.10 541.330   9
 -12   2  14 23626.4 1197.55   9
 -12   2  15 10749.5 610.750   9
 -12  -2  19 8000.99 750.932   1
 -12  -2  20 13261.5 995.009   1
 -12  -2  21 9000.83 807.740   1
 -12   3 -16 13034.7 967.146   3
 -12   3 -16 11054.7 823.615  10
 -12   3 -15 8155.42 735.285   3
 -12   3 -15 5290.38 551.862  10
 -12   3 -14 7046.42 711.457   3
 -12   3 -14 5645.17 548.651  10
 -12   3 -13 7249.96 700.028   3
 -12   3 -13 6564.25 568.089  10
 -12   3 -12 8420.64 748.428   3
 -12   3 -12 7228.45 590.510  10
 -12  -3 -11 5121.49 623.660   2
 -12   3 -11 6166.09 522.359  10
 -12   3 -11 7321.75 694.680   3
 -12   3 -11 6806.75 566.229   1
 -12  -3 -11 6086.84 436.573   1
 -12  -3 -10 5064.22 613.235   2
 -12  -3 -10 5586.68 627.721   3
 -12   3 -10 3614.29 529.417   3
 -12   3 -10 4987.49 451.210  10
 -12   3 -10 4930.35 495.485   1
 -12  -3 -10 5136.01 381.927   1
 -12   3 -10 4954.11 605.971   7
 -12   3  -9 7629.39 714.623   7
 -12   3  -9 7180.81 539.037  10
 -12  -3  -9 7474.04 726.333   3
 -12  -3  -9 7137.38 712.099   2
 -12   3  -9 7334.94 706.227   3
 -12  -3  -9 7208.64 488.598   1
 -12   3  -9 8101.78 617.121   1
 -12   3  -8 8630.36 664.651   1
 -12  -3  -8 9325.61 570.717   1
 -12   3  -8 9383.44 781.607   3
 -12   3  -8 8992.64 608.686  10
 -12   3  -8 8624.03 756.169   7
 -12  -3  -8 8729.67 774.374   2
 -12  -3  -8 9325.90 824.142   3
 -12   3  -7 5306.67 581.298   7
 -12  -3  -7 6430.80 672.702   7
 -12  -3  -7 5374.23 601.085   8
 -12  -3  -7 5755.73 423.621   1
 -12   3  -7 6531.03 540.572   1
 -12  -3  -7 6614.09 647.903   3
 -12  -3  -7 5615.32 596.266   2
 -12   3  -7 5981.02 609.356   3
 -12  -3  -6 9094.41 792.120   6
 -12   3  -6 10209.2 809.006   6
 -12  -3  -6 9605.12 825.460   7
 -12   3  -6 9950.33 769.779   7
 -12  -3  -6 9866.87 620.004   1
 -12   3  -6 10609.4 723.123   1
 -12  -3  -6 10721.4 840.938   3
 -12  -3  -6 10047.9 814.200   2
 -12   3  -6 10920.4 832.657   3
 -12  -3  -5 3465.04 482.980   7
 -12  -3  -5 4375.51 504.075   6
 -12   3  -5 3390.22 454.164   6
 -12   3  -5 4517.13 505.987   3
 -12   3  -5 4190.27 484.666   7
 -12   3  -5 3984.95 404.701   1
 -12  -3  -5 3294.81 478.764   2
 -12  -3  -5 3144.98 490.074   3
 -12   3  -4 4761.03 464.660   1
 -12   3  -4 4268.42 483.811   7
 -12  -3  -4 5277.27 550.891   7
 -12   3  -4 5293.33 552.697   3
 -12   3  -4 4766.19 507.345  11
 -12  -3  -4 5095.69 529.088   2
 -12  -3  -4 3998.33 502.516   6
 -12   3  -4 5355.04 539.901   6
 -12  -3  -3 5639.45 571.991   7
 -12   3  -3 4678.73 494.018   7
 -12   3  -3 5051.05 530.938   3
 -12   3  -3 5210.25 529.982  11
 -12  -3  -3 4874.35 509.377   2
 -12   3  -3 5767.78 542.522   6
 -12  -3  -3 4432.75 496.616   6
 -12   3  -2 1883.87 321.967   7
 -12   3  -2 2044.69 366.872   6
 -12  -3  -2 2066.08 362.132   6
 -12   3  -2 2205.60 383.468   3
 -12   3  -2 1558.73 339.517  11
 -12  -3  -2 1711.27 326.505   2
 -12  -3  -1 3989.16 479.965   6
 -12   3  -1 4488.80 484.280   6
 -12   3  -1 4910.92 528.782   3
 -12  -3  -1 5151.56 483.410   2
 -12   3  -1 5330.83 482.500   7
 -12   3  -1 4604.42 476.350  11
 -12  -3   0 3740.52 447.218   6
 -12   3   0 4297.99 461.621   6
 -12   3   0 3935.06 468.827   3
 -12  -3   0 2946.41 455.226   3
 -12  -3   0 3872.18 411.507   2
 -12   3   0 4011.85 440.962  11
 -12   3   0 4826.79 457.412   7
 -12  -3   1 958.956 313.755   3
 -12   3   1 655.125 293.598   3
 -12   3   1 845.289 304.731   6
 -12  -3   1 707.731 271.256   6
 -12  -3   1 639.013 177.114  11
 -12   3   1 452.911 227.561  11
 -12   3   1 861.883 282.935   7
 -12  -3   2 994.388 295.483   6
 -12   3   2 1050.10 307.042   6
 -12   3   2 858.964 329.317   3
 -12  -3   2 531.211 270.709   3
 -12  -3   2 1174.63 274.408   5
 -12  -3   2 1400.77 197.359  11
 -12   3   2 951.796 271.717  11
 -12   3   2 837.239 275.362   7
 -12  -3   3 699.463 294.814   6
 -12   3   3 753.416 262.992   6
 -12   3   3 1185.21 312.983   3
 -12  -3   3 1202.37 326.015   3
 -12  -3   3 1245.02 293.258   5
 -12   3   3 1169.50 299.084  11
 -12  -3   3 812.072 160.283  11
 -12   3   3 954.077 276.560   7
 -12  -3   4 2853.30 383.537   6
 -12   3   4 2830.29 366.542   6
 -12   3   4 2462.68 405.246   3
 -12  -3   4 2639.81 381.043   3
 -12  -3   4 1931.63 353.223   5
 -12   3   4 2221.07 342.594  11
 -12  -3   4 1955.28 202.197  11
 -12   3   4 2471.70 355.872   7
 -12  -3   4 2388.73 383.493   7
 -12  -3   5 187.301 251.021   6
 -12   3   5 360.130 245.319   6
 -12  -3   5 194.441 267.011   3
 -12   3   5 41.2993 267.348   3
 -12  -3   5 37.4705 263.334   5
 -12   3   5 65.7529 220.338  11
 -12  -3   5 193.662 113.140  11
 -12  -3   5 305.798 272.666   7
 -12  -3   6 463.789 291.449   7
 -12   3   6 400.776 244.158   6
 -12  -3   6 305.556 288.023   5
 -12   3   6-32.6676 222.560  11
 -12   3   6 207.754 287.534   3
 -12  -3   6 192.670 266.674   3
 -12  -3   6-37.8872 209.920   6
 -12  -3   7 497.888 272.409   6
 -12   3   7 1176.97 304.580   6
 -12  -3   7 506.156 253.377   5
 -12   3   7 488.128 256.228  11
 -12  -3   7 626.284 272.109   7
 -12   3   7 292.485 271.711   3
 -12  -3   7 801.881 300.202   3
 -12  -3   8 116.696 240.285   6
 -12   3   8 148.547 248.814   6
 -12   3   8 65.2367 216.735  11
 -12  -3   8 278.809 273.433   5
 -12  -3   8 119.041 270.238   7
 -12  -3   8 151.311 242.657   3
 -12   3   8 168.818 277.997   3
 -12   3   9 377.157 259.778   6
 -12  -3   9 873.319 281.814   6
 -12   3   9 724.966 266.677  11
 -12  -3   9 399.628 138.345   9
 -12  -3   9 284.990 280.280   5
 -12  -3   9 564.594 297.320   3
 -12   3  10 679.973 285.269   5
 -12  -3  10 486.206 287.388   6
 -12   3  10 307.001 264.050   6
 -12  -3  10 373.978 99.9316   9
 -12  -3  10 636.164 295.394   3
 -12   3  11 117.585 244.484   6
 -12  -3  11 290.418 258.779   6
 -12   3  11 86.6188 267.522   5
 -12  -3  11 111.507 255.185   3
 -12   3  12 840.720 308.549   6
 -12  -3  12 805.411 309.480   6
 -12   3  12 1060.94 344.410   5
 -12  -3  12 1037.68 324.729   3
 -12   3  13 2563.47 418.179   5
 -12   3  13 2497.63 307.187   9
 -12  -3  13 2221.72 390.494   3
 -12   3  13 3026.14 433.718   6
 -12   3  14 3145.87 316.506   9
 -12   3  15 206.741 176.029   9
 -12   3  16 2005.73 254.739   9
 -12  -3  18 2593.96 511.035   1
 -12  -3  19 2686.91 475.577   1
 -12  -3  20 1417.41 433.611   1
 -12   3  20 1571.92 333.431   8
 -12   4 -15 10598.2 888.313   3
 -12   4 -15 11570.4 815.575  10
 -12  -4 -14 1912.92 475.445   2
 -12   4 -14 2425.67 461.908   3
 -12   4 -14 1666.21 340.784  10
 -12  -4 -13 17928.3 1238.29   2
 -12   4 -13 18195.9 1178.65   3
 -12   4 -13 16586.0 1071.93  10
 -12  -4 -12 6872.88 729.565   2
 -12   4 -12 6027.68 554.503  10
 -12  -4 -11 21220.4 1358.63   2
 -12   4 -11 23720.4 1358.68   3
 -12   4 -11 20645.1 1345.56   7
 -12   4 -11 18917.6 1178.55  10
 -12   4 -10 8519.65 625.077  10
 -12   4 -10 10017.8 756.443   3
 -12  -4 -10 8549.99 775.130   2
 -12   4 -10 8708.64 762.089   7
 -12  -4 -10 8021.52 497.358   1
 -12   4  -9 21176.1 1254.28  10
 -12  -4  -9 23469.6 1449.40   2
 -12   4  -9 25646.6 1456.27   7
 -12   4  -9 24081.7 1415.87   3
 -12   4  -9 24173.6 1332.67   1
 -12  -4  -9 22591.6 1159.07   1
 -12  -4  -8 6149.57 415.029   1
 -12  -4  -8 6466.83 659.934   2
 -12   4  -8 6333.48 552.985   1
 -12   4  -8 7137.46 644.022   3
 -12   4  -8 6989.62 624.498   7
 -12   4  -7 42068.5 2143.18   7
 -12   4  -7 41250.9 2064.69   1
 -12  -4  -7 38814.8 1907.51   1
 -12   4  -7 40060.1 2152.34   3
 -12  -4  -7 35826.3 2128.47   2
 -12  -4  -6 20709.0 1240.90   6
 -12   4  -6 20920.7 1185.42   7
 -12  -4  -6 17321.6 972.044   1
 -12   4  -6 18004.0 1102.94   1
 -12  -4  -6 19179.9 1217.77   2
 -12   4  -6 18506.7 1195.63   3
 -12   4  -5 63802.8 3265.09   3
 -12  -4  -5 70303.6 3313.95   6
 -12   4  -5 64591.4 3287.98   6
 -12   4  -5 71064.3 3248.94   7
 -12  -4  -5 64225.4 3049.99   1
 -12   4  -5 62057.9 3173.40   1
 -12   4  -5 60411.5 3256.46  11
 -12  -4  -5 62738.9 3259.32   2
 -12  -4  -4 17119.5 870.586  10
 -12   4  -4 18308.7 1157.06  11
 -12  -4  -4 19810.4 1205.38   8
 -12   4  -4 18961.5 1172.71   3
 -12  -4  -4 19097.9 1175.50   6
 -12   4  -4 20225.8 1190.94   6
 -12   4  -4 21051.4 1146.15   7
 -12  -4  -4 17508.2 1139.82   2
 -12   4  -4 18211.0 1084.09   1
 -12  -4  -3 48849.3 2424.98   8
 -12   4  -3 49092.5 2349.62   7
 -12  -4  -3 49796.9 2410.83   6
 -12   4  -3 49481.3 2419.71   6
 -12   4  -3 45216.9 2382.19   3
 -12  -4  -3 38103.7 2376.73   3
 -12  -4  -3 45073.1 2355.86   2
 -12   4  -3 41075.0 2354.35  11
 -12   4  -3 43245.2 2300.71   1
 -12  -4  -2 12508.0 948.947   3
 -12   4  -2 11925.8 914.419   3
 -12  -4  -2 13518.3 894.437   2
 -12   4  -2 16113.8 962.674   6
 -12  -4  -2 13874.7 922.710   6
 -12   4  -2 12355.7 911.480  11
 -12   4  -2 14020.8 885.850   7
 -12  -4  -1 56164.5 2979.76   3
 -12   4  -1 57464.7 2963.36   3
 -12  -4  -1 57635.4 2904.24   2
 -12  -4  -1 60199.9 2955.22   6
 -12   4  -1 63445.8 2971.04   6
 -12   4  -1 52519.1 2921.71  11
 -12   4  -1 61186.8 2916.27   7
 -12   4   0 13597.6 921.178   3
 -12  -4   0 12471.6 908.766   3
 -12  -4   0 12118.6 837.986   2
 -12  -4   0 14495.4 913.619   6
 -12   4   0 13231.9 894.199   6
 -12   4   0 11903.8 883.843  11
 -12   4   0 13481.3 863.525   7
 -12  -4   0 14137.9 926.553   7
 -12  -4   1 49682.5 2494.31   3
 -12   4   1 48318.0 2483.69   3
 -12   4   1 50561.2 2460.24   6
 -12  -4   1 48309.1 2450.01   6
 -12  -4   1 47009.7 2373.26   2
 -12  -4   1 44782.4 2259.37  11
 -12   4   1 42874.2 2421.54  11
 -12  -4   1 51016.5 2480.35   7
 -12   4   1 50203.0 2436.85   7
 -12  -4   2 14822.4 994.828   3
 -12   4   2 13875.1 985.988   3
 -12   4   2 15867.8 986.491   6
 -12  -4   2 15851.3 985.920   6
 -12  -4   2 15253.4 899.053   2
 -12  -4   2 15758.1 958.839   5
 -12   4   2 14781.5 968.023  11
 -12  -4   2 14413.2 779.622  11
 -12  -4   2 15410.7 982.579   7
 -12   4   2 15253.5 952.524   7
 -12  -4   3 61739.3 3183.75   3
 -12   4   3 64496.9 3210.12   3
 -12   4   3 65691.1 3164.81   6
 -12  -4   3 70504.8 3197.20   6
 -12  -4   3 65671.3 3060.47   2
 -12  -4   3 69103.0 3174.96   5
 -12   4   3 61805.6 3160.95  11
 -12  -4   3 57618.1 2933.52  11
 -12  -4   3 69115.8 3201.91   7
 -12   4   3 68382.1 3168.37   7
 -12  -4   4 13852.7 900.707   7
 -12   4   4 14631.4 898.494   7
 -12  -4   4 13890.1 901.026   6
 -12   4   4 15542.7 911.169   6
 -12  -4   4 10874.9 844.510   5
 -12   4   4 13112.0 911.984   3
 -12  -4   4 13456.1 907.167   3
 -12  -4   4 12934.7 647.188  11
 -12   4   4 13070.8 885.934  11
 -12  -4   4 12474.0 753.764   2
 -12   4   5 74709.1 3534.33   6
 -12  -4   5 72385.6 3545.24   6
 -12  -4   5 72163.3 3540.90   5
 -12   4   5 67793.7 3513.04  11
 -12  -4   5 75543.2 3561.63   7
 -12   4   5 69101.3 3566.36   3
 -12  -4   5 70749.5 3546.93   3
 -12   4   6 19640.9 1160.00   6
 -12  -4   6 19472.5 1176.53   6
 -12   4   6 16753.3 1132.23  11
 -12  -4   6 18565.2 1164.24   5
 -12  -4   6 21383.6 1209.41   7
 -12   4   6 19796.4 1211.10   3
 -12  -4   6 19983.6 1186.45   3
 -12  -4   7 48327.9 2373.72   6
 -12   4   7 46813.4 2348.75   6
 -12  -4   7 43129.2 2190.16   9
 -12   4   7 42248.9 2318.02  11
 -12  -4   7 47422.5 2368.90   5
 -12  -4   7 42558.7 2332.61   3
 -12   4   7 45189.3 2386.94   3
 -12  -4   7 49965.9 2385.60   7
 -12  -4   8 10462.1 733.401   7
 -12  -4   8 8436.67 691.173   6
 -12   4   8 9008.88 677.173   6
 -12  -4   8 7798.75 509.624   9
 -12  -4   8 9630.12 712.692   5
 -12   4   8 8851.93 713.305   3
 -12   4   8 7991.08 656.411  11
 -12  -4   8 8638.99 685.496   3
 -12  -4   9 37706.5 1955.29   7
 -12   4   9 37155.1 1930.08   6
 -12  -4   9 38896.6 1963.53   6
 -12  -4   9 34079.1 1701.56   9
 -12  -4   9 36759.7 1950.33   5
 -12   4   9 34358.6 1902.64  11
 -12  -4   9 35618.2 1917.33   3
 -12   4   9 37425.1 1975.51   3
 -12  -4  10 10505.0 758.340   6
 -12   4  10 8416.69 698.944   6
 -12  -4  10 8763.66 695.106   3
 -12   4  10 9249.59 710.980  11
 -12  -4  10 9991.68 759.073   5
 -12  -4  11 37239.0 2030.95   5
 -12  -4  11 36298.1 1976.85   3
 -12  -4  11 36973.8 2023.18   6
 -12   4  11 39323.2 2018.79   6
 -12  -4  12 6903.84 610.170   3
 -12   4  12 7264.05 634.224   6
 -12  -4  12 8400.42 677.315   6
 -12  -4  13 29227.2 1596.89   3
 -12   4  13 30898.0 1640.66   6
 -12   4  13 29900.8 1660.85   5
 -12   4  13 26493.9 1489.76   9
 -12   4  14 8438.20 582.587   9
 -12  -4  15 15078.4 1039.44   1
 -12   4  15 14683.9 856.424   9
 -12  -4  16 2545.08 485.739   1
 -12   4  16 3531.98 342.713   9
 -12   4  17 18651.6 1023.73   9
 -12   4  20 1252.98 298.208   8
 -12  -4  20 1265.06 470.432   1
 -12   5 -15 9978.40 774.629  10
 -12   5 -15 10961.7 856.579   3
 -12  -5 -15 9902.88 902.647   2
 -12   5 -14 154.121 279.336  10
 -12   5 -14 1061.92 391.580   3
 -12  -5 -14 289.699 385.247   2
 -12   5 -13 10127.1 773.967  10
 -12   5 -13 11224.9 857.392   3
 -12  -5 -13 11432.7 935.355   2
 -12   5 -12 140.953 280.982  10
 -12   5 -12 496.074 355.312   3
 -12  -5 -12-220.622 356.943   2
 -12   5 -11 11309.1 808.545  10
 -12   5 -11 12560.8 911.474   3
 -12  -5 -11 12579.9 975.059   2
 -12   5 -10 923.718 357.892   3
 -12  -5 -10 1506.85 456.214   2
 -12   5 -10 806.649 367.720   7
 -12   5 -10 1110.67 303.034  10
 -12  -5  -9 9278.78 792.438   2
 -12   5  -9 8843.06 742.978   3
 -12  -5  -9 8192.29 466.057   1
 -12   5  -9 8907.73 741.415   7
 -12  -5  -8-96.9906 340.670   2
 -12   5  -8 171.145 316.104   3
 -12  -5  -8 118.051 126.237   1
 -12   5  -8-218.256 287.458   7
 -12   5  -7 10258.5 781.166   3
 -12   5  -7 9815.37 757.334   7
 -12   5  -7 9079.37 788.715  11
 -12   5  -7 9098.51 711.745   1
 -12  -5  -7 9985.70 547.221   1
 -12  -5  -7 8314.28 762.594   2
 -12   5  -6 83.5029 295.782   3
 -12   5  -6 192.101 272.228   7
 -12  -5  -6 46.2512 299.550   6
 -12   5  -6 476.401 313.981  11
 -12   5  -6 418.838 278.541   1
 -12  -5  -6 331.441 151.326   1
 -12  -5  -6 358.303 335.631   2
 -12  -5  -5 12985.3 942.676   7
 -12   5  -5 10437.6 775.313   7
 -12   5  -5 11409.5 845.585   3
 -12  -5  -5 12904.6 872.865   6
 -12   5  -5 11401.8 864.214   6
 -12  -5  -5 10951.8 625.525   1
 -12   5  -5 10888.1 776.224   1
 -12  -5  -5 8957.74 824.923   3
 -12  -5  -5 10966.1 844.130   2
 -12   5  -5 10790.2 840.916  11
 -12  -5  -5 11073.2 866.462   8
 -12  -5  -4 438.135 282.389   3
 -12  -5  -4-245.165 305.992   2
 -12  -5  -4 368.684 338.142   8
 -12   5  -4 104.364 262.251   7
 -12  -5  -4 98.4736 307.018   7
 -12   5  -4 204.997 248.175   3
 -12   5  -4 132.748 286.336   6
 -12  -5  -4-43.0441 288.313   6
 -12   5  -4-137.254 246.475   1
 -12   5  -4 134.179 286.827  11
 -12  -5  -4 41.6574 103.894  10
 -12  -5  -3 5495.97 339.896  10
 -12  -5  -3 6525.64 620.220   8
 -12   5  -3 6410.89 614.941   3
 -12   5  -3 6422.06 596.381   6
 -12  -5  -3 7270.46 611.735   6
 -12  -5  -3 6918.30 627.286   7
 -12   5  -3 5488.73 522.376   7
 -12  -5  -3 6067.65 598.612   3
 -12  -5  -3 6221.43 586.540   2
 -12   5  -3 6400.90 589.693  11
 -12   5  -3 6066.21 535.109   1
 -12  -5  -2 131.419 289.451   8
 -12   5  -2 1059.26 308.025   3
 -12   5  -2 161.906 267.605   6
 -12  -5  -2 595.617 288.245   6
 -12   5  -2 557.667 250.034   7
 -12  -5  -2 929.399 323.328   7
 -12  -5  -2 73.4503 290.281   2
 -12  -5  -2 599.917 329.904   3
 -12   5  -2 980.197 342.560  11
 -12   5  -2 544.247 265.778   1
 -12  -5  -1 5767.22 571.896   7
 -12   5  -1 4967.96 476.198   7
 -12  -5  -1 4927.62 512.294   6
 -12   5  -1 4928.14 523.129   6
 -12   5  -1 4756.72 534.065   3
 -12  -5  -1 5001.69 569.226   3
 -12  -5  -1 6011.13 519.684   2
 -12  -5  -1 5023.37 554.537   8
 -12   5  -1 5335.60 554.492  11
 -12   5   0 65.1368 235.694   7
 -12  -5   0 409.659 308.866   7
 -12   5   0 203.553 294.581   3
 -12  -5   0-189.008 281.246   6
 -12   5   0-112.911 252.160   6
 -12  -5   0 290.195 266.035   2
 -12  -5   0 173.437 309.226   3
 -12  -5   0 330.191 296.516   8
 -12   5   0 448.946 284.586  11
 -12  -5   1 4045.74 463.356   7
 -12   5   1 3300.42 394.955   7
 -12   5   1 3913.63 462.739   3
 -12  -5   1 4642.56 473.830   6
 -12   5   1 3408.68 442.995   6
 -12  -5   1 3525.51 399.973   2
 -12  -5   1 3653.85 473.617   3
 -12  -5   1 4062.03 416.356   5
 -12  -5   1 4231.76 484.799   8
 -12   5   1 3160.50 441.842  11
 -12  -5   1 3272.69 267.013  11
 -12   5   2 1710.40 307.454   7
 -12  -5   2 2408.29 387.734   7
 -12   5   2 1970.01 383.228   3
 -12  -5   2 2615.16 405.420   3
 -12  -5   2 1728.27 339.477   6
 -12   5   2 1577.88 328.677   6
 -12  -5   2 1861.03 302.709   2
 -12  -5   2 2319.25 326.720   5
 -12   5   2 1662.25 347.375  11
 -12  -5   2 1727.22 164.423  11
 -12  -5   2 2082.96 373.433   8
 -12  -5   3 223.225 267.783   8
 -12   5   3 340.775 234.522   7
 -12  -5   3 688.602 290.783   7
 -12   5   3 371.568 290.534   3
 -12  -5   3 398.308 278.212   3
 -12   5   3 212.502 262.228   6
 -12  -5   3 293.876 268.205   6
 -12  -5   3 519.933 232.215   2
 -12  -5   3 763.127 283.490   5
 -12   5   3 314.175 270.087  11
 -12  -5   3 234.956 233.396   9
 -12  -5   4 188.956 218.185   9
 -12  -5   4 286.891 274.238   8
 -12  -5   4 799.514 309.153   7
 -12   5   4 416.005 276.673   3
 -12  -5   4 272.254 267.320   3
 -12  -5   4 295.151 292.734   6
 -12   5   4 70.3180 241.731   6
 -12  -5   4 393.977 197.209   2
 -12  -5   4 249.254 242.862   5
 -12   5   4 389.957 257.198  11
 -12  -5   4 347.924 218.562   4
 -12  -5   5 1027.44 238.711   9
 -12  -5   5 825.024 284.658   8
 -12  -5   5 952.586 309.437   7
 -12   5   5 671.257 307.432   3
 -12  -5   5 1142.03 324.542   3
 -12  -5   5 1534.84 319.272   6
 -12   5   5 1373.41 315.839   6
 -12  -5   5 1166.63 214.036   2
 -12  -5   5 1311.94 320.446   5
 -12   5   5 854.854 308.163  11
 -12  -5   5 1169.25 266.360   4
 -12  -5   6 630.148 208.159   9
 -12  -5   6 229.884 257.649   8
 -12  -5   6 345.740 278.383   7
 -12  -5   6 186.628 272.431   3
 -12   5   6 509.125 318.118   3
 -12   5   6 496.438 249.618   6
 -12  -5   6 417.638 267.196   6
 -12  -5   6 339.535 151.258   2
 -12  -5   6 261.889 265.289   5
 -12   5   6 347.673 277.935  11
 -12  -5   6 206.074 218.091   4
 -12  -5   7 168.136 157.041   9
 -12  -5   7 156.217 231.108   8
 -12  -5   7 194.200 273.082   7
 -12  -5   7 347.464 275.522   6
 -12   5   7 215.525 246.800   6
 -12  -5   7 497.747 256.704   5
 -12   5   7 231.483 273.303  11
 -12  -5   7 63.2516 222.460   4
 -12   5   7 342.818 279.983   3
 -12  -5   7 698.603 284.598   3
 -12  -5   8 88.4122 219.261   8
 -12  -5   8 30.2248 140.820   9
 -12  -5   8 78.0375 267.833   6
 -12   5   8 145.427 255.438   6
 -12  -5   8 236.287 275.394   4
 -12   5   8-77.1068 268.806  11
 -12  -5   8 352.613 266.792   5
 -12  -5   8 354.439 280.845   7
 -12   5   8 217.001 283.362   3
 -12  -5   8-36.2540 262.318   3
 -12  -5   9 917.412 284.362   6
 -12   5   9 847.646 278.073   6
 -12   5   9 739.091 300.896  11
 -12  -5   9 478.532 310.288   7
 -12  -5   9 522.789 292.918   5
 -12  -5   9 1245.66 271.883   8
 -12  -5   9 463.238 277.688   3
 -12  -5  10 81.5383 246.768   6
 -12   5  10 112.093 276.044   6
 -12  -5  10-81.1005 247.934   7
 -12  -5  10 309.490 229.603   8
 -12  -5  10 41.2339 239.177   5
 -12  -5  10-246.170 297.940   3
 -12  -5  11 1414.18 263.251   8
 -12  -5  11 900.055 305.515   3
 -12   5  11 1143.13 318.798   6
 -12  -5  11 1210.26 344.583   6
 -12  -5  12 340.235 194.239   8
 -12   5  12 388.921 233.420   6
 -12  -5  12 171.373 270.373   3
 -12  -5  13 2500.80 270.943   8
 -12   5  13 1995.67 335.173   9
 -12   5  13 2946.43 404.311   6
 -12  -5  13 2909.07 390.778   3
 -12  -5  14 231.895 342.738   1
 -12   5  14 161.903 234.632   9
 -12   5  15 3301.70 375.089   9
 -12  -5  15 3436.97 509.339   1
 -12  -5  16 293.616 341.386   1
 -12   5  16 283.397 225.354   9
 -12  -5  17 2759.24 499.604   1
 -12   5  17 3108.44 353.277   9
 -12  -5  18-357.696 388.048   1
 -12   5  20 404.194 288.283   8
 -12   6 -14 1336.25 348.430  10
 -12  -6 -14 1968.42 458.733   2
 -12   6 -13 18924.9 1227.21  10
 -12  -6 -13 21219.4 1391.02   2
 -12   6 -13 21344.2 1282.80   3
 -12   6 -12 410.312 280.041  10
 -12  -6 -12 385.468 387.345   2
 -12   6 -12 555.266 352.886   3
 -12  -6 -11 24242.4 1515.54   2
 -12   6 -11 23396.2 1417.31   3
 -12  -6 -10 2133.55 467.936   2
 -12   6 -10 2390.14 431.958   3
 -12  -6  -9 27165.2 1579.28   2
 -12   6  -9 27220.5 1508.16   3
 -12  -6  -8 341.515 345.356   2
 -12   6  -8 493.108 349.997   3
 -12   6  -8 104.308 322.109  11
 -12   6  -8-167.791 287.957   7
 -12  -6  -7 31987.3 1821.15   2
 -12  -6  -7 31224.3 1495.74   1
 -12   6  -7 33990.0 1788.81   3
 -12   6  -7 29891.3 1821.67  11
 -12   6  -7 35164.5 1789.74   7
 -12   6  -6 3040.99 442.328   3
 -12   6  -6 2568.31 391.643   7
 -12  -6  -6 2888.72 441.918   2
 -12  -6  -6 1755.29 419.415   3
 -12  -6  -6 2374.48 210.740   1
 -12   6  -6 2948.83 459.522  11
 -12   6  -5 64339.5 3081.99   7
 -12   6  -5 61882.4 3116.34   3
 -12  -6  -5 67097.9 3175.00   6
 -12   6  -5 57680.9 3142.90  11
 -12  -6  -5 55137.5 3149.99   3
 -12  -6  -5 58986.4 3126.74   2
 -12  -6  -5 61808.7 2868.39   1
 -12  -6  -5 64869.5 3156.50   9
 -12   6  -4 886.102 338.985  11
 -12  -6  -4 784.581 160.398  10
 -12  -6  -4 1206.59 343.078   9
 -12  -6  -4 327.541 342.496   8
 -12   6  -4 971.389 306.910   7
 -12  -6  -4 816.724 357.361   7
 -12   6  -4 528.777 304.202   6
 -12  -6  -4 897.119 338.128   6
 -12  -6  -4-41.3892 311.671   2
 -12  -6  -4 686.736 340.902   3
 -12   6  -4 925.957 361.582   3
 -12   6  -4 1045.35 310.298   1
 -12  -6  -3 43701.9 2285.42   8
 -12   6  -3 44994.4 2185.34   7
 -12  -6  -3 49022.1 2344.82   7
 -12   6  -3 43860.8 2261.68   3
 -12  -6  -3 48859.8 2286.98   6
 -12   6  -3 45108.7 2273.83   6
 -12   6  -3 38808.4 2250.80  11
 -12  -6  -3 40222.2 2214.62   2
 -12  -6  -3 38548.8 2260.24   3
 -12  -6  -3 38232.0 1993.99  10
 -12  -6  -3 47822.9 2285.95   9
 -12   6  -3 40913.5 2189.57   1
 -12  -6  -2 3140.43 245.448  10
 -12  -6  -2 2860.20 421.425   9
 -12  -6  -2 2662.50 447.214   8
 -12   6  -2 3173.31 385.152   7
 -12  -6  -2 3996.69 520.728   7
 -12   6  -2 3742.89 472.109   3
 -12   6  -2 3698.98 473.764   6
 -12  -6  -2 3829.44 458.948   6
 -12  -6  -2 3408.13 430.645   2
 -12  -6  -2 3194.41 469.640   3
 -12   6  -2 3665.27 428.665   1
 -12   6  -2 3045.34 442.497  11
 -12  -6  -1 46294.2 2410.80   9
 -12   6  -1 46778.2 2357.77   7
 -12  -6  -1 50423.4 2482.40   7
 -12   6  -1 45887.4 2434.97   3
 -12  -6  -1 49688.9 2435.02   6
 -12   6  -1 49536.9 2435.99   6
 -12  -6  -1 48377.9 2462.62   8
 -12  -6  -1 49061.7 2487.92   3
 -12  -6  -1 44198.6 2377.53   2
 -12  -6  -1 44350.1 2207.08   4
 -12   6  -1 43077.7 2433.35  11
 -12  -6   0 2414.88 384.878   9
 -12  -6   0 2468.52 407.792   8
 -12  -6   0 2860.56 427.273   7
 -12   6   0 2784.21 376.441   7
 -12   6   0 2430.92 386.196   3
 -12  -6   0 2594.59 380.205   6
 -12   6   0 1502.10 333.930   6
 -12  -6   0 1498.88 322.180   2
 -12  -6   0 2256.38 415.375   3
 -12   6   0 2417.66 401.415  11
 -12  -6   0 1776.74 231.876   4
 -12  -6   1 61881.2 2932.54   9
 -12  -6   1 63318.0 2990.97   8
 -12  -6   1 64199.5 2997.82   7
 -12   6   1 62019.9 2911.12   7
 -12  -6   1 55959.0 2966.54   3
 -12   6   1 59313.3 2978.40   3
 -12   6   1 63355.8 2958.25   6
 -12  -6   1 64090.9 2961.66   6
 -12  -6   1 55266.9 2885.21   2
 -12  -6   1 60429.0 2909.99   5
 -12   6   1 55606.2 2970.82  11
 -12  -6   1 54346.9 2700.33  11
 -12  -6   1 56587.6 2787.15   4
 -12  -6   2 1056.74 289.604   9
 -12  -6   2 1680.76 371.173   8
 -12  -6   2 1105.03 335.353   7
 -12   6   2 1342.60 283.558   7
 -12  -6   2 1058.04 327.223   3
 -12   6   2 451.356 314.266   3
 -12   6   2 787.820 283.645   6
 -12  -6   2 1135.86 318.133   6
 -12  -6   2 520.049 258.343   2
 -12  -6   2 895.783 270.987   5
 -12   6   2 970.893 321.073  11
 -12  -6   2 898.858 219.526   4
 -12  -6   3 76207.4 3545.25   9
 -12  -6   3 72843.6 3602.17   8
 -12   6   3 73204.4 3566.05   7
 -12  -6   3 73872.9 3611.60   7
 -12   6   3 71170.2 3626.62   3
 -12  -6   3 69806.9 3604.96   3
 -12  -6   3 80389.4 3619.81   6
 -12   6   3 78622.6 3601.62   6
 -12  -6   3 70706.5 3499.67   2
 -12  -6   3 74506.3 3576.45   5
 -12   6   3 66987.5 3612.50  11
 -12  -6   3 69764.4 3478.97   4
 -12  -6   4 360.876 271.448   8
 -12  -6   4 686.803 260.395   9
 -12  -6   4 649.093 283.242   7
 -12  -6   4 809.517 320.733   3
 -12   6   4 376.180 285.730   3
 -12   6   4 903.574 284.647   6
 -12  -6   4 440.740 276.224   6
 -12  -6   4 216.252 206.223   2
 -12  -6   4 457.776 275.231   5
 -12   6   4 1128.61 332.252  11
 -12  -6   4 716.542 235.416   4
 -12   6   5 67134.2 3590.99  11
 -12  -6   5 72302.8 3565.26   5
 -12  -6   5 70510.0 3435.17   2
 -12  -6   5 72158.9 3477.22   9
 -12  -6   5 72436.3 3549.24   8
 -12  -6   5 78809.8 3603.37   7
 -12  -6   5 76779.8 3594.47   6
 -12   6   5 77430.3 3571.19   6
 -12  -6   5 67630.3 3559.13   3
 -12   6   5 74055.8 3623.62   3
 -12  -6   5 71447.0 3497.97   4
 -12  -6   6 1476.33 326.387   8
 -12  -6   6 1443.94 252.582   9
 -12  -6   6 2021.86 381.437   7
 -12  -6   6 1800.65 346.746   3
 -12   6   6 2178.15 409.171   3
 -12   6   6 1534.56 307.013   6
 -12  -6   6 1286.51 323.552   6
 -12  -6   6 1930.20 363.101   5
 -12   6   6 1659.65 351.494  11
 -12  -6   6 1552.85 220.386   2
 -12  -6   6 1331.72 297.187   4
 -12   6   7 55962.5 2798.01   3
 -12  -6   7 52466.0 2684.53   4
 -12  -6   7 54002.9 2682.60   8
 -12  -6   7 51602.6 2571.83   9
 -12  -6   7 58156.3 2760.45   7
 -12   6   7 55793.9 2721.46   6
 -12  -6   7 58342.1 2759.32   6
 -12  -6   7 51403.1 2538.23   2
 -12  -6   7 56074.1 2745.90   5
 -12  -6   7 53309.9 2723.06   3
 -12   6   7 50766.8 2747.38  11
 -12  -6   8 1716.43 343.790   4
 -12  -6   8 986.849 284.586   8
 -12  -6   8 1827.39 366.910   7
 -12  -6   8 1092.69 330.768   6
 -12   6   8 1288.88 316.716   6
 -12  -6   8 781.919 338.181   5
 -12   6   8 1283.60 352.152  11
 -12  -6   8 1452.60 172.382   2
 -12  -6   8 1268.94 322.240   3
 -12  -6   9 48938.1 2420.02   8
 -12  -6   9 50750.6 2531.74   7
 -12   6   9 50265.1 2501.75   6
 -12  -6   9 53851.8 2553.02   6
 -12   6   9 44165.5 2511.19  11
 -12  -6   9 49457.4 2529.03   5
 -12  -6   9 50011.3 2510.09   4
 -12  -6   9 44104.5 2460.61   3
 -12  -6   9 48224.3 2515.99   1
 -12  -6  10 1424.91 265.172   8
 -12  -6  10 1838.45 336.750   7
 -12   6  10 919.266 305.777   6
 -12  -6  10 1058.56 322.360   6
 -12   6  10 1516.42 379.669  11
 -12  -6  10 1008.48 325.407   4
 -12  -6  10 983.889 330.271   5
 -12  -6  10 1729.72 380.891   1
 -12  -6  10 1626.06 328.949   3
 -12   6  11 31780.7 1740.87   6
 -12  -6  11 35988.0 1815.81   6
 -12  -6  11 28152.7 1749.27   1
 -12  -6  11 35614.6 1808.90   7
 -12  -6  11 30621.0 1614.75   8
 -12  -6  11 33943.1 1787.68   4
 -12  -6  11 29923.5 1702.88   3
 -12   6  12 726.646 304.513   6
 -12  -6  12 1083.85 360.336   1
 -12  -6  12 1500.68 322.205   3
 -12  -6  12 743.646 358.188   7
 -12  -6  12 849.447 321.116   4
 -12  -6  12 999.257 207.103   8
 -12  -6  13 27018.8 1465.96   3
 -12  -6  13 28637.3 1580.71   1
 -12   6  13 24469.0 1434.75   9
 -12  -6  14 1387.63 388.019   1
 -12   6  14 1240.53 308.405   9
 -12   6  15 20403.2 1224.28   9
 -12  -6  15 25076.5 1418.03   1
 -12  -6  16 1223.79 399.438   1
 -12   6  16 843.866 280.168   9
 -12  -6  17 18890.1 1244.08   1
 -12   6  17 18458.0 1076.71   9
 -12  -6  18 102.225 318.731   1
 -12  -6  19 13352.1 1005.39   1
 -12  -7 -13 9968.71 890.563   2
 -12  -7 -12 718.767 395.552   2
 -12  -7 -11 8022.22 788.241   2
 -12   7 -11 8569.45 712.912   3
 -12  -7 -10 1671.61 437.737   2
 -12   7 -10 1752.39 385.054   3
 -12  -7  -9 5470.77 647.107   2
 -12   7  -9 6030.28 577.598   3
 -12  -7  -8 1666.46 438.388   2
 -12   7  -8 2056.94 388.687   3
 -12  -7  -7 4724.67 562.144   2
 -12   7  -7 4778.77 522.531   3
 -12   7  -6 2011.84 377.019   3
 -12  -7  -6 1487.70 102.477   1
 -12  -7  -6 1198.64 93.2156   1
 -12   7  -6 1473.96 395.316  11
 -12  -7  -6 2411.10 450.885   2
 -12  -7  -5 3139.19 218.099   1
 -12   7  -5 3471.87 460.368   3
 -12   7  -5 3113.57 400.446   7
 -12  -7  -5 3152.73 466.634   6
 -12  -7  -5 2317.00 438.787   3
 -12  -7  -5 3274.74 490.769   2
 -12  -7  -5 3247.47 226.813   1
 -12   7  -5 2981.17 481.851  11
 -12  -7  -4 655.017 130.722   4
 -12   7  -4 483.532 248.708   7
 -12   7  -4 710.310 336.770   3
 -12  -7  -4 1020.40 331.591   6
 -12   7  -4-97.3801 307.281  11
 -12  -7  -4 637.479 342.548   3
 -12  -7  -4 209.067 287.805   2
 -12  -7  -4 447.750 147.533   1
 -12  -7  -4 437.129 323.683   9
 -12  -7  -4 389.760 157.294  10
 -12  -7  -3 3842.24 317.102   1
 -12  -7  -3 4273.28 332.283  10
 -12  -7  -3 4966.18 539.950   9
 -12  -7  -3 4267.64 536.893   8
 -12   7  -3 4499.16 435.686   7
 -12  -7  -3 4479.38 561.859   7
 -12   7  -3 5005.76 519.663   6
 -12  -7  -3 5136.29 526.369   6
 -12   7  -3 3060.62 495.867  11
 -12  -7  -3 3994.31 520.654   2
 -12  -7  -3 4429.94 551.016   3
 -12   7  -3 4267.39 495.035   3
 -12  -7  -3 4473.90 301.315   4
 -12  -7  -2 616.417 176.267   1
 -12  -7  -2 424.657 147.371  10
 -12  -7  -2 403.777 303.293   9
 -12  -7  -2 405.606 310.215   8
 -12   7  -2 641.723 254.552   7
 -12  -7  -2 617.701 334.625   7
 -12  -7  -2 393.664 281.699   6
 -12   7  -2 613.127 267.896   6
 -12   7  -2 140.782 307.270  11
 -12  -7  -2 231.273 305.521   3
 -12  -7  -2 647.861 286.363   2
 -12   7  -2 1033.44 341.062   3
 -12  -7  -2 664.015 153.188   4
 -12  -7  -1 1493.23 233.988   1
 -12   7  -1 1430.57 378.225  11
 -12  -7  -1 1437.39 366.422   3
 -12  -7  -1 1337.45 337.560   2
 -12  -7  -1 1171.96 193.796  10
 -12  -7  -1 1045.21 322.878   9
 -12  -7  -1 1357.36 367.387   8
 -12   7  -1 1821.07 314.467   7
 -12  -7  -1 1724.28 382.305   7
 -12   7  -1 1771.03 341.852   6
 -12  -7  -1 2246.80 359.473   6
 -12   7  -1 1278.66 365.317   3
 -12  -7  -1 1775.26 220.845   4
 -12  -7   0 365.261 130.334  11
 -12   7   0 226.888 283.614  11
 -12  -7   0 569.969 256.214   5
 -12  -7   0 303.206 290.770   3
 -12  -7   0 479.186 295.120   2
 -12  -7   0 294.448 285.322   9
 -12  -7   0 846.738 328.010   8
 -12   7   0 489.076 229.729   7
 -12  -7   0 346.846 312.015   7
 -12   7   0 1006.72 329.065   3
 -12  -7   0 670.511 306.191   6
 -12   7   0 337.730 258.283   6
 -12  -7   0 336.941 197.087   1
 -12  -7   0 424.757 188.410   4
 -12   7   1 495.136 291.105  11
 -12  -7   1 952.691 111.102  11
 -12  -7   1 912.005 270.465   5
 -12  -7   1 677.233 271.552   2
 -12  -7   1 1048.29 357.247   3
 -12  -7   1 698.569 91.8741  11
 -12  -7   1 663.240 296.605   9
 -12  -7   1 572.788 328.336   8
 -12   7   1 1461.85 297.020   7
 -12  -7   1 832.845 309.952   7
 -12   7   1 649.517 318.160   3
 -12   7   1 908.628 283.613   6
 -12  -7   1 1656.59 346.372   6
 -12  -7   1 1058.17 220.221   4
 -12  -7   1 878.920 242.121   1
 -12  -7   2 667.909 211.606   4
 -12  -7   2 276.021 298.132   8
 -12  -7   2 628.114 258.298   9
 -12   7   2 604.210 257.512   7
 -12  -7   2 282.314 292.678   7
 -12   7   2 615.344 329.757   3
 -12  -7   2 181.570 250.294   6
 -12   7   2 603.516 254.182   6
 -12  -7   2 302.336 253.161   2
 -12  -7   2 884.303 272.612   5
 -12   7   2 493.551 286.027  11
 -12  -7   2 553.182 237.303   1
 -12  -7   3 338.521 226.372   4
 -12  -7   3 681.453 326.550   8
 -12  -7   3 801.565 259.508   9
 -12  -7   3 469.981 290.286   7
 -12   7   3 780.906 280.910   7
 -12   7   3 706.872 314.308   3
 -12  -7   3 39.3726 287.815   3
 -12   7   3 522.490 260.145   6
 -12  -7   3 470.932 257.456   6
 -12  -7   3 450.124 253.879   2
 -12  -7   3 574.183 273.406   5
 -12   7   3 401.219 294.495  11
 -12  -7   3 624.336 259.244   1
 -12  -7   4 168.865 203.686   4
 -12  -7   4 142.360 214.700   9
 -12  -7   4-36.2597 238.845   8
 -12  -7   4 230.794 280.315   7
 -12   7   4 199.862 219.429   7
 -12  -7   4 76.2668 263.846   3
 -12   7   4 167.939 281.261   3
 -12  -7   4 36.3659 241.599   6
 -12   7   4 240.890 249.021   6
 -12  -7   4-129.668 224.314   2
 -12  -7   4 453.212 274.690   5
 -12   7   4 88.8791 292.697  11
 -12  -7   4 232.918 251.812   1
 -12  -7   5 333.842 228.502   4
 -12  -7   5 760.137 266.603   8
 -12  -7   5 625.338 233.171   9
 -12  -7   5 645.857 303.795   7
 -12   7   5 681.214 353.908   3
 -12  -7   5 148.074 272.642   3
 -12   7   5 649.325 273.473   6
 -12  -7   5 773.314 280.413   6
 -12  -7   5 589.648 227.425   2
 -12  -7   5 611.218 277.340   5
 -12   7   5 575.648 325.754  11
 -12  -7   5 248.494 235.347   1
 -12  -7   6-32.3585 227.501   4
 -12  -7   6 32.7217 236.907   8
 -12  -7   6 490.818 210.232   9
 -12  -7   6 453.291 306.544   7
 -12  -7   6 144.261 273.806   3
 -12   7   6 691.050 321.398   3
 -12  -7   6 187.530 302.636   6
 -12   7   6 205.260 234.976   6
 -12  -7   6-21.1110 176.287   2
 -12  -7   6 813.221 308.376   5
 -12   7   6 44.1838 298.535  11
 -12  -7   6 164.124 264.904   1
 -12  -7   7 344.161 259.929   4
 -12  -7   7 153.512 227.393   8
 -12  -7   7 265.474 276.784   7
 -12  -7   7 491.847 288.636   3
 -12  -7   7 801.995 290.214   6
 -12   7   7 310.453 248.281   6
 -12  -7   7 276.803 162.736   2
 -12  -7   7 379.378 266.985   5
 -12   7   7 220.239 307.488  11
 -12  -7   7 658.089 282.997   1
 -12   7   8 661.963 321.996  11
 -12  -7   8 351.805 297.093   5
 -12  -7   8 338.567 149.775   2
 -12  -7   8 327.232 263.602   4
 -12  -7   8 454.868 238.957   8
 -12  -7   8 343.028 274.301   7
 -12  -7   8 896.790 314.941   6
 -12   7   8 210.011 246.482   6
 -12  -7   8 273.846 255.201   3
 -12  -7   8 327.480 295.650   1
 -12   7   9 531.251 297.302  11
 -12  -7   9 360.775 282.420   5
 -12  -7   9 268.459 259.900   4
 -12  -7   9 809.641 232.416   8
 -12  -7   9 464.213 309.146   7
 -12  -7   9 830.190 312.172   6
 -12   7   9 498.372 239.405   6
 -12  -7   9 394.728 132.282   2
 -12  -7   9 666.411 294.614   3
 -12  -7   9 267.175 278.926   1
 -12  -7  10 629.201 234.715   8
 -12  -7  10 156.544 303.130   7
 -12  -7  10 607.641 325.257   6
 -12   7  10 759.336 276.632   6
 -12   7  10-223.600 314.583  11
 -12  -7  10 401.131 99.2589   2
 -12  -7  10 439.369 297.568   1
 -12  -7  10 522.402 287.012   4
 -12  -7  10 97.3969 257.824   3
 -12   7  11 844.623 285.189   6
 -12  -7  11 1093.99 356.531   4
 -12  -7  11 1392.09 349.497   7
 -12  -7  11 946.304 286.857   3
 -12  -7  11 1312.62 223.490   8
 -12  -7  11 1368.08 362.197   1
 -12  -7  12 215.600 305.448   1
 -12   7  12 262.129 259.340   6
 -12  -7  12 444.863 296.990   7
 -12  -7  12 154.131 229.637   3
 -12   7  12 414.098 294.142   9
 -12  -7  13 668.426 365.010   1
 -12  -7  13 1230.58 309.077   3
 -12   7  13 1389.12 327.551   9
 -12   7  14 133.227 262.564   9
 -12  -7  14 368.579 328.660   1
 -12   7  15 2884.47 397.016   9
 -12  -7  15 1942.36 436.002   1
 -12   7  16 64.6321 256.198   9
 -12  -7  16 389.361 352.169   1
 -12  -7  17 3543.27 543.166   1
 -12   7  17 3711.01 427.305   9
 -12  -7  18 153.282 342.283   1
 -12   8 -12 5278.53 661.437  11
 -12  -8 -12 5210.44 641.540   2
 -12   8 -11 10378.7 915.264  11
 -12  -8 -11 11009.6 909.784   2
 -12  -8 -10 5198.03 618.288   2
 -12  -8  -9 10497.4 882.786   2
 -12   8  -9 10791.5 785.400   3
 -12  -8  -8 12948.9 984.311   2
 -12   8  -8 13796.0 922.851   3
 -12  -8  -7 14270.9 1031.78   2
 -12   8  -7 15285.3 981.618   3
 -12  -8  -6 9802.17 817.115   2
 -12   8  -6 9453.90 732.832   3
 -12  -8  -5 13240.7 788.731  10
 -12   8  -5 15192.0 953.524   3
 -12  -8  -5 14271.6 980.417   2
 -12  -8  -5 12555.5 986.332   3
 -12  -8  -4 13797.7 686.728   1
 -12   8  -4 14669.9 960.627   3
 -12  -8  -4 15866.7 991.301   6
 -12  -8  -4 12646.9 782.622  10
 -12  -8  -4 14704.3 975.788   2
 -12  -8  -4 12859.8 987.617   3
 -12  -8  -4 14194.5 738.802   4
 -12  -8  -3 14631.0 781.503   1
 -12   8  -3 17436.9 1040.88   3
 -12  -8  -3 18200.0 1055.13   6
 -12  -8  -3 16343.7 1042.76   9
 -12  -8  -3 15253.9 850.530  10
 -12  -8  -3 14982.2 1013.14   2
 -12  -8  -3 13284.3 1027.46   3
 -12   8  -3 14598.4 1060.39  11
 -12  -8  -3 15147.8 814.300   4
 -12  -8  -2 10761.1 658.285   4
 -12   8  -2 11526.1 760.957   7
 -12   8  -2 11722.3 847.588   3
 -12  -8  -2 12555.7 850.408   6
 -12   8  -2 12988.2 860.266   6
 -12  -8  -2 11741.5 680.948  10
 -12  -8  -2 12813.1 871.479   9
 -12  -8  -2 12062.7 852.710   2
 -12  -8  -2 9289.26 836.801   3
 -12  -8  -2 11217.3 642.511   1
 -12  -8  -2 12421.1 693.727  11
 -12   8  -2 10422.6 875.639  11
 -12   8  -1 15713.5 1116.16  11
 -12  -8  -1 16134.6 886.187  11
 -12  -8  -1 13645.9 1066.56   3
 -12  -8  -1 18209.2 1095.49   2
 -12  -8  -1 19002.3 1110.47   9
 -12  -8  -1 15750.7 905.976  10
 -12  -8  -1 18961.9 1139.85   8
 -12  -8  -1 20375.7 1193.33   7
 -12   8  -1 16477.0 991.586   7
 -12   8  -1 16930.0 1096.00   3
 -12  -8  -1 18993.2 1091.75   6
 -12   8  -1 18123.7 1091.43   6
 -12  -8  -1 16045.1 903.456   1
 -12  -8  -1 16998.3 929.364   4
 -12   8   0 17352.3 1168.71  11
 -12  -8   0 16313.7 885.016  11
 -12  -8   0 19815.3 1062.96   5
 -12  -8   0 17267.4 1088.31   2
 -12  -8   0 20976.2 1155.41   9
 -12  -8   0 18758.7 1172.36   8
 -12   8   0 18376.1 1050.31   7
 -12  -8   0 19204.3 1180.30   7
 -12  -8   0 18327.2 1152.12   3
 -12   8   0 18299.5 1141.90   3
 -12   8   0 19162.9 1123.61   6
 -12  -8   0 20696.4 1135.84   6
 -12  -8   0 17099.4 975.785   1
 -12  -8   0 15866.8 975.541   4
 -12   8   1 25358.1 1570.43  11
 -12  -8   1 26909.6 1465.99   5
 -12  -8   1 26477.7 1485.94   2
 -12  -8   1 28568.3 1531.05   9
 -12  -8   1 28621.1 1568.44   8
 -12  -8   1 28541.1 1578.27   7
 -12   8   1 25952.2 1451.06   7
 -12  -8   1 23203.5 1519.78   3
 -12   8   1 27969.5 1560.99   3
 -12  -8   1 29888.2 1539.62   6
 -12   8   1 27397.5 1513.60   6
 -12  -8   1 27256.3 1413.81   4
 -12  -8   1 25188.2 1386.24   1
 -12  -8   2 17101.6 982.523   4
 -12  -8   2 16608.8 1090.14   8
 -12  -8   2 18034.0 1052.41   9
 -12  -8   2 19286.6 1131.06   7
 -12   8   2 16637.8 1014.54   7
 -12  -8   2 16123.1 1084.86   3
 -12   8   2 18306.7 1128.41   3
 -12   8   2 18066.9 1065.67   6
 -12  -8   2 18612.4 1082.68   6
 -12  -8   2 16416.1 1018.59   2
 -12  -8   2 13666.2 994.885   5
 -12   8   2 17309.6 1141.46  11
 -12  -8   2 16560.3 967.587   1
 -12  -8   3 24934.3 1434.83   4
 -12   8   3 27082.7 1566.70   3
 -12  -8   3 27256.9 1537.33   8
 -12  -8   3 27635.6 1488.87   9
 -12   8   3 25661.4 1472.37   7
 -12  -8   3 30725.6 1581.99   7
 -12  -8   3 26792.3 1540.63   3
 -12  -8   3 30115.7 1541.94   6
 -12   8   3 28678.7 1524.87   6
 -12  -8   3 25948.6 1459.84   2
 -12  -8   3 30275.3 1528.90   5
 -12   8   3 24913.3 1577.66  11
 -12  -8   3 25467.3 1436.26   1
 -12   8   4 16920.1 1071.71   3
 -12  -8   4 14171.8 928.862   4
 -12  -8   4 17002.8 1026.73   8
 -12  -8   4 15864.2 948.851   9
 -12   8   4 15747.0 969.945   7
 -12  -8   4 15996.8 1026.01   7
 -12  -8   4 14826.1 1002.72   3
 -12   8   4 15282.6 978.385   6
 -12  -8   4 17072.8 1012.69   6
 -12  -8   4 14541.1 926.510   2
 -12  -8   4 15677.3 984.899   5
 -12   8   4 16448.2 1088.81  11
 -12  -8   4 15434.8 942.823   1
 -12  -8   5 22439.6 1297.60   4
 -12  -8   5 24017.6 1284.23   9
 -12  -8   5 23198.0 1329.33   8
 -12  -8   5 25763.8 1390.25   7
 -12  -8   5 22757.4 1353.36   3
 -12  -8   5 24925.7 1356.21   6
 -12   8   5 23716.3 1329.66   6
 -12  -8   5 20123.6 1239.11   2
 -12  -8   5 25769.0 1363.82   5
 -12   8   5 20843.6 1397.95  11
 -12  -8   5 23590.5 1305.38   1
 -12   8   6 16842.9 1115.72  11
 -12  -8   6 19347.6 1088.55   5
 -12  -8   6 14517.1 930.593   2
 -12  -8   6 15727.3 1015.32   4
 -12  -8   6 16728.2 1014.10   8
 -12  -8   6 17536.7 1064.64   7
 -12  -8   6 19088.3 1079.29   6
 -12   8   6 16223.9 1018.97   6
 -12  -8   6 16566.1 1037.13   3
 -12  -8   6 15977.2 1016.24   1
 -12   8   7 31080.8 1768.60  11
 -12  -8   7 30554.9 1696.87   5
 -12  -8   7 28029.1 1550.91   2
 -12  -8   7 29920.8 1675.53   4
 -12  -8   7 31956.1 1647.25   8
 -12  -8   7 35263.4 1733.55   7
 -12  -8   7 34313.0 1726.68   6
 -12   8   7 29687.6 1656.78   6
 -12  -8   7 29258.9 1663.30   3
 -12  -8   7 31252.3 1681.27   1
 -12  -8   8 16679.9 1045.73   4
 -12  -8   8 16608.2 976.045   8
 -12  -8   8 19706.5 1097.22   7
 -12   8   8 16660.6 1020.33   6
 -12  -8   8 20635.1 1109.01   6
 -12  -8   8 13426.4 880.475   2
 -12   8   8 15728.2 1105.39  11
 -12  -8   8 16958.7 1063.84   5
 -12  -8   8 16340.7 1012.18   3
 -12  -8   8 17630.5 1065.34   1
 -12  -8   9 34147.1 1780.06   8
 -12  -8   9 37316.8 1902.24   7
 -12  -8   9 39783.9 1936.28   6
 -12   8   9 36033.5 1863.14   6
 -12   8   9 34351.9 1944.42  11
 -12  -8   9 31482.8 1696.15   2
 -12  -8   9 35457.3 1905.84   4
 -12  -8   9 38103.8 1863.02   3
 -12  -8   9 33951.4 1887.06   1
 -12  -8  10 8315.95 587.191   8
 -12  -8  10 9584.86 709.519   7
 -12  -8  10 11125.9 771.376   6
 -12   8  10 10297.6 706.189   6
 -12   8  10 8689.44 760.643  11
 -12  -8  10 8058.79 505.659   2
 -12  -8  10 9022.14 731.019   1
 -12  -8  10 8927.45 655.900   3
 -12  -8  10 8578.02 724.084   4
 -12  -8  11 26836.7 1456.95   7
 -12  -8  11 25190.5 1467.78   1
 -12  -8  11 24064.6 1364.98   3
 -12   8  11 24024.6 1404.09   6
 -12  -8  12 11975.8 784.816   3
 -12  -8  12 13102.0 883.221   7
 -12   8  12 12156.4 851.932   9
 -12  -8  12 10458.9 855.320   1
 -12   8  13 17268.3 1122.31   9
 -12  -8  13 17713.4 1187.68   1
 -12  -8  13 20083.5 1083.45   3
 -12  -8  14 11738.9 886.884   1
 -12   8  14 11091.7 806.156   9
 -12  -8  15 21322.7 1294.98   1
 -12   8  15 18396.9 1167.23   9
 -12  -8  16 11340.3 870.683   1
 -12   8  16 9277.64 723.365   9
 -12  -8  17 15281.3 1077.74   1
 -12   8  17 14704.6 955.393   9
 -12  -9 -11 2010.19 467.380   2
 -12   9 -11 1604.74 463.931  11
 -12  -9 -10 2805.77 515.274   2
 -12   9 -10 2853.17 521.717  11
 -12  -9  -9 2562.93 468.354   2
 -12   9  -9 1309.61 434.738  11
 -12  -9  -8 3672.67 560.487   2
 -12   9  -8 3369.24 554.903  11
 -12  -9  -7 1299.70 419.017   2
 -12   9  -7 948.598 314.431   3
 -12  -9  -6 2333.93 451.412   2
 -12   9  -6 2136.28 375.177   3
 -12  -9  -5 2522.92 462.238   2
 -12  -9  -5 1646.49 419.888   3
 -12   9  -5 2158.38 385.455   3
 -12   9  -4 1540.92 349.988   3
 -12  -9  -4 1163.79 379.206   3
 -12  -9  -4 954.913 362.404   2
 -12  -9  -4 1302.33 336.702   6
 -12   9  -3 1065.79 331.534   3
 -12  -9  -3 796.503 319.816   6
 -12  -9  -3 1557.38 386.278   3
 -12  -9  -3 1377.78 382.143   2
 -12  -9  -2 1349.96 227.334  10
 -12  -9  -2 1247.71 179.226   1
 -12  -9  -2 1038.53 325.565   6
 -12   9  -2 1773.88 388.577   3
 -12  -9  -2 1370.76 353.864   9
 -12  -9  -2 1191.52 237.053   4
 -12  -9  -2 1281.45 383.402   2
 -12  -9  -2 778.510 333.631   3
 -12  -9  -1 965.505 210.102  10
 -12  -9  -1 1235.57 341.523   9
 -12   9  -1 1017.90 321.466   3
 -12  -9  -1 1646.31 377.861   2
 -12  -9  -1 1646.37 374.388   3
 -12   9  -1 1048.22 327.564   6
 -12  -9  -1 1005.57 316.196   6
 -12  -9  -1 1067.32 232.996   4
 -12  -9  -1 1050.28 194.462   1
 -12  -9   0 453.444 206.391   4
 -12  -9   0 389.145 331.501   8
 -12  -9   0 315.399 270.029   9
 -12   9   0 554.619 319.023   3
 -12  -9   0 833.885 352.733   7
 -12   9   0 713.517 291.920   6
 -12  -9   0 799.051 287.625   6
 -12  -9   0 874.236 322.552   2
 -12  -9   0 685.974 315.934   3
 -12  -9   0 515.853 249.542   5
 -12   9   0 1101.56 365.993  11
 -12  -9   0 874.736 201.698   1
 -12  -9   1 386.122 217.989   4
 -12  -9   1 250.053 297.922   8
 -12  -9   1 413.737 286.178   9
 -12   9   1 724.441 310.045   3
 -12  -9   1 309.646 273.982   7
 -12  -9   1 639.996 272.357   6
 -12   9   1 288.301 265.266   6
 -12  -9   1 330.607 286.661   3
 -12  -9   1 484.948 278.576   2
 -12  -9   1 606.972 240.021   5
 -12  -9   1 584.759 197.640   1
 -12   9   1 697.927 368.911  11
 -12  -9   2 722.590 248.382   4
 -12  -9   2 881.408 324.754   8
 -12  -9   2 642.663 271.092   9
 -12  -9   2 1098.53 338.389   7
 -12   9   2 777.690 337.329   3
 -12   9   2 313.001 244.616   6
 -12  -9   2 743.681 293.910   6
 -12  -9   2 517.314 299.754   3
 -12  -9   2 917.725 299.011   2
 -12  -9   2 1177.15 286.411   5
 -12  -9   2 545.285 227.193   1
 -12   9   2 792.680 325.051  11
 -12  -9   3 29.7471 215.205   4
 -12  -9   3-33.5979 243.063   9
 -12  -9   3 38.2807 270.940   8
 -12  -9   3 40.7711 288.566   7
 -12  -9   3-76.9189 276.238   3
 -12   9   3-33.8214 242.926   6
 -12  -9   3 70.4256 239.747   6
 -12  -9   3-186.080 244.312   2
 -12  -9   3-165.704 277.832   5
 -12  -9   3 174.652 218.954   1
 -12   9   3 592.842 299.028  11
 -12   9   4 344.662 312.988  11
 -12  -9   4-34.4117 257.845   5
 -12  -9   4 145.774 261.914   8
 -12  -9   4 406.946 234.586   9
 -12  -9   4 197.060 283.224   7
 -12   9   4 347.444 223.739   7
 -12  -9   4 37.0706 266.415   3
 -12  -9   4-140.826 270.728   6
 -12  -9   4 348.346 240.451   4
 -12  -9   4 408.073 235.409   1
 -12  -9   4 203.766 229.491   2
 -12   9   5 294.336 334.001  11
 -12  -9   5-71.3016 273.997   5
 -12  -9   5 413.606 287.415   8
 -12  -9   5-115.452 251.237   7
 -12  -9   5 392.098 261.537   3
 -12  -9   5-71.1979 248.176   6
 -12  -9   5 54.6470 215.252   2
 -12  -9   5-117.309 254.859   1
 -12  -9   5 33.5997 261.482   4
 -12  -9   6-213.245 271.411   4
 -12  -9   6-64.5650 240.123   8
 -12  -9   6 112.619 263.703   7
 -12  -9   6-102.940 262.036   3
 -12  -9   6 469.299 264.865   6
 -12  -9   6 50.8646 212.070   2
 -12  -9   6 73.5920 266.196   5
 -12  -9   6-62.7058 261.439   1
 -12   9   6 48.9578 305.264  11
 -12  -9   7 1009.84 302.165   4
 -12  -9   7 1295.42 314.100   7
 -12  -9   7 570.067 244.774   8
 -12  -9   7 925.146 282.340   3
 -12  -9   7 813.820 291.980   6
 -12  -9   7 609.638 214.858   2
 -12  -9   7 837.731 316.246   5
 -12   9   7 829.920 369.840  11
 -12  -9   7 867.343 315.497   1
 -12  -9   8 106.565 179.689   2
 -12  -9   8 36.7321 284.124   7
 -12  -9   8 303.500 218.709   8
 -12  -9   8 63.5492 228.275   3
 -12  -9   8-37.8217 253.367   6
 -12  -9   8 352.934 295.916   1
 -12   9   8 244.423 332.864  11
 -12  -9   8-117.611 299.422   4
 -12  -9   9 1162.55 318.372   6
 -12  -9   9 669.261 313.996   1
 -12  -9   9 850.457 262.738   3
 -12  -9   9 833.775 206.184   2
 -12  -9   9 804.835 294.090   7
 -12   9   9 736.674 359.821  11
 -12  -9  10 58.1472 227.687   3
 -12   9  10-99.1118 317.811  11
 -12  -9  10 272.427 308.451   1
 -12  -9  10 147.452 251.018   7
 -12   9  11 283.480 287.216   9
 -12  -9  11 406.404 298.746   1
 -12  -9  11 296.750 298.011   7
 -12  -9  11 581.343 245.968   3
 -12  -9  12 254.232 315.884   1
 -12  -9  12 498.451 244.183   3
 -12   9  12 639.071 309.633   9
 -12   9  13 827.179 316.718   9
 -12  -9  13 1888.79 434.693   1
 -12   9  14 895.949 311.036   9
 -12  -9  14 773.383 370.961   1
 -12   9  15 1846.42 372.931   9
 -12  -9  15 2019.47 442.064   1
 -12  10  -9 2499.44 485.438  11
 -12 -10  -9 2643.36 484.035   2
 -12  10  -8 15055.3 1114.85  11
 -12 -10  -8 15248.9 1090.02   2
 -12  10  -7 2754.67 492.869  11
 -12 -10  -7 3332.52 528.031   2
 -12  10  -6 13735.4 1048.25  11
 -12 -10  -6 13971.1 1012.12   2
 -12 -10  -5 3863.75 524.015   2
 -12 -10  -5 3208.37 473.213   3
 -12  10  -5 2403.54 504.154  11
 -12  10  -5 3136.46 424.559   3
 -12 -10  -4 19443.5 1241.69   2
 -12 -10  -4 17518.6 1238.95   3
 -12  10  -4 20890.3 1199.33   3
 -12  10  -3 5743.03 535.051   3
 -12 -10  -3 4990.35 556.743   2
 -12 -10  -3 5076.35 507.237   6
 -12  10  -2 27577.7 1461.82   3
 -12 -10  -2 24223.7 1458.65   2
 -12 -10  -2 22558.2 1464.68   3
 -12 -10  -2 24647.7 1431.22   6
 -12  10  -1 6639.01 610.745   3
 -12 -10  -1 6314.28 600.482   2
 -12 -10  -1 5282.55 591.876   3
 -12 -10  -1 7335.40 597.367   6
 -12 -10   0 24276.7 1439.20   2
 -12 -10   0 23757.7 1471.65   3
 -12 -10   0 28080.3 1460.53   6
 -12 -10   0 25846.7 1483.90   9
 -12 -10   0 24893.8 1275.93   1
 -12  10   0 25869.4 1473.60   3
 -12 -10   1 11464.5 758.715   5
 -12 -10   1 12193.5 820.597   2
 -12 -10   1 10603.9 822.354   3
 -12 -10   1 12949.8 813.717   6
 -12 -10   1 10577.6 799.612   9
 -12 -10   1 11034.4 674.459   1
 -12 -10   1 10857.3 735.441   4
 -12 -10   2 19648.7 1203.44   4
 -12 -10   2 23536.1 1302.95   9
 -12 -10   2 21792.5 1319.33   8
 -12 -10   2 23709.0 1356.47   7
 -12 -10   2 21564.5 1295.85   3
 -12 -10   2 23002.9 1284.24   6
 -12 -10   2 20879.7 1266.55   2
 -12 -10   2 23242.6 1257.13   5
 -12 -10   2 20662.3 1157.38   1
 -12 -10   3 8056.73 644.948   4
 -12 -10   3 9577.69 729.434   8
 -12 -10   3 9240.56 743.996   7
 -12 -10   3 10013.1 731.857   3
 -12 -10   3 10130.5 704.822   6
 -12 -10   3 8688.02 684.351   2
 -12 -10   3 9727.10 692.316   5
 -12  10   3 7367.18 750.639  11
 -12 -10   3 9853.27 633.950   1
 -12 -10   4 16847.4 1087.68   4
 -12 -10   4 19723.6 1152.70   8
 -12 -10   4 20567.3 1185.05   7
 -12 -10   4 16796.0 1120.71   3
 -12 -10   4 20633.1 1142.09   6
 -12 -10   4 18637.8 1093.77   2
 -12 -10   4 19602.3 1127.98   5
 -12  10   4 16971.9 1217.55  11
 -12 -10   4 18377.5 1066.96   1
 -12 -10   5 8634.70 686.967   4
 -12 -10   5 9119.25 698.860   8
 -12 -10   5 10023.6 739.664   7
 -12 -10   5 9797.15 710.459   3
 -12 -10   5 9971.30 706.984   6
 -12 -10   5 9308.77 660.678   2
 -12 -10   5 9852.19 721.434   5
 -12  10   5 9315.46 806.305  11
 -12 -10   5 8827.78 660.919   1
 -12 -10   6 20983.2 1259.53   1
 -12 -10   6 23263.9 1322.74   7
 -12 -10   6 22516.5 1280.54   8
 -12 -10   6 22874.3 1286.85   3
 -12 -10   6 23894.6 1306.03   6
 -12 -10   6 21064.2 1224.59   2
 -12 -10   6 24927.5 1334.66   5
 -12  10   6 21300.0 1388.15  11
 -12 -10   6 20064.3 1280.99   4
 -12 -10   7 9330.10 712.581   7
 -12 -10   7 10870.9 736.974   6
 -12 -10   7 8849.45 637.257   2
 -12 -10   7 9161.45 727.064   4
 -12 -10   7 9961.28 709.125   1
 -12  10   7 9134.10 800.466  11
 -12 -10   7 9018.88 679.776   3
 -12 -10   8 26688.8 1405.59   6
 -12 -10   8 22646.9 1265.20   2
 -12 -10   8 23964.9 1365.23   1
 -12 -10   8 22835.1 1318.66   3
 -12 -10   8 24660.8 1379.65   7
 -12  10   8 23081.2 1466.15  11
 -12  10   9 7437.63 701.771  11
 -12 -10   9 8012.83 652.610   1
 -12 -10   9 7940.11 642.651   6
 -12 -10   9 7266.73 620.453   7
 -12 -10   9 7197.14 576.105   3
 -12 -10  10 19923.3 1114.66   3
 -12  10  10 19448.4 1292.85  11
 -12 -10  10 19167.1 1194.65   1
 -12  10  11 4680.51 538.976   9
 -12 -10  11 3512.31 483.490   1
 -12  10  12 18610.0 1214.00   9
 -12 -10  12 20368.3 1240.88   1
 -12  10  13 1972.65 404.860   9
 -12 -10  13 2137.13 421.596   1
 -12  10  14 21333.2 1351.43   9
 -12 -10  14 23969.7 1415.71   1
 -12  11  -7 286.819 371.598  11
 -12 -11  -7 499.557 374.498   2
 -12  11  -6 3339.01 536.226  11
 -12 -11  -6 3928.43 551.713   2
 -12  11  -5 390.576 358.690  11
 -12 -11  -5 563.857 377.625   2
 -12 -11  -5 730.456 358.180   3
 -12  11  -4 3595.99 542.965  11
 -12 -11  -4 3216.84 478.456   3
 -12 -11  -4 3766.83 520.749   2
 -12  11  -3 219.117 348.273  11
 -12 -11  -3 87.6512 341.261   2
 -12 -11  -3 459.524 315.602   3
 -12 -11  -2 885.295 359.440   2
 -12  11  -2 1307.27 408.801  11
 -12 -11  -2 1472.50 363.975   3
 -12 -11  -1 406.111 316.542   2
 -12 -11  -1 389.424 309.039   3
 -12 -11   0 1011.20 337.697   2
 -12 -11   0 1541.30 357.435   3
 -12 -11   1 373.038 314.630   2
 -12 -11   1 200.997 271.758   3
 -12 -11   2 178.087 273.887   2
 -12 -11   2 231.184 274.887   3
 -12 -11   3 180.429 211.386   1
 -12 -11   3 590.717 282.275   3
 -12 -11   3 340.032 292.864   2
 -12 -11   3 198.137 300.984   8
 -12 -11   4 37.6200 274.125   8
 -12 -11   4 176.675 262.861   3
 -12 -11   4 82.7363 279.401   7
 -12 -11   4 150.405 230.446   1
 -12 -11   4-69.4836 226.836   4
 -12 -11   4 194.199 256.533   2
 -12 -11   5-39.6469 267.852   7
 -12 -11   5-30.7947 235.285   2
 -12 -11   5 137.514 221.939   1
 -12 -11   5 567.175 282.689   5
 -12 -11   5 436.261 256.381   3
 -12  11   5-53.0575 334.076  11
 -12 -11   6-29.0709 230.385   2
 -12  11   6-105.958 303.867  11
 -12 -11   6 29.7816 224.498   1
 -12 -11   6-31.9103 238.956   3
 -12 -11   7 82.4426 224.217   2
 -12  11   7-158.763 306.997  11
 -12 -11   7 301.589 236.187   3
 -12 -11   7 127.625 251.385   1
 -12 -11   8 238.252 291.366   1
 -12  11   8-106.155 321.284  11
 -12 -11   9-108.015 262.355   1
 -12  11   9-53.3417 295.356  11
 -12  11  10 411.410 314.925   9
 -12 -11  10 833.747 333.698   1
 -12  11  11 678.734 354.601   9
 -12 -11  11 119.106 285.539   1
 -12 -12  -3 449.023 339.821   2
 -12  12  -3 960.521 435.284  11
 -12 -12  -3 723.671 348.916   3
 -12  12  -2 22619.5 1466.45  11
 -12 -12  -2 21345.8 1363.23   3
 -12 -12  -2 24354.3 1408.96   2
 -12 -12  -1 41.7856 331.230   2
 -12  12  -1 55.8436 354.911  11
 -12 -12  -1 338.917 290.851   3
 -12 -12   0 29229.1 1724.47   3
 -12  12   0 30769.7 1850.44  11
 -12 -12   0 33951.5 1770.85   2
 -12 -12   1 154.905 328.096   2
 -12  12   1 499.487 410.015  11
 -12 -12   1-157.097 251.857   3
 -12 -12   2 37602.2 1911.43   2
 -12 -12   2 32907.3 1879.27   3
 -12 -12   3 71.4214 320.965   2
 -12 -12   3 215.153 265.002   3
 -12 -12   4 25112.6 1387.83   2
 -12 -12   4 23387.4 1368.37   3
 -12 -12   5 876.985 311.442   2
 -12 -12   6 21353.8 1235.27   1
 -12 -12   6 22778.9 1261.24   2
 -12  12   7 218.922 344.637  11
 -12 -12   7 185.286 247.781   1
 -12  12   8 21786.8 1401.08  11
 -12 -12   8 21263.2 1237.10   1
 -11   0 -14 14326.1 885.729   1
 -11   0 -14 15012.2 1085.97   3
 -11   0 -13 26.5282 212.768   1
 -11   0 -13 312.373 360.161   3
 -11   0 -12 18219.6 1026.51   1
 -11   0 -12 17094.7 1199.81   3
 -11   0 -11-76.6821 205.045   1
 -11   0 -11-100.347 330.451   3
 -11   0 -11-284.008 360.966   7
 -11   0 -10 7223.30 536.197   1
 -11   0 -10 6690.01 681.928   3
 -11   0 -10 7237.24 731.541   7
 -11   0  -9-24.7020 210.376   1
 -11   0  -9-104.828 307.392   7
 -11   0  -9-47.9378 310.196   3
 -11   0  -8 10560.0 626.268  10
 -11   0  -8 9727.69 812.645   3
 -11   0  -8 9751.30 826.061   7
 -11   0  -8 10386.7 673.395   1
 -11   0  -7 16.3146 139.651  10
 -11   0  -7-144.547 204.101   1
 -11   0  -7 45.6049 264.527   3
 -11   0  -7 92.7034 283.402   7
 -11   0  -6 8515.47 700.093   6
 -11   0  -6 8017.24 489.748  10
 -11   0  -6 8759.30 583.219   1
 -11   0  -6 8519.91 717.043   3
 -11   0  -6 8338.03 690.796   7
 -11   0  -5-85.2576 250.001   6
 -11   0  -5 20.5724 95.3911  10
 -11   0  -5-141.764 199.132   1
 -11   0  -5-172.458 327.133   3
 -11   0  -5 81.2393 272.063   7
 -11   0  -4 6489.71 600.466   3
 -11   0  -4 6443.06 577.249   7
 -11   0  -4 6138.67 566.662   6
 -11   0  -3 146.427 232.609   7
 -11   0  -3-77.2187 256.439   6
 -11   0  -3-203.773 290.599   3
 -11   0  -2 3844.66 424.115   7
 -11   0  -2 3709.05 422.635   6
 -11   0  -2 3261.04 440.798   3
 -11   0  -1 27.7599 189.070  11
 -11   0  -1 156.136 236.316   3
 -11   0  -1 36.0083 218.007   6
 -11   0  -1 343.942 247.089   7
 -11   0   0 2886.07 328.219  11
 -11   0   0 3030.42 413.316   3
 -11   0   0 3360.57 392.734   6
 -11   0   1-24.5700 165.941  11
 -11   0   1 102.836 217.816   6
 -11   0   1 169.115 214.922   7
 -11   0   1-37.7765 240.041   3
 -11   0   2 1618.89 249.550  11
 -11   0   2 1561.65 295.600   6
 -11   0   2 1701.68 314.722   7
 -11   0   2 1158.29 300.410   3
 -11   0   3-102.958 220.083   7
 -11   0   3 135.729 205.389   6
 -11   0   3-89.6898 171.239  11
 -11   0   4 87.4571 152.663  11
 -11   0   4 68.3840 207.133   6
 -11   0   5 137.741 214.713   6
 -11   0   5-64.3128 161.598  11
 -11   0   6-173.501 243.761   6
 -11   0   6 253.464 162.337  11
 -11   0   6-110.680 263.062   5
 -11   0   7 63.1350 159.688  11
 -11   0   7 150.859 225.942   5
 -11   0   7-35.2182 217.480   6
 -11   0   7-37.1414 260.910   3
 -11   0   8 462.791 258.036   5
 -11   0   8 932.550 268.607   6
 -11   0   8 707.798 267.448   3
 -11   0   9-39.3324 217.770   5
 -11   0   9-36.7018 224.402   6
 -11   0   9 37.4053 250.532   3
 -11   0  10 5873.40 545.426   5
 -11   0  10 6585.22 553.128   6
 -11   0  10 5167.27 520.473   3
 -11   0  11-123.353 258.833   5
 -11   0  11 192.438 230.567   6
 -11   0  11 37.9260 243.206   3
 -11   0  12 684.666 120.040   9
 -11   0  12 1298.08 304.217   6
 -11   0  12 714.730 295.057   5
 -11   0  13 161.252 251.424   6
 -11   0  13-172.459 274.009   5
 -11   0  13 149.770 73.3178   9
 -11   0  14 6414.77 577.662   6
 -11   0  14 5915.47 600.985   5
 -11   0  15 90.3818 295.040   5
 -11   0  19 59.6877 184.506   8
 -11   0  21 347.538 374.577   1
 -11   0  22 6316.00 682.401   1
 -11   1 -17 3610.94 551.923   3
 -11   1 -16 13677.7 1040.81   3
 -11   1 -15 2863.78 516.216   3
 -11   1 -15 2941.16 380.801   1
 -11   1 -14 18902.1 1218.53   3
 -11  -1 -14 16892.3 980.911   1
 -11   1 -14 16798.4 1020.11   1
 -11   1 -13 4560.00 595.870   3
 -11  -1 -13 3604.54 369.687   1
 -11   1 -13 3659.19 412.758   1
 -11   1 -12 38895.0 2105.17   3
 -11  -1 -12 37203.5 1875.55   1
 -11   1 -12 36387.4 1919.01   1
 -11   1 -11 5798.33 494.272  10
 -11   1 -11 4944.56 472.296   1
 -11  -1 -11 5714.17 442.865   1
 -11   1 -11 5336.26 648.959   7
 -11   1 -11 6148.23 620.778   3
 -11  -1 -11 5206.95 607.765   3
 -11   1 -10 28536.0 1658.80  10
 -11  -1 -10 31897.6 1659.31   1
 -11   1 -10 34188.3 1712.08   1
 -11   1 -10 37885.6 1958.92   7
 -11  -1 -10 36673.8 1968.69   7
 -11  -1 -10 34354.1 1896.57   3
 -11   1 -10 32043.2 1858.43   3
 -11   1  -9 3983.04 367.837  10
 -11   1  -9 3699.80 393.860   1
 -11  -1  -9 4003.10 374.487   1
 -11  -1  -9 4509.77 585.763   7
 -11   1  -9 3711.44 519.232   7
 -11  -1  -9 3937.09 532.537   3
 -11   1  -9 4291.89 506.397   3
 -11   1  -8 45342.9 2326.30  10
 -11  -1  -8 50503.3 2577.54   3
 -11   1  -8 48163.9 2542.42   3
 -11  -1  -8 50842.6 2605.43   7
 -11   1  -8 51547.1 2578.46   7
 -11  -1  -8 47868.0 2349.58   1
 -11   1  -8 47610.8 2387.13   1
 -11   1  -7 2040.22 248.184  10
 -11  -1  -7 3167.59 322.674   1
 -11   1  -7 1706.79 300.108   1
 -11   1  -7 2700.31 436.407   3
 -11  -1  -7 2800.52 442.454   3
 -11   1  -7 2532.82 422.521   7
 -11  -1  -7 3085.79 448.509   7
 -11  -1  -6 48036.4 2393.97   1
 -11   1  -6 48415.6 2429.52   1
 -11   1  -6 54493.8 2617.47   6
 -11   1  -6 50016.0 2576.17   3
 -11   1  -6 57265.0 2613.42   7
 -11  -1  -6 55450.8 2622.38   7
 -11  -1  -6 48312.6 2583.65   3
 -11   1  -6 44931.9 2332.56  10
 -11  -1  -5 5306.92 417.096   1
 -11   1  -5 5743.20 451.942   1
 -11  -1  -5 6016.78 561.336   7
 -11   1  -5 5199.54 517.717   7
 -11   1  -5 5962.19 561.538   3
 -11  -1  -5 4732.14 307.963  10
 -11   1  -5 4830.87 336.040  10
 -11  -1  -5 6188.14 589.875   3
 -11   1  -5 6006.03 568.040   6
 -11   1  -4 66718.6 3030.19   3
 -11  -1  -4 70348.1 3066.10   3
 -11   1  -4 72622.2 3021.88   7
 -11  -1  -4 71683.4 3044.69   7
 -11   1  -4 68166.7 3045.08   6
 -11   1  -3 1838.12 366.096   3
 -11  -1  -3 2355.09 358.360   7
 -11   1  -3 2550.70 379.206   7
 -11  -1  -3 1953.52 374.732   3
 -11   1  -3 1774.79 323.097   6
 -11  -1  -2 52606.4 2795.01   3
 -11   1  -2 51425.4 2775.67   3
 -11   1  -2 54999.3 2752.83   7
 -11  -1  -2 58632.9 2787.99   7
 -11   1  -2 56860.5 2784.62   6
 -11   1  -1 2178.88 321.301   7
 -11  -1  -1 2119.80 333.240   7
 -11   1  -1 1796.97 310.330   6
 -11   1  -1 1969.24 336.686   3
 -11   1  -1 1913.67 315.766  11
 -11  -1  -1 1536.37 341.360   3
 -11   1   0 78411.3 3894.18   3
 -11   1   0 77538.4 3812.08  11
 -11   1   0 86484.7 3893.35   6
 -11  -1   0 77718.0 3774.07  11
 -11   1   0 85952.4 3884.45   7
 -11  -1   0 87503.2 3897.86   7
 -11   1   1 5472.93 475.530   6
 -11   1   1 5500.80 483.448   7
 -11  -1   1 5273.07 483.935   7
 -11   1   1 5052.86 494.691   3
 -11   1   1 4080.42 416.851  11
 -11  -1   1 4119.29 381.250  11
 -11   1   2 91079.2 4070.80   6
 -11  -1   2 78841.7 4032.22   6
 -11  -1   2 80281.1 3926.95  11
 -11   1   2 78672.8 3983.24  11
 -11   1   2 88701.1 4057.28   7
 -11  -1   2 86139.8 4061.24   7
 -11   1   2 87165.2 4086.41   3
 -11  -1   3 443.153 259.578   6
 -11   1   3 337.006 234.152   6
 -11  -1   3 648.405 261.535   5
 -11   1   3 280.714 205.807  11
 -11  -1   3 539.070 166.256  11
 -11  -1   3 381.806 235.432   7
 -11   1   3 948.623 272.553   7
 -11   1   3 486.536 275.471   3
 -11   1   4 73577.2 3418.91   6
 -11  -1   4 69264.6 3404.50   6
 -11  -1   4 70492.3 3408.21   5
 -11  -1   4 75347.5 3427.91   7
 -11   1   4 70570.0 3404.68   7
 -11   1   4 76022.9 3454.21   3
 -11  -1   4 65673.5 3264.95  11
 -11   1   4 62080.0 3307.00  11
 -11  -1   5 6928.66 570.437   6
 -11   1   5 6117.07 534.458   6
 -11  -1   5 6441.82 432.073  11
 -11   1   5 5816.26 485.395  11
 -11  -1   5 5411.40 535.010   3
 -11  -1   6 52052.5 2545.65   6
 -11   1   6 51869.5 2542.10   6
 -11  -1   6 48353.2 2537.92   3
 -11  -1   6 48055.8 2389.42  11
 -11   1   6 50274.0 2455.48  11
 -11   1   6 51469.5 2559.97   5
 -11  -1   7 1170.74 278.388   6
 -11   1   7 1919.77 308.483   6
 -11  -1   7 946.350 278.296   3
 -11   1   7 959.747 229.157  11
 -11  -1   7 1376.86 202.013  11
 -11   1   7 1290.22 297.010   5
 -11  -1   8 44842.2 2290.56   6
 -11   1   8 45248.3 2288.57   6
 -11  -1   8 45828.8 2303.89   3
 -11   1   8 40930.3 2186.60  11
 -11   1   8 46024.5 2316.61   5
 -11  -1   8 44512.2 2308.08   5
 -11   1   9 508.468 241.890   6
 -11  -1   9 443.866 260.455   6
 -11  -1   9 328.798 268.646   3
 -11   1   9 115.090 257.576   3
 -11  -1   9 545.693 255.089   5
 -11   1   9 437.030 257.706   5
 -11  -1  10 90148.5 4405.18   3
 -11   1  10 89155.8 4399.58   6
 -11  -1  10 90632.8 4410.52   6
 -11   1  10 87548.4 4416.66   3
 -11  -1  10 94894.5 4437.84   5
 -11   1  10 94852.8 4447.11   5
 -11  -1  11 775.695 283.884   5
 -11   1  11 1404.47 330.522   5
 -11  -1  11 1049.46 316.784   6
 -11   1  11 495.098 259.127   6
 -11   1  11 1406.60 320.195   3
 -11  -1  11 1324.68 315.062   3
 -11   1  12 50740.5 2503.44   5
 -11  -1  12 48056.0 2489.30   5
 -11  -1  12 48980.1 2474.26   6
 -11   1  12 51508.4 2481.18   6
 -11   1  12 45134.3 2242.23   9
 -11  -1  12 46010.4 2439.95   3
 -11   1  13 1899.32 375.503   5
 -11  -1  13 1458.53 346.504   5
 -11   1  13 1675.22 334.260   6
 -11  -1  13 1627.34 354.830   6
 -11   1  13 1750.50 183.379   9
 -11   1  14 49600.0 2470.85   5
 -11  -1  14 47550.2 2459.29   5
 -11  -1  14 50534.5 2459.16   6
 -11   1  14 48950.1 2440.41   6
 -11   1  14 44050.8 2167.68   9
 -11   1  15 4013.95 496.953   5
 -11  -1  18 22771.5 1174.31   8
 -11   1  19 4585.78 411.719   8
 -11  -1  20 22317.9 1336.64   1
 -11   1  20 19048.1 1090.72   8
 -11  -1  21 4630.11 594.854   1
 -11  -1  22 15073.3 1081.65   1
 -11   1  22 14133.5 1051.50   1
 -11   2 -17 6758.21 616.784  10
 -11   2 -17 6798.31 698.091   3
 -11   2 -16 6826.91 620.535  10
 -11   2 -16 7385.71 719.380   3
 -11   2 -15 4741.31 497.766   1
 -11   2 -15 4146.28 479.763  10
 -11   2 -14 6005.75 566.990   1
 -11   2 -14 7016.36 612.385  10
 -11  -2 -13 6765.12 504.503   1
 -11   2 -13 8061.26 608.038   1
 -11   2 -13 7861.99 609.055  10
 -11   2 -13 8188.84 750.232   3
 -11   2 -12 13332.8 838.214  10
 -11   2 -12 11644.6 812.023   1
 -11  -2 -12 12691.0 743.915   1
 -11   2 -12 11387.2 978.056   7
 -11   2 -12 14132.1 987.891   3
 -11   2 -11 6589.40 519.108  10
 -11   2 -11 6521.66 651.688   3
 -11   2 -11 5868.96 517.603   1
 -11  -2 -11 5873.34 448.127   1
 -11   2 -11 6049.46 648.838   7
 -11   2 -10 15654.4 919.810  10
 -11  -2 -10 16835.3 1096.02   8
 -11   2 -10 17455.4 1118.06   3
 -11   2 -10 15747.2 956.020   1
 -11  -2 -10 15269.6 871.573   1
 -11   2 -10 14370.1 1075.89   7
 -11  -2 -10 13785.6 1118.38   7
 -11  -2  -9 5444.50 635.126   7
 -11   2  -9 4772.59 567.917   7
 -11   2  -9 5168.94 434.818  10
 -11  -2  -9 5500.11 587.760   8
 -11   2  -9 4775.99 561.996   3
 -11  -2  -9 5844.56 420.425   1
 -11   2  -9 4699.34 456.386   1
 -11   2  -8 14899.2 955.422   3
 -11  -2  -8 12077.6 728.241   1
 -11   2  -8 12064.8 793.926   1
 -11  -2  -8 13320.9 952.982   3
 -11  -2  -8 13235.3 931.275   2
 -11   2  -8 11363.1 740.940  10
 -11   2  -8 11352.8 907.293   7
 -11  -2  -8 13985.4 986.392   7
 -11  -2  -7 4102.72 525.487   7
 -11   2  -7 4340.11 525.553   7
 -11  -2  -7 3919.78 337.364   1
 -11   2  -7 3762.31 389.526   1
 -11  -2  -7 3604.25 486.139   2
 -11   2  -7 3309.50 455.249   3
 -11  -2  -7 4155.79 520.894   3
 -11   2  -7 3590.47 332.937  10
 -11   2  -6 8753.40 722.063   3
 -11   2  -6 9420.88 742.952   6
 -11  -2  -6 9315.18 743.452   6
 -11  -2  -6 8130.42 733.683   7
 -11   2  -6 9416.46 724.684   7
 -11   2  -6 9227.43 627.441   1
 -11  -2  -6 8597.56 556.711   1
 -11  -2  -6 8267.45 697.300   2
 -11  -2  -6 9010.05 754.670   3
 -11   2  -6 7742.10 525.297  10
 -11   2  -5 2029.44 375.317   6
 -11  -2  -5 2929.74 417.516   6
 -11   2  -5 1917.24 370.080   7
 -11   2  -5 2266.15 311.248   1
 -11  -2  -5 2189.78 371.644   2
 -11  -2  -5 2796.72 415.309   3
 -11   2  -5 2454.84 387.484   3
 -11  -2  -5 2571.55 393.287   7
 -11   2  -4 4260.01 402.128   1
 -11  -2  -4 5164.03 497.750   7
 -11   2  -4 4434.02 458.515   7
 -11   2  -4 3406.43 443.241   3
 -11  -2  -4 3648.03 219.046  10
 -11  -2  -4 3573.38 439.218   2
 -11  -2  -4 3674.70 458.081   3
 -11  -2  -4 4394.21 482.156   6
 -11   2  -4 3637.33 454.842   6
 -11   2  -3 353.924 242.755   3
 -11  -2  -3 1275.30 275.191   2
 -11  -2  -3 211.793 299.428   3
 -11   2  -3 787.638 289.030   7
 -11  -2  -3 430.856 270.894   7
 -11   2  -3 1124.13 292.191   6
 -11  -2  -3 1387.52 321.401   6
 -11   2  -2 4442.01 461.709  11
 -11   2  -2 5330.47 500.192   6
 -11   2  -2 4222.90 479.140   3
 -11   2  -2 4192.17 454.888   7
 -11  -2  -2 5897.95 512.729   7
 -11   2  -1 997.795 262.254  11
 -11   2  -1 344.360 255.332   3
 -11  -2  -1 362.423 239.946   7
 -11   2  -1 686.044 249.110   7
 -11   2  -1 431.366 235.974   6
 -11   2   0 3677.88 446.458   3
 -11   2   0 3387.59 396.967   6
 -11   2   0 4034.13 416.971  11
 -11   2   0 4032.62 413.493   7
 -11  -2   0 3042.79 387.060   7
 -11   2   1 1243.58 310.902   3
 -11   2   1 1195.20 282.416   6
 -11  -2   1 961.957 198.108  11
 -11   2   1 1181.47 271.721   7
 -11  -2   1 768.767 285.640   7
 -11   2   1 965.597 270.116  11
 -11   2   2 1009.63 267.894   6
 -11   2   2 352.172 209.235  11
 -11  -2   2 507.787 157.902  11
 -11  -2   2 427.031 215.915   5
 -11   2   2 759.942 245.396   7
 -11  -2   2 709.744 310.832   3
 -11   2   2 490.084 273.888   3
 -11   2   3 1004.77 256.665   6
 -11   2   3 886.832 234.827  11
 -11  -2   3 700.236 157.415  11
 -11  -2   3 607.763 253.720   5
 -11   2   3 867.763 271.580   7
 -11   2   3 791.419 286.360   3
 -11  -2   3 955.953 284.861   3
 -11  -2   4 310.812 249.852   5
 -11   2   4 56.7175 196.189  11
 -11  -2   4 73.6965 116.144  11
 -11  -2   4-36.3327 228.729   3
 -11   2   4-37.7771 228.672   3
 -11   2   4 33.6895 206.003   6
 -11  -2   5 1131.94 284.067   5
 -11  -2   5 1436.32 182.651  11
 -11   2   5 843.855 252.446  11
 -11  -2   5 1658.34 311.874   3
 -11   2   5 1706.68 325.803   3
 -11   2   5 1934.18 300.118   6
 -11   2   6 391.235 227.980  11
 -11  -2   6 517.375 138.675  11
 -11  -2   6 505.123 258.413   5
 -11   2   6 725.509 310.686   3
 -11  -2   6 609.341 273.051   3
 -11   2   6 651.492 234.723   6
 -11   2   7 279.741 228.312  11
 -11   2   7 38.0408 244.050   5
 -11  -2   7 178.755 251.245   3
 -11   2   7 173.005 205.243   6
 -11   2   8 282.206 217.017  11
 -11   2   8 971.304 280.223   5
 -11  -2   8 285.294 259.252   3
 -11   2   8 985.865 273.501   6
 -11   2   9 635.136 248.081  11
 -11   2   9 287.345 214.033   6
 -11   2   9 475.223 261.695   5
 -11  -2   9 641.065 274.580   3
 -11   2  10 625.124 267.236   6
 -11  -2  10 989.825 320.083   5
 -11   2  10 889.581 289.071   5
 -11  -2  10 1244.65 317.705   3
 -11   2  11 528.184 269.542   6
 -11   2  11 331.413 246.159   5
 -11  -2  11 447.458 288.405   5
 -11  -2  11 214.064 276.445   3
 -11   2  12 3004.53 431.556   5
 -11  -2  12 3047.41 418.522   5
 -11   2  12 2894.05 398.371   6
 -11   2  12 2627.44 274.794   9
 -11  -2  12 2931.31 404.153   3
 -11   2  13 197.272 268.762   6
 -11   2  13 114.458 156.404   9
 -11   2  13 86.1687 266.187   5
 -11  -2  13 557.112 279.896   5
 -11   2  14 1574.55 334.629   6
 -11   2  14 2375.53 401.245   5
 -11  -2  14 2502.14 418.015   5
 -11   2  14 1148.52 194.604   9
 -11   2  15 1684.80 215.912   9
 -11   2  15 1616.86 361.653   5
 -11  -2  18 4130.39 301.019   8
 -11  -2  18 5592.93 591.016   1
 -11   2  19 1607.45 306.560   8
 -11  -2  19 1590.72 446.288   1
 -11   2  20 3780.34 404.495   8
 -11  -2  20 5094.19 579.383   1
 -11  -2  21 2812.08 519.663   1
 -11  -2  22 4802.21 611.147   1
 -11   3 -17 13421.1 968.386   3
 -11   3 -17 11008.6 848.327  10
 -11   3 -16 6062.43 648.848   3
 -11   3 -16 5165.78 537.749  10
 -11   3 -15 9436.67 790.900   3
 -11   3 -15 7528.65 656.509  10
 -11   3 -14 6481.44 643.326   3
 -11   3 -14 6473.39 590.530  10
 -11  -3 -13 13839.1 1031.04   2
 -11   3 -13 13697.0 987.930   3
 -11   3 -13 12354.5 866.610  10
 -11   3 -13 13522.1 890.816   1
 -11   3 -12 9597.92 793.856   7
 -11  -3 -12 7750.22 756.854   2
 -11   3 -12 9133.78 653.567  10
 -11   3 -12 9363.07 752.473   3
 -11  -3 -12 6895.11 493.782   1
 -11   3 -12 8763.69 657.571   1
 -11   3 -11 20423.0 1257.68   7
 -11  -3 -11 17095.7 1212.06   2
 -11   3 -11 16604.0 1049.82  10
 -11   3 -11 19755.5 1216.31   3
 -11   3 -11 19424.5 1105.95   1
 -11  -3 -11 17150.8 946.296   1
 -11   3 -10 18687.4 1153.42   7
 -11   3 -10 14121.6 939.208  10
 -11  -3 -10 17202.3 1133.53   2
 -11   3 -10 15734.9 1078.29   3
 -11  -3 -10 15495.4 858.511   1
 -11   3 -10 17133.9 996.493   1
 -11   3  -9 31008.3 1696.11   7
 -11  -3  -9 30724.2 1770.63   7
 -11   3  -9 25756.3 1486.35  10
 -11  -3  -9 29197.7 1668.97   8
 -11  -3  -9 29372.5 1683.76   2
 -11   3  -9 29484.2 1553.00   1
 -11  -3  -9 27769.8 1419.28   1
 -11   3  -9 28568.1 1638.81   3
 -11   3  -8 22277.7 1279.37   7
 -11  -3  -8 22651.9 1358.33   7
 -11  -3  -8 22504.8 1303.23   8
 -11   3  -8 16959.5 1074.09  10
 -11  -3  -8 19873.8 1279.56   2
 -11   3  -8 19030.7 1139.26   1
 -11  -3  -8 20231.4 1038.94   1
 -11   3  -8 18591.6 1215.65   3
 -11  -3  -7 20727.8 1315.83   3
 -11  -3  -7 21354.3 1293.39   2
 -11   3  -7 21928.0 1272.43   7
 -11  -3  -7 22779.2 1358.74   7
 -11   3  -7 17657.9 1087.70  10
 -11  -3  -7 20720.9 1285.76   8
 -11  -3  -7 19944.8 1061.09   1
 -11   3  -7 20994.2 1178.45   1
 -11   3  -7 21831.0 1277.92   3
 -11   3  -6 28732.9 1642.69   3
 -11   3  -6 29342.7 1669.90   6
 -11  -3  -6 29851.7 1673.66   6
 -11  -3  -6 32506.4 1731.29   7
 -11   3  -6 30127.5 1634.47   7
 -11  -3  -6 30381.9 1674.42   8
 -11   3  -6 27989.8 1550.40   1
 -11  -3  -6 28116.0 1449.97   1
 -11  -3  -6 28602.4 1649.18   2
 -11  -3  -6 27608.8 1680.91   3
 -11   3  -5 21651.3 1301.76   6
 -11  -3  -5 22932.0 1319.17   6
 -11   3  -5 20649.8 1275.97   3
 -11   3  -5 21312.8 1250.93   7
 -11  -3  -5 22338.1 1330.98   7
 -11   3  -5 19417.9 1178.58   1
 -11  -3  -5 19851.0 1302.12   3
 -11  -3  -5 22240.4 1292.51   2
 -11   3  -4 37022.9 1988.28   6
 -11  -3  -4 38106.0 1992.31   6
 -11   3  -4 36164.9 1966.97   3
 -11   3  -4 38077.3 1947.42   7
 -11  -3  -4 39100.9 2016.01   7
 -11   3  -4 34161.2 1876.87   1
 -11  -3  -4 35036.0 1946.97   2
 -11  -3  -3 31884.8 1700.27   7
 -11   3  -3 31730.5 1638.06   7
 -11  -3  -3 32148.8 1687.08   6
 -11   3  -3 31455.9 1688.97   6
 -11   3  -3 28637.2 1658.96   3
 -11   3  -3 27424.2 1642.53  11
 -11  -3  -3 28226.6 1635.85   2
 -11   3  -2 60452.2 3014.02   6
 -11  -3  -2 59663.1 3006.08   6
 -11   3  -2 62217.8 3029.66   3
 -11  -3  -2 59113.0 2972.15   2
 -11   3  -2 63356.1 2980.94   7
 -11   3  -2 55380.3 2977.03  11
 -11   3  -1 29794.4 1586.17   6
 -11  -3  -1 28947.3 1580.72   6
 -11   3  -1 27497.3 1585.65   3
 -11  -3  -1 29871.8 1552.19   2
 -11   3  -1 28914.9 1548.61   7
 -11   3  -1 26206.4 1550.43  11
 -11   3   0 59023.7 2848.12   6
 -11  -3   0 56957.6 2837.78   6
 -11  -3   0 54729.9 2864.85   3
 -11   3   0 58447.4 2867.21   3
 -11  -3   0 53857.3 2773.28   2
 -11   3   0 53780.7 2812.75  11
 -11   3   0 59935.6 2822.45   7
 -11   3   1 20511.7 1117.30   7
 -11  -3   1 20120.1 1166.04   3
 -11   3   1 18483.4 1131.97   3
 -11  -3   1 17714.4 1102.26   6
 -11   3   1 19000.9 1116.65   6
 -11  -3   1 18908.7 1051.18   2
 -11  -3   1 17411.5 969.620  11
 -11   3   1 18328.6 1099.07  11
 -11   3   2 49687.2 2471.17   3
 -11  -3   2 44794.1 2431.76   3
 -11   3   2 48804.3 2421.89   6
 -11  -3   2 49692.4 2434.92   6
 -11  -3   2 45888.0 2323.35   2
 -11  -3   2 50156.0 2422.73   5
 -11   3   2 49020.3 2415.15   7
 -11   3   2 46357.3 2402.19  11
 -11  -3   2 46394.2 2257.61  11
 -11  -3   3 32625.9 1755.30   6
 -11   3   3 34096.9 1759.28   6
 -11  -3   3 34285.7 1760.52   5
 -11   3   3 31379.0 1724.02  11
 -11  -3   3 31010.7 1571.48  11
 -11   3   3 35363.4 1760.99   7
 -11   3   3 35044.5 1801.43   3
 -11  -3   3 32183.3 1769.37   3
 -11   3   4 56112.8 2681.93   6
 -11  -3   4 56601.1 2693.95   6
 -11  -3   4 56035.5 2690.18   5
 -11  -3   4 49698.0 2477.19  11
 -11   3   4 53368.1 2655.54  11
 -11  -3   4 54359.6 2693.19   7
 -11   3   4 55820.1 2726.53   3
 -11  -3   4 52645.8 2689.68   3
 -11  -3   5 43867.5 2188.65   6
 -11   3   5 44422.6 2178.24   6
 -11  -3   5 44356.6 2190.85   5
 -11  -3   5 41078.4 1958.48  11
 -11   3   5 40679.0 2140.70  11
 -11  -3   5 44323.4 2198.58   7
 -11  -3   5 43205.5 2191.52   3
 -11   3   5 37065.4 2175.05   3
 -11  -3   6 32682.7 1763.81   6
 -11   3   6 34971.5 1771.72   6
 -11  -3   6 33700.4 1773.42   5
 -11   3   6 30891.1 1717.02  11
 -11  -3   6 33878.2 1774.62   7
 -11  -3   6 30756.9 1747.68   3
 -11   3   6 32658.7 1787.12   3
 -11   3   7 37281.0 1974.56   6
 -11  -3   7 39167.0 1996.61   6
 -11  -3   7 36214.2 1984.01   5
 -11   3   7 35827.0 1940.16  11
 -11  -3   7 39005.5 2002.83   7
 -11  -3   7 37715.9 1987.29   3
 -11   3   7 38700.4 2019.62   3
 -11  -3   8 37001.5 1943.06   3
 -11   3   8 36368.1 1981.45   3
 -11  -3   8 36986.5 1965.87   5
 -11   3   8 35125.9 1904.35  11
 -11   3   8 37127.8 1944.07   6
 -11  -3   8 38187.7 1965.31   6
 -11   3   9 37607.5 1988.92   6
 -11  -3   9 42009.1 2035.08   6
 -11  -3   9 36564.3 1772.98   9
 -11   3   9 39554.0 2031.76   5
 -11  -3   9 36294.8 1975.76   3
 -11   3   9 41779.4 1986.32  11
 -11   3   9 33623.6 2006.59   3
 -11   3  10 34315.5 1898.51   5
 -11  -3  10 36198.4 1901.67   6
 -11   3  10 34514.3 1875.98   6
 -11  -3  10 35334.2 1870.75   3
 -11   3  11 23806.8 1350.91   5
 -11  -3  11 21317.1 1281.04   3
 -11   3  11 22510.7 1310.11   6
 -11  -3  11 22203.4 1319.43   6
 -11   3  12 18853.2 1166.98   5
 -11  -3  12 18157.5 1157.89   5
 -11   3  12 16923.5 995.931   9
 -11   3  12 20255.5 1148.71   6
 -11  -3  12 18662.4 1145.33   6
 -11  -3  12 18710.6 1116.45   3
 -11   3  13 22157.7 1258.86   9
 -11  -3  13 25382.1 1447.48   6
 -11   3  13 24971.0 1420.96   6
 -11  -3  13 25449.4 1447.65   5
 -11   3  13 27235.2 1470.54   5
 -11   3  14 27305.4 1461.55   9
 -11   3  14 29722.9 1635.68   6
 -11  -3  14 30225.7 1664.45   6
 -11   3  14 30828.2 1690.38   5
 -11   3  15 28504.0 1466.66   9
 -11   3  15 30135.4 1677.46   5
 -11   3  16 16553.2 905.573   9
 -11  -3  17 10668.0 562.256   8
 -11  -3  17 12493.8 902.781   1
 -11  -3  18 13882.7 1014.28   1
 -11  -3  19 10939.4 890.650   1
 -11   3  20 7451.47 599.739   8
 -11  -3  20 8469.58 757.914   1
 -11  -3  21 8212.43 764.826   1
 -11   4 -17 11251.3 880.554   3
 -11   4 -17 10236.5 817.138  10
 -11   4 -16 3050.27 474.087   3
 -11   4 -16 2066.24 403.766  10
 -11   4 -15 11368.6 853.224   3
 -11   4 -15 9038.59 752.206  10
 -11   4 -14 1281.45 395.650   3
 -11  -4 -14 1860.60 484.955   2
 -11   4 -14 1520.18 337.202  10
 -11   4 -13 6541.70 662.388   3
 -11   4 -13 6386.82 586.917  10
 -11   4 -12 1463.35 410.761   3
 -11  -4 -12 1654.12 439.906   2
 -11   4 -12 1271.49 318.097  10
 -11   4 -11 6920.86 683.583   7
 -11  -4 -11 7398.18 734.218   2
 -11   4 -11 7672.81 599.006  10
 -11   4 -11 8471.70 696.855   3
 -11   4 -11 6828.01 610.647   1
 -11  -4 -11 7228.63 440.379   1
 -11  -4 -10 649.747 364.855   2
 -11   4 -10 682.462 350.623   3
 -11   4 -10 546.519 240.250  10
 -11   4 -10 305.603 274.794   1
 -11  -4 -10 583.496 157.203   1
 -11   4 -10 142.349 305.118   7
 -11   4  -9 6880.54 644.688   7
 -11   4  -9 6455.40 540.315  10
 -11  -4  -9 7413.73 696.635   2
 -11   4  -9 6895.02 639.354   3
 -11   4  -9 6762.41 581.834   1
 -11  -4  -9 6974.33 427.968   1
 -11  -4  -8 3677.86 560.113   7
 -11   4  -8 3714.95 475.236   7
 -11   4  -8 3240.03 362.858  10
 -11  -4  -8 3700.71 506.039   2
 -11  -4  -8 3870.10 487.096   8
 -11  -4  -8 3329.25 282.617   1
 -11   4  -8 3258.77 401.245   1
 -11   4  -8 3569.86 474.871   3
 -11   4  -7 11160.7 860.552   7
 -11  -4  -7 12754.0 995.271   7
 -11  -4  -7 13965.8 956.804   8
 -11  -4  -7 13212.8 941.478   2
 -11   4  -7 13470.3 911.268   3
 -11  -4  -7 12837.2 708.247   1
 -11   4  -7 13516.6 852.233   1
 -11  -4  -6 1412.89 331.734   6
 -11   4  -6 1626.96 301.908   1
 -11  -4  -6 1343.47 192.688   1
 -11  -4  -6 976.351 323.564   2
 -11   4  -6 1187.15 316.818   7
 -11   4  -6 1505.73 346.212   3
 -11   4  -5 6086.16 585.899   3
 -11   4  -5 6502.05 621.169   6
 -11  -4  -5 5494.71 577.571   6
 -11   4  -5 5882.35 545.331   7
 -11   4  -5 7160.80 562.249   1
 -11   4  -5 7233.05 628.883  11
 -11  -4  -5 7032.61 617.917   2
 -11   4  -4 772.390 324.844  11
 -11   4  -4 1135.68 308.484   7
 -11   4  -4 1464.30 339.080   3
 -11   4  -4 745.454 291.697   6
 -11  -4  -4 1457.42 345.502   6
 -11  -4  -4 684.910 339.776   8
 -11   4  -4 716.016 278.958   1
 -11  -4  -4 651.875 310.289   2
 -11  -4  -3 3981.86 262.155  10
 -11   4  -3 4896.30 459.815   7
 -11   4  -3 4388.37 478.781   3
 -11   4  -3 4412.59 481.067   6
 -11  -4  -3 4954.29 502.651   6
 -11  -4  -3 4957.50 526.944   8
 -11  -4  -3 4089.45 448.493   2
 -11   4  -3 4484.89 448.792   1
 -11   4  -3 4557.95 479.989  11
 -11  -4  -2 1775.55 367.755   8
 -11   4  -2 2095.22 322.368   7
 -11   4  -2 1931.94 338.667   3
 -11   4  -2 1601.57 345.524  11
 -11  -4  -2 1871.52 135.354  10
 -11  -4  -2 1823.24 365.733   3
 -11  -4  -2 1970.93 331.884   2
 -11  -4  -2 2363.16 369.956   6
 -11   4  -2 2214.84 348.137   6
 -11   4  -1 2762.50 354.468   7
 -11  -4  -1 3157.64 433.780   7
 -11  -4  -1 4450.09 449.695   6
 -11   4  -1 4503.72 448.024   6
 -11   4  -1 3403.40 434.434   3
 -11   4  -1 3420.59 413.335  11
 -11  -4  -1 3648.53 461.037   3
 -11  -4  -1 3011.34 390.567   2
 -11   4   0 1434.59 326.509   3
 -11  -4   0 1960.50 326.791   6
 -11   4   0 1153.57 287.627   6
 -11  -4   0 1466.05 329.981   3
 -11  -4   0 1085.61 273.294   2
 -11   4   0 1124.72 288.030  11
 -11  -4   0 740.592 298.931   7
 -11   4   0 1398.92 282.551   7
 -11  -4   1 5789.56 510.220   7
 -11   4   1 5716.45 481.201   7
 -11   4   1 4622.31 491.000   3
 -11  -4   1 5759.47 529.596   3
 -11  -4   1 4822.18 476.522   6
 -11   4   1 4148.55 449.199   6
 -11  -4   1 4439.72 429.307   2
 -11  -4   1 4693.15 444.494   5
 -11  -4   1 4752.18 338.452  11
 -11   4   1 4798.33 476.818  11
 -11  -4   2 1011.26 296.597   3
 -11   4   2 1062.69 300.461   3
 -11  -4   2 1163.11 277.871   6
 -11   4   2 1067.94 263.471   6
 -11  -4   2 875.622 226.949   2
 -11  -4   2 1337.30 280.219   5
 -11  -4   2 840.180 137.655  11
 -11   4   2 871.287 282.958  11
 -11   4   2 1208.30 275.769   7
 -11  -4   2 994.416 284.922   7
 -11   4   3 1224.05 317.930   3
 -11  -4   3 1646.55 315.931   3
 -11  -4   3 1608.15 314.843   6
 -11   4   3 959.042 269.077   6
 -11  -4   3 1380.22 231.928   2
 -11  -4   3 1477.66 274.712   5
 -11  -4   3 1199.64 139.160  11
 -11   4   3 1314.55 287.147  11
 -11  -4   3 1592.90 331.026   7
 -11   4   3 2134.40 323.398   7
 -11   4   4 1157.31 299.980   3
 -11  -4   4 1217.87 309.998   3
 -11  -4   4 1661.36 314.357   6
 -11   4   4 1023.32 267.093   6
 -11  -4   4 1083.68 193.194   2
 -11  -4   4 772.182 268.393   5
 -11  -4   4 933.163 90.2408  11
 -11   4   4 1066.73 302.496  11
 -11  -4   4 1417.52 305.231   7
 -11  -4   5 1463.60 307.329   7
 -11  -4   5 875.371 279.493   6
 -11   4   5 1428.90 292.266   6
 -11  -4   5 808.313 174.864   2
 -11  -4   5 963.073 276.284   5
 -11   4   5 926.584 278.853  11
 -11   4   5 933.640 313.381   3
 -11  -4   5 1056.99 276.192   3
 -11  -4   6 1373.59 317.434   7
 -11  -4   6 2055.11 338.845   6
 -11   4   6 1611.17 299.956   6
 -11  -4   6 1271.93 293.569   5
 -11  -4   6 1266.02 229.245   9
 -11   4   6 1095.21 298.334  11
 -11  -4   6 1562.15 321.188   3
 -11   4   6 1376.03 319.815   3
 -11  -4   7 2014.81 340.987   6
 -11   4   7 1933.78 332.084   6
 -11   4   7 1611.21 309.420  11
 -11  -4   7 2284.58 344.929   5
 -11  -4   7 1805.52 222.195   9
 -11  -4   7 2414.17 360.442   7
 -11  -4   7 1921.13 336.847   3
 -11   4   7 2311.87 386.309   3
 -11  -4   8 220.801 272.156   6
 -11   4   8 481.639 240.151   6
 -11   4   8 241.458 240.787  11
 -11  -4   8 520.678 269.343   5
 -11  -4   8 167.995 120.988   9
 -11  -4   8 333.755 264.711   7
 -11  -4   8 305.496 254.486   3
 -11   4   8 322.214 270.049   3
 -11   4   9 593.381 272.135  11
 -11  -4   9 765.555 290.586   5
 -11  -4   9 1244.32 311.219   6
 -11   4   9 806.122 262.963   6
 -11  -4   9 694.481 117.919   9
 -11  -4   9 841.104 262.467   3
 -11   4   9 899.884 320.172   3
 -11   4  10 966.664 291.357   6
 -11  -4  10 930.358 307.838   6
 -11  -4  10 823.023 288.179   5
 -11  -4  10 765.724 269.776   3
 -11  -4  11 2264.19 376.878   6
 -11   4  11 1873.36 343.043   6
 -11   4  11 2668.81 386.415   5
 -11  -4  11 1717.11 326.434   3
 -11   4  12 1111.41 333.122   5
 -11   4  12 639.790 283.520   6
 -11  -4  12 1423.49 345.703   6
 -11   4  12 808.484 235.422   9
 -11  -4  12 1315.47 300.266   3
 -11   4  13 2571.93 312.321   9
 -11   4  13 2601.02 411.389   5
 -11   4  13 2932.92 405.574   6
 -11  -4  13 3077.87 428.289   6
 -11  -4  14 894.438 346.847   1
 -11  -4  14 1084.80 186.080   8
 -11   4  14 975.107 251.045   9
 -11   4  14 829.209 285.375   6
 -11   4  14 1364.90 316.393   5
 -11   4  15 2662.31 321.385   9
 -11  -4  15 2828.74 236.082   8
 -11   4  15 3428.94 435.686   5
 -11  -4  16 574.393 85.2858   8
 -11   4  16 1204.02 245.534   9
 -11  -4  19 7687.39 738.771   1
 -11  -4  20 1334.89 426.687   1
 -11   4  20 1068.80 310.050   8
 -11  -4  21 3905.24 571.472   1
 -11   4  21 4285.69 455.799   8
 -11   5 -16 301.150 286.054  10
 -11   5 -15 12020.8 919.590  10
 -11   5 -15 16393.2 1020.88   3
 -11  -5 -14 1129.93 458.328   2
 -11   5 -14 1298.67 399.209   3
 -11   5 -14 952.942 329.445  10
 -11  -5 -13 15064.8 1113.73   2
 -11   5 -13 15649.4 1004.34  10
 -11   5 -13 15063.0 1032.24   3
 -11  -5 -12 1707.94 416.506   2
 -11   5 -12 975.769 320.457  10
 -11   5 -12 1219.22 364.142   3
 -11   5 -11 18932.9 1224.60  10
 -11   5 -11 23593.4 1340.97   3
 -11   5 -11 23938.5 1381.69   7
 -11  -5 -11 20815.7 1372.65   2
 -11   5 -10 1629.29 306.542  10
 -11   5 -10 1553.19 367.364   3
 -11  -5 -10 1543.14 145.010   1
 -11   5 -10 1673.28 387.709   7
 -11  -5 -10 1908.02 472.978   2
 -11   5  -9 25138.9 1441.48  10
 -11  -5  -9 26106.7 1256.43   1
 -11   5  -9 27321.8 1489.99   1
 -11   5  -9 29100.2 1573.42   7
 -11  -5  -9 26285.5 1586.91   2
 -11   5  -9 26201.3 1525.26   3
 -11  -5  -8 432.374 122.828   1
 -11   5  -8 347.684 267.615   1
 -11  -5  -8 233.779 333.707   2
 -11   5  -8 247.036 296.091   7
 -11   5  -8-79.1175 311.974   3
 -11   5  -7 52340.8 2651.04   3
 -11  -5  -7 48882.9 2679.24   2
 -11  -5  -7 51847.2 2407.83   1
 -11   5  -7 49792.9 2598.17   1
 -11   5  -7 53885.2 2653.40   7
 -11   5  -6 1425.56 352.127   3
 -11   5  -6 2157.73 355.313   7
 -11   5  -6 1317.93 349.513  11
 -11   5  -6 1318.48 298.723   1
 -11  -5  -6 1377.70 362.040   2
 -11  -5  -6 1978.12 201.139   1
 -11   5  -5 32043.9 1865.35  11
 -11   5  -5 38092.2 1832.49   7
 -11  -5  -5 37386.8 1963.05   7
 -11  -5  -5 34903.0 1882.43   6
 -11   5  -5 35618.9 1891.05   6
 -11  -5  -5 36709.6 1916.02   8
 -11  -5  -5 34227.6 1867.67   2
 -11  -5  -5 31141.9 1889.25   3
 -11  -5  -5 32625.7 1629.82   1
 -11   5  -5 32509.4 1792.01   1
 -11   5  -5 31423.4 1823.05   3
 -11   5  -4 1487.78 346.169  11
 -11  -5  -4 2191.04 410.385   8
 -11   5  -4 2187.99 333.512   7
 -11  -5  -4 2149.34 407.129   7
 -11   5  -4 2459.11 395.891   3
 -11  -5  -4 2344.01 399.067   6
 -11   5  -4 2085.49 379.904   6
 -11   5  -4 2308.37 358.570   1
 -11  -5  -4 1755.26 372.467   2
 -11  -5  -4 2431.19 413.637   3
 -11  -5  -3 82614.3 3857.71   8
 -11   5  -3 82176.2 3750.62   7
 -11  -5  -3 80426.5 3858.60   7
 -11   5  -3 78970.8 3801.69   3
 -11   5  -3 85395.2 3843.68   6
 -11  -5  -3 83375.6 3823.75   6
 -11  -5  -3 71886.6 3567.15  10
 -11  -5  -3 77209.8 3787.50   2
 -11  -5  -3 74669.0 3833.54   3
 -11   5  -3 74922.8 3743.06   1
 -11   5  -3 74470.0 3810.76  11
 -11  -5  -2 583.264 282.645   7
 -11   5  -2 847.585 257.871   7
 -11   5  -2 1053.89 315.015   3
 -11   5  -2 75.7058 257.053   6
 -11  -5  -2 663.989 266.321   6
 -11  -5  -2 538.838 307.403   8
 -11  -5  -2 698.054 257.499   2
 -11  -5  -2 557.364 302.382   3
 -11   5  -2 364.229 272.396  11
 -11  -5  -2 636.329 124.602  10
 -11  -5  -1 55637.5 2744.23   8
 -11   5  -1 54945.5 2651.64   7
 -11  -5  -1 56931.1 2743.69   7
 -11   5  -1 52993.2 2706.13   3
 -11   5  -1 54163.6 2696.82   6
 -11  -5  -1 57722.4 2713.91   6
 -11  -5  -1 51721.5 2725.28   3
 -11  -5  -1 53083.8 2668.99   2
 -11   5  -1 47603.4 2693.05  11
 -11  -5  -1 51283.8 2496.81   4
 -11  -5   0 737.845 300.343   8
 -11  -5   0 1447.51 342.427   7
 -11   5   0 1240.04 268.364   7
 -11   5   0 1056.78 311.523   3
 -11   5   0 1359.11 300.558   6
 -11  -5   0 1049.42 282.883   6
 -11  -5   0 1161.46 294.574   2
 -11  -5   0 878.128 306.560   3
 -11  -5   0 1111.07 279.858   5
 -11   5   0 775.920 282.677  11
 -11  -5   0 997.250 179.476   4
 -11  -5   1 98808.5 4627.05   8
 -11   5   1 98947.2 4566.40   7
 -11  -5   1 101038. 4626.46   7
 -11  -5   1 92589.8 4614.22   3
 -11   5   1 96353.5 4622.26   3
 -11  -5   1 101188. 4605.47   6
 -11   5   1 98724.8 4596.71   6
 -11  -5   1 90773.9 4529.60   2
 -11  -5   1 94690.2 4554.79   5
 -11   5   1 88385.5 4598.61  11
 -11  -5   1 93974.6 4450.01   4
 -11  -5   2 827.473 259.124   9
 -11  -5   2 179.961 284.484   8
 -11  -5   2 396.918 267.591   7
 -11   5   2 592.587 245.314   7
 -11   5   2 686.852 297.862   3
 -11   5   2 365.267 241.351   6
 -11  -5   2 613.779 258.091   6
 -11  -5   2 224.988 274.196   3
 -11  -5   2 649.647 228.120   2
 -11  -5   2 598.484 269.257   5
 -11  -5   2 615.743 104.457  11
 -11   5   2 225.957 246.946  11
 -11  -5   2 409.977 177.004   4
 -11  -5   3 77639.5 3667.78   9
 -11  -5   3 77730.6 3726.15   8
 -11   5   3 74699.9 3692.85   7
 -11  -5   3 78987.8 3736.65   7
 -11   5   3 81483.2 3771.99   3
 -11  -5   3 75796.0 3735.65   3
 -11  -5   3 78239.3 3722.01   6
 -11   5   3 79169.4 3718.41   6
 -11  -5   3 73475.6 3621.56   2
 -11  -5   3 74576.8 3694.97   5
 -11   5   3 73400.5 3731.65  11
 -11  -5   3 73498.4 3617.01   4
 -11  -5   4 1927.26 289.461   9
 -11  -5   4 1224.18 304.423   8
 -11  -5   4 1809.61 344.961   7
 -11  -5   4 1991.52 368.224   3
 -11   5   4 1400.27 358.322   3
 -11  -5   4 1761.01 336.097   6
 -11   5   4 1369.60 294.939   6
 -11  -5   4 1426.93 242.410   2
 -11  -5   4 1961.72 311.202   5
 -11   5   4 1455.55 320.926  11
 -11  -5   4 1429.15 278.354   4
 -11   5   5 83432.3 4171.73  11
 -11  -5   5 86612.4 4158.08   5
 -11  -5   5 82257.2 4015.51   2
 -11  -5   5 85942.2 4059.51   9
 -11  -5   5 86779.8 4139.18   8
 -11  -5   5 88695.3 4178.54   7
 -11  -5   5 90860.1 4176.61   6
 -11   5   5 85313.8 4148.67   6
 -11  -5   5 86542.5 4166.72   3
 -11   5   5 88795.8 4211.17   3
 -11  -5   5 85722.0 4100.34   4
 -11  -5   6 1528.33 289.114   4
 -11  -5   6 989.427 292.313   8
 -11  -5   6 1760.09 233.459   9
 -11  -5   6 1580.48 334.470   7
 -11  -5   6 2097.84 338.291   6
 -11   5   6 1227.08 297.777   6
 -11  -5   6 1346.84 198.228   2
 -11  -5   6 1966.15 336.966   5
 -11  -5   6 1636.39 326.282   3
 -11   5   6 1713.71 354.852   3
 -11   5   6 1561.25 325.635  11
 -11   5   7 55191.0 2911.06  11
 -11  -5   7 59810.6 2923.13   5
 -11  -5   7 60968.8 2864.93   8
 -11  -5   7 61389.6 2932.38   7
 -11  -5   7 65299.0 2951.45   6
 -11   5   7 60904.9 2902.06   6
 -11  -5   7 55001.2 2706.24   2
 -11   5   7 60084.0 2964.61   3
 -11  -5   7 58585.9 2877.81   4
 -11  -5   7 57443.7 2752.59   9
 -11  -5   7 53227.3 2872.59   3
 -11  -5   8 3481.91 282.245   9
 -11  -5   8 4014.00 397.991   8
 -11   5   8 4207.00 442.401   6
 -11  -5   8 3904.26 455.447   6
 -11   5   8 4188.46 501.043   3
 -11  -5   8 3175.44 408.125   4
 -11  -5   8 3793.18 444.113   7
 -11  -5   8 4713.13 466.225   5
 -11   5   8 2731.27 413.867  11
 -11  -5   8 3907.35 421.807   3
 -11  -5   9 80690.5 3843.30   8
 -11  -5   9 82908.5 3957.89   6
 -11   5   9 82147.3 3931.54   6
 -11  -5   9 80612.6 3926.67   4
 -11  -5   9 86862.2 3972.16   7
 -11  -5   9 82863.6 3960.39   5
 -11   5   9 75203.3 3936.33  11
 -11  -5   9 76764.6 3896.72   3
 -11  -5  10 1701.48 318.833   3
 -11  -5  10 1931.90 354.352   4
 -11   5  10 1762.24 331.164   6
 -11  -5  10 776.668 301.015   6
 -11  -5  10 1134.84 306.990   5
 -11  -5  10 1139.80 249.142   8
 -11   5  10 1576.92 351.056  11
 -11  -5  11 56020.4 2807.62   6
 -11   5  11 54957.7 2770.10   6
 -11  -5  11 53647.4 2641.92   8
 -11  -5  11 55341.2 2805.03   5
 -11  -5  11 54548.6 2736.56   3
 -11  -5  11 56254.6 2804.88   4
 -11  -5  12 4415.50 491.690   6
 -11   5  12 4037.59 451.584   6
 -11  -5  12 3704.86 492.532   1
 -11   5  12 3917.03 400.476   9
 -11  -5  12 3460.09 323.220   8
 -11  -5  12 3929.56 466.177   5
 -11  -5  12 3634.52 431.460   3
 -11  -5  12 4895.92 500.839   4
 -11  -5  13 47890.1 2442.94   1
 -11  -5  13 49871.4 2443.10   6
 -11   5  13 46980.4 2385.92   6
 -11   5  13 44768.2 2298.38   9
 -11  -5  13 42978.1 2185.31   8
 -11  -5  13 46808.2 2336.43   3
 -11  -5  13 49427.6 2443.73   4
 -11  -5  14 900.276 335.365   1
 -11   5  14 1483.07 342.457   6
 -11  -5  14 1139.64 155.869   8
 -11  -5  15 32363.1 1863.47   1
 -11   5  15 34788.6 1854.02   5
 -11   5  15 32778.8 1716.34   9
 -11   5  16 1791.98 300.807   9
 -11  -5  16 2337.22 433.696   1
 -11   5  17 25158.4 1353.27   9
 -11   5  20 1271.49 328.415   8
 -11  -6 -15 11103.8 936.144   2
 -11   6 -15 9759.27 802.179  10
 -11  -6 -14 564.394 399.475   2
 -11   6 -14-41.3067 278.982  10
 -11   6 -14-40.6961 308.803   3
 -11  -6 -13 8438.83 792.861   2
 -11   6 -13 7717.55 682.569  10
 -11   6 -13 9549.38 731.342   3
 -11  -6 -12 965.502 407.217   2
 -11   6 -12 1221.87 328.752  10
 -11   6 -12 995.115 345.854   3
 -11  -6 -11 9757.96 833.740   2
 -11   6 -11 8180.48 695.005  10
 -11   6 -11 10149.9 751.126   3
 -11  -6 -10 1011.36 391.046   2
 -11   6 -10 835.391 274.327  10
 -11   6 -10 1127.36 335.574   3
 -11   6  -9 7997.58 672.226   3
 -11  -6  -9 8045.64 731.517   2
 -11   6  -9 7859.00 680.328   7
 -11   6  -8 1560.79 369.580   3
 -11  -6  -8 1882.97 409.076   2
 -11   6  -8 794.788 297.208   7
 -11   6  -7 9315.66 714.260   7
 -11   6  -7 9793.68 714.909   1
 -11  -6  -7 8919.97 460.261   1
 -11  -6  -7 10825.8 805.555   2
 -11  -6  -7 9488.73 775.091   9
 -11   6  -7 9200.43 712.986   3
 -11  -6  -6 470.355 325.378   8
 -11   6  -6-224.561 317.097   3
 -11   6  -6-208.426 253.115   7
 -11  -6  -6-381.430 358.839   7
 -11  -6  -6 102.597 105.767   1
 -11   6  -6 321.077 259.944   1
 -11  -6  -6 347.965 293.757   2
 -11  -6  -6 310.762 330.231   9
 -11  -6  -5 5445.62 574.344   9
 -11  -6  -5 5792.13 599.496   8
 -11   6  -5 6042.32 531.518   7
 -11  -6  -5 5938.66 639.962   7
 -11  -6  -5 5445.05 556.806   6
 -11   6  -5 6354.42 605.912  11
 -11  -6  -5 4733.01 557.650   2
 -11   6  -5 6041.51 553.904   3
 -11   6  -5 5457.12 528.263   1
 -11  -6  -5 6169.81 358.566   1
 -11   6  -4 625.683 256.899   1
 -11  -6  -4 716.530 313.717   8
 -11   6  -4 930.372 277.806   7
 -11  -6  -4 883.543 358.963   7
 -11  -6  -4 1042.14 303.716   6
 -11   6  -4 830.142 308.197   6
 -11  -6  -4 495.579 291.745   9
 -11   6  -4 490.062 319.160  11
 -11  -6  -4 370.827 293.421   3
 -11  -6  -4 672.313 318.621   2
 -11   6  -4 893.552 321.801   3
 -11  -6  -4 646.961 113.517   4
 -11   6  -3 2745.06 383.109   1
 -11  -6  -3 2460.91 408.396   3
 -11  -6  -3 2787.84 419.334   2
 -11  -6  -3 2614.13 447.336   8
 -11   6  -3 3041.05 364.109   7
 -11  -6  -3 2629.16 443.788   7
 -11  -6  -3 2985.51 422.866   6
 -11   6  -3 3720.60 448.428   6
 -11  -6  -3 2458.63 406.110   9
 -11   6  -3 3319.42 456.239  11
 -11  -6  -3 2548.97 246.285  10
 -11   6  -3 2529.23 384.713   3
 -11  -6  -3 2847.30 225.409   4
 -11   6  -2 427.344 291.216  11
 -11  -6  -2 606.709 284.775   2
 -11  -6  -2 215.460 286.469   3
 -11  -6  -2 422.881 288.181   8
 -11   6  -2 262.901 202.442   7
 -11  -6  -2 259.986 283.140   7
 -11   6  -2 608.371 288.764   6
 -11  -6  -2-36.7393 271.702   6
 -11  -6  -2 172.230 138.968   4
 -11   6  -2 484.517 299.114   3
 -11  -6  -2 352.312 135.706  10
 -11  -6  -2-75.7684 278.230   9
 -11  -6  -1 4272.33 294.161  10
 -11  -6  -1 3359.75 416.382   9
 -11  -6  -1 3844.90 466.441   8
 -11   6  -1 3836.25 396.062   7
 -11  -6  -1 3969.39 474.602   7
 -11   6  -1 3999.35 467.965   3
 -11  -6  -1 4083.91 441.520   6
 -11   6  -1 3541.87 431.497   6
 -11  -6  -1 3174.03 418.152   2
 -11  -6  -1 3464.66 488.240   3
 -11   6  -1 4024.71 468.152  11
 -11  -6  -1 3908.05 311.381   4
 -11  -6   0 616.689 271.326   9
 -11  -6   0 791.829 318.692   8
 -11  -6   0 705.808 319.278   7
 -11   6   0 675.256 238.420   7
 -11   6   0 639.831 297.796   3
 -11   6   0 835.608 291.661   6
 -11  -6   0 523.000 239.020   6
 -11  -6   0 412.968 257.716   2
 -11  -6   0 845.481 327.759   3
 -11  -6   0 890.689 260.871   5
 -11   6   0 371.740 254.077  11
 -11  -6   0 523.987 166.948   4
 -11  -6   1 387.624 240.870   9
 -11  -6   1 572.592 290.134   8
 -11   6   1 208.880 225.578   7
 -11  -6   1 491.407 281.682   7
 -11   6   1 379.692 297.784   3
 -11  -6   1 820.441 274.645   6
 -11   6   1 338.734 242.125   6
 -11  -6   1 384.995 226.796   2
 -11  -6   1 232.699 281.088   3
 -11  -6   1 359.056 218.666   5
 -11   6   1 325.482 273.030  11
 -11  -6   1 284.367 181.623   4
 -11  -6   2 301.790 234.215   9
 -11  -6   2 367.202 281.095   8
 -11   6   2 731.102 237.863   7
 -11  -6   2 659.419 273.191   7
 -11   6   2 459.586 255.116   3
 -11  -6   2 407.394 248.120   6
 -11   6   2 330.570 246.657   6
 -11  -6   2 561.295 290.056   3
 -11  -6   2 275.760 236.851   2
 -11  -6   2 279.208 248.081   5
 -11   6   2 404.567 305.588  11
 -11  -6   2 473.103 207.078   4
 -11  -6   3 2360.88 327.120   9
 -11  -6   3 1443.38 324.288   8
 -11   6   3 1554.99 303.427   7
 -11  -6   3 2120.51 356.003   7
 -11   6   3 1744.02 340.690   3
 -11  -6   3 1634.86 337.014   3
 -11   6   3 1589.86 285.616   6
 -11  -6   3 2204.96 318.614   6
 -11  -6   3 1499.77 281.008   2
 -11  -6   3 1659.76 309.672   5
 -11  -6   3 1500.55 266.765   4
 -11   6   3 1732.24 360.245  11
 -11  -6   4 621.770 238.666   9
 -11  -6   4 403.246 251.465   8
 -11  -6   4 885.990 307.672   7
 -11  -6   4 459.062 260.547   3
 -11   6   4 707.925 303.512   3
 -11   6   4 708.587 236.277   6
 -11  -6   4 514.153 263.203   6
 -11  -6   4 394.173 206.306   2
 -11  -6   4 1152.27 277.366   5
 -11  -6   4 588.131 226.979   4
 -11   6   4 602.173 307.804  11
 -11  -6   5 186.431 180.344   9
 -11  -6   5 127.727 229.441   8
 -11  -6   5 106.143 237.059   7
 -11  -6   5 34.3257 246.629   3
 -11   6   5 318.287 289.946   3
 -11   6   5 32.2954 210.928   6
 -11  -6   5 104.528 199.947   6
 -11  -6   5 207.913 185.204   2
 -11  -6   5 339.558 269.173   5
 -11  -6   5 144.120 220.211   4
 -11   6   5 40.1199 268.789  11
 -11  -6   6 554.508 240.650   4
 -11  -6   6 723.902 257.721   8
 -11  -6   6 433.818 178.963   9
 -11  -6   6 141.965 238.634   7
 -11  -6   6 849.112 270.993   6
 -11   6   6 422.962 226.036   6
 -11  -6   6 274.890 159.843   2
 -11  -6   6 454.791 282.929   5
 -11  -6   6 436.023 253.697   3
 -11   6   6 848.881 319.123   3
 -11   6   6 600.513 296.506  11
 -11  -6   7 2233.99 332.639   4
 -11  -6   7 1385.52 290.230   8
 -11  -6   7 1442.83 209.078   9
 -11  -6   7 1758.49 359.599   7
 -11  -6   7 1511.57 319.281   6
 -11   6   7 1585.12 298.208   6
 -11  -6   7 576.467 277.347   5
 -11   6   7 1600.10 332.582  11
 -11  -6   7 1229.14 192.539   2
 -11   6   7 2219.35 389.731   3
 -11  -6   7 1280.67 307.289   3
 -11  -6   8-34.8091 253.688   4
 -11  -6   8 157.560 215.497   8
 -11  -6   8 327.309 303.316   7
 -11  -6   8 294.116 248.357   6
 -11   6   8 100.417 210.792   6
 -11  -6   8 99.7170 116.240   2
 -11   6   8 160.837 286.767  11
 -11  -6   8 74.0321 262.057   5
 -11  -6   8 224.823 250.015   3
 -11  -6   8 213.112 266.044   1
 -11  -6   9 330.528 258.771   4
 -11  -6   9 505.835 212.341   8
 -11  -6   9 405.965 280.750   7
 -11   6   9 611.019 272.945   6
 -11  -6   9 640.760 286.698   6
 -11  -6   9 348.213 101.641   2
 -11   6   9 486.701 285.623  11
 -11  -6   9 457.100 264.267   5
 -11  -6   9 690.730 273.581   3
 -11  -6   9 709.330 296.549   1
 -11  -6  10 129.680 168.307   8
 -11  -6  10-112.533 279.080   7
 -11  -6  10 271.501 259.849   6
 -11   6  10 207.918 232.176   6
 -11   6  10-41.1817 297.986  11
 -11  -6  10 115.638 268.782   4
 -11  -6  10 156.384 272.615   5
 -11  -6  10 194.723 265.221   1
 -11  -6  10 308.193 247.204   3
 -11  -6  11 763.893 283.623   7
 -11   6  11 921.228 287.459   6
 -11  -6  11 1596.56 347.883   6
 -11  -6  11 852.417 343.086   1
 -11  -6  11 1008.66 201.292   8
 -11  -6  11 807.628 315.349   4
 -11  -6  11 784.285 261.880   3
 -11  -6  11 1246.19 321.562   5
 -11  -6  12 211.138 285.372   1
 -11  -6  12 118.456 229.275   3
 -11   6  12 247.429 236.425   9
 -11  -6  12 350.655 150.099   8
 -11  -6  12 532.371 281.255   6
 -11   6  12 109.009 245.617   6
 -11  -6  12-41.9989 269.529   4
 -11  -6  13 2171.09 202.201   8
 -11   6  13 2432.99 354.606   9
 -11  -6  13 2310.58 398.343   6
 -11   6  13 2205.14 383.969   6
 -11  -6  13 1661.25 401.291   1
 -11  -6  13 2220.98 401.606   4
 -11   6  14 360.362 255.750   9
 -11  -6  14-361.035 344.643   1
 -11   6  14 76.8866 246.533   6
 -11  -6  15 1629.68 397.564   1
 -11   6  15 2070.26 316.498   9
 -11  -6  16 669.760 351.087   1
 -11   6  16-29.3060 268.287   9
 -11  -6  17 3523.87 498.018   1
 -11   6  17 3421.64 390.384   9
 -11  -6  18 751.656 349.916   1
 -11   6  18 288.913 256.783   9
 -11   6  19 3834.14 471.111   8
 -11   6  20-78.2414 287.050   8
 -11   7 -15 14368.5 1014.60  10
 -11  -7 -15 14635.1 1109.26   2
 -11   7 -14 1038.25 364.640  10
 -11  -7 -14 1418.43 458.060   2
 -11   7 -13 20552.7 1305.71  10
 -11  -7 -13 23166.1 1436.52   2
 -11   7 -12 1608.27 360.016   3
 -11   7 -12 1447.15 337.711  10
 -11  -7 -12 1134.87 425.407   2
 -11   7 -11 29107.2 1562.52   3
 -11   7 -11 26898.8 1666.38  11
 -11  -7 -11 25503.8 1633.51   2
 -11   7 -10 369.100 283.006   3
 -11   7 -10 433.565 417.286  11
 -11  -7 -10 1117.70 415.203   2
 -11  -7  -9 21566.9 1390.62   2
 -11   7  -9 22287.7 1309.88   3
 -11  -7  -8 6691.43 662.164   2
 -11   7  -8 6326.26 591.434   3
 -11  -7  -7 35313.3 2040.23   2
 -11   7  -7 39826.3 1986.42   7
 -11   7  -7 36097.2 1970.96   3
 -11   7  -6 5281.21 502.709   7
 -11   7  -6 6160.17 557.978   3
 -11  -7  -6 5924.02 574.004   2
 -11  -7  -6 4738.14 562.532   9
 -11  -7  -6 4916.54 294.955   4
 -11  -7  -5 64000.6 2960.07   1
 -11  -7  -5 67497.1 3282.46   2
 -11  -7  -5 59834.5 2959.37   1
 -11  -7  -5 67683.2 3322.97   8
 -11   7  -5 73462.3 3207.62   7
 -11  -7  -5 76651.5 3433.38   7
 -11  -7  -5 71163.6 3291.82   6
 -11  -7  -5 72493.6 3313.92   9
 -11   7  -5 67434.0 3235.84   3
 -11  -7  -5 65126.8 2991.69   4
 -11  -7  -4 4721.26 537.223   2
 -11  -7  -4 4804.02 554.399   3
 -11  -7  -4 5686.62 338.379   1
 -11  -7  -4 5439.57 594.786   8
 -11   7  -4 6667.34 510.432   7
 -11  -7  -4 4870.40 590.841   7
 -11  -7  -4 5942.14 567.884   6
 -11  -7  -4 4799.89 343.807   4
 -11   7  -4 5553.09 544.986   3
 -11  -7  -4 5942.15 588.777   9
 -11  -7  -3 46830.4 2448.28  10
 -11  -7  -3 56935.4 2675.25   9
 -11  -7  -3 53831.1 2692.82   8
 -11   7  -3 55048.8 2560.80   7
 -11  -7  -3 57390.8 2736.64   7
 -11   7  -3 52416.0 2615.41   3
 -11  -7  -3 56867.4 2657.45   6
 -11   7  -3 55191.5 2657.87   6
 -11  -7  -3 49740.1 2407.97   1
 -11  -7  -3 50711.5 2623.20   2
 -11  -7  -3 46949.6 2650.92   3
 -11  -7  -3 48436.7 2418.79   4
 -11   7  -2 3456.51 488.610  11
 -11  -7  -2 4928.27 503.818   2
 -11  -7  -2 4029.75 494.063   3
 -11  -7  -2 3898.89 309.145   1
 -11  -7  -2 4786.11 489.776   9
 -11  -7  -2 3071.34 305.207  10
 -11  -7  -2 4195.01 500.267   8
 -11   7  -2 4385.01 404.253   7
 -11  -7  -2 3772.50 497.098   7
 -11  -7  -2 3565.62 434.363   6
 -11   7  -2 3669.78 442.030   6
 -11   7  -2 4535.38 498.892   3
 -11  -7  -2 3453.35 308.565   4
 -11  -7  -1 53407.0 2620.13   1
 -11   7  -1 54017.7 2833.26  11
 -11  -7  -1 52113.7 2805.35   3
 -11  -7  -1 54858.0 2765.20   2
 -11  -7  -1 54239.1 2615.89  10
 -11  -7  -1 56158.2 2792.73   9
 -11  -7  -1 57144.3 2839.69   8
 -11  -7  -1 59382.0 2854.08   7
 -11   7  -1 58642.6 2722.62   7
 -11   7  -1 51807.2 2779.41   3
 -11   7  -1 59126.3 2797.10   6
 -11  -7  -1 61057.3 2798.63   6
 -11   7  -1 55094.5 2771.67   1
 -11  -7  -1 50777.9 2619.06   4
 -11  -7   0 6138.19 393.771  11
 -11   7   0 5748.03 583.280  11
 -11  -7   0 7516.97 534.615   5
 -11  -7   0 5827.20 535.352   2
 -11  -7   0 6741.74 604.891   3
 -11  -7   0 5774.70 532.712   9
 -11  -7   0 6353.19 425.054  10
 -11  -7   0 7489.44 629.035   8
 -11  -7   0 6304.07 589.838   7
 -11   7   0 6767.59 522.116   7
 -11   7   0 6016.11 566.323   3
 -11  -7   0 5635.67 541.743   6
 -11   7   0 7409.35 575.650   6
 -11  -7   0 6321.57 461.778   1
 -11  -7   0 5898.51 453.422   4
 -11  -7   1 44775.9 2138.40  11
 -11   7   1 42729.8 2411.34  11
 -11  -7   1 48533.6 2334.40   5
 -11  -7   1 43516.9 2328.69   2
 -11  -7   1 49336.9 2376.59   9
 -11  -7   1 50293.1 2425.45   8
 -11  -7   1 48018.2 2415.08   7
 -11   7   1 47065.6 2320.83   7
 -11  -7   1 41509.1 2372.46   3
 -11   7   1 45786.1 2397.85   3
 -11  -7   1 50930.4 2387.89   6
 -11   7   1 51910.7 2388.93   6
 -11  -7   1 42827.4 2255.89   1
 -11  -7   1 46819.7 2269.01   4
 -11   7   2 8880.84 745.369  11
 -11  -7   2 9964.95 676.054   5
 -11  -7   2 8661.39 656.903   2
 -11  -7   2 9352.33 679.925   9
 -11  -7   2 9060.87 712.583   8
 -11   7   2 11079.6 685.276   7
 -11  -7   2 10033.1 741.100   7
 -11  -7   2 8493.55 693.660   3
 -11   7   2 9115.72 722.224   3
 -11  -7   2 10368.0 708.586   6
 -11   7   2 10013.7 693.865   6
 -11  -7   2 8497.36 619.057   1
 -11  -7   2 9037.91 618.348   4
 -11   7   3 68519.3 3649.88  11
 -11  -7   3 75789.7 3588.44   5
 -11  -7   3 70369.6 3543.49   2
 -11  -7   3 76862.1 3571.52   9
 -11  -7   3 76709.1 3628.95   8
 -11   7   3 72729.3 3567.32   7
 -11  -7   3 82508.4 3657.11   7
 -11  -7   3 68333.5 3602.40   3
 -11   7   3 75736.9 3654.54   3
 -11  -7   3 74802.7 3606.54   6
 -11   7   3 77131.1 3598.24   6
 -11  -7   3 71988.5 3534.40   4
 -11  -7   3 70267.6 3529.50   1
 -11   7   4 14697.6 985.685  11
 -11  -7   4 14558.5 905.426   5
 -11  -7   4 12373.9 822.715   2
 -11   7   4 13599.7 947.427   3
 -11  -7   4 13342.0 854.112   4
 -11  -7   4 15122.0 870.448   9
 -11  -7   4 14205.2 912.809   8
 -11  -7   4 14489.5 922.462   7
 -11  -7   4 14420.0 899.456   6
 -11   7   4 13489.0 881.952   6
 -11  -7   4 14341.7 921.522   3
 -11  -7   4 12931.8 853.833   1
 -11   7   5 65839.5 3349.91  11
 -11  -7   5 67162.1 3277.75   5
 -11  -7   5 61474.8 3174.32   2
 -11  -7   5 62266.7 3234.10   4
 -11   7   5 64680.3 3324.98   3
 -11  -7   5 65453.5 3259.08   8
 -11  -7   5 73775.8 3224.85   9
 -11  -7   5 73572.9 3317.44   7
 -11  -7   5 72622.1 3310.38   6
 -11   7   5 68826.8 3266.73   6
 -11  -7   5 63540.4 3266.78   3
 -11  -7   5 62901.4 3235.66   1
 -11  -7   6 6824.96 569.343   4
 -11  -7   6 6941.27 496.709   9
 -11  -7   6 7651.81 577.860   8
 -11  -7   6 7268.45 603.470   7
 -11   7   6 6554.38 559.601   6
 -11  -7   6 7381.63 606.994   6
 -11  -7   6 7117.52 494.317   2
 -11   7   6 6146.56 610.290  11
 -11  -7   6 7213.52 586.832   5
 -11  -7   6 6140.66 554.942   3
 -11  -7   6 6567.17 569.157   1
 -11  -7   7 47414.9 2411.46   4
 -11  -7   7 46719.1 2354.79   8
 -11  -7   7 51112.7 2437.94   7
 -11  -7   7 49478.8 2430.48   6
 -11   7   7 48304.7 2394.01   6
 -11  -7   7 43240.4 2264.76   2
 -11   7   7 44035.5 2457.19  11
 -11  -7   7 49541.2 2435.29   5
 -11  -7   7 46330.6 2386.31   3
 -11  -7   7 49238.9 2418.56   1
 -11  -7   8 11363.0 772.415   4
 -11  -7   8 10093.3 685.919   8
 -11  -7   8 12766.3 801.125   7
 -11  -7   8 11770.3 784.396   6
 -11   7   8 10338.5 728.936   6
 -11  -7   8 9080.10 597.546   2
 -11   7   8 9119.90 789.943  11
 -11  -7   8 10423.3 762.071   5
 -11  -7   8 11784.5 755.629   3
 -11  -7   8 10241.7 756.166   1
 -11  -7   9 37065.5 1882.12   4
 -11  -7   9 34805.0 1749.02   8
 -11  -7   9 37647.5 1876.49   7
 -11  -7   9 36501.5 1874.83   6
 -11   7   9 35631.2 1837.91   6
 -11  -7   9 31080.9 1653.79   2
 -11   7   9 34021.4 1901.54  11
 -11  -7   9 36183.4 1876.36   5
 -11  -7   9 32192.8 1791.03   3
 -11  -7   9 36281.2 1877.99   1
 -11  -7  10 10431.9 764.517   4
 -11  -7  10 9122.44 599.216   8
 -11  -7  10 11019.6 756.026   7
 -11   7  10 9330.86 693.259   6
 -11  -7  10 9524.46 730.885   6
 -11  -7  10 9000.44 522.219   2
 -11   7  10 10384.6 794.489  11
 -11  -7  10 10822.7 759.674   5
 -11  -7  10 9876.63 744.820   1
 -11  -7  10 9477.97 678.582   3
 -11  -7  11 30374.9 1452.75   7
 -11  -7  11 31044.4 1479.31   6
 -11   7  11 29267.6 1412.07   6
 -11  -7  11 28939.2 1472.56   4
 -11  -7  11 24313.8 1226.02   8
 -11  -7  11 27634.3 1451.49   1
 -11  -7  11 27050.9 1343.52   3
 -11  -7  12 11863.2 750.759   3
 -11   7  12 11602.7 799.009   9
 -11  -7  12 10339.6 616.407   8
 -11  -7  12 10872.3 837.006   1
 -11   7  12 11836.2 799.688   6
 -11  -7  12 11862.4 835.985   6
 -11  -7  12 13476.1 855.040   7
 -11   7  13 20239.9 1206.65   9
 -11  -7  13 20822.5 1287.96   1
 -11   7  13 20887.8 1227.65   6
 -11   7  14 6149.43 556.845   9
 -11   7  14 6698.61 586.540   6
 -11  -7  14 7177.44 674.504   1
 -11   7  15 21382.3 1270.77   9
 -11  -7  15 23032.6 1385.75   1
 -11   7  16 5563.65 516.741   9
 -11  -7  16 5165.92 595.653   1
 -11   7  17 20861.8 1214.86   9
 -11  -7  17 20819.3 1338.12   1
 -11   7  18 4868.13 462.579   9
 -11  -7  18 3412.48 539.458   1
 -11  -7  19 13956.3 1020.46   1
 -11   7  19 13277.0 946.588   8
 -11  -8 -14 4338.04 627.408   2
 -11   8 -13 6760.17 731.143  11
 -11  -8 -13 6236.69 707.088   2
 -11   8 -12 2891.27 535.669  11
 -11  -8 -12 2494.30 490.780   2
 -11   8 -11 10323.2 902.185  11
 -11  -8 -11 11195.2 913.171   2
 -11   8 -10 4686.78 481.943   3
 -11   8 -10 3632.87 531.091  11
 -11  -8 -10 3587.57 551.264   2
 -11   8  -9 5632.38 517.005   3
 -11  -8  -9 4798.89 595.150   2
 -11   8  -8 1965.24 352.177   3
 -11   8  -8 891.623 389.213  11
 -11  -8  -8 911.421 377.835   2
 -11   8  -7 4745.36 490.183   3
 -11   8  -7 4517.10 606.629  11
 -11  -8  -7 3624.36 508.134   2
 -11  -8  -6 1524.08 399.181   2
 -11  -8  -6 1435.39 177.598   4
 -11   8  -6 1833.81 351.606   3
 -11  -8  -5 3104.37 465.762   2
 -11   8  -5 2844.55 409.371   3
 -11  -8  -5 2658.14 247.971   4
 -11  -8  -4 1535.94 138.759   1
 -11  -8  -4 1660.59 251.549  10
 -11  -8  -4 1564.55 379.150   9
 -11   8  -4 1795.68 321.182   7
 -11  -8  -4 1472.24 418.164   7
 -11  -8  -4 2078.46 378.610   6
 -11  -8  -4 2029.01 414.756   2
 -11   8  -4 2218.42 379.686   3
 -11  -8  -4 1487.89 204.279   4
 -11  -8  -3 4381.67 293.990   1
 -11  -8  -3 4985.93 526.590   9
 -11  -8  -3 4188.55 363.828  10
 -11  -8  -3 4608.59 547.385   8
 -11   8  -3 3523.19 392.167   7
 -11  -8  -3 4527.44 551.001   7
 -11  -8  -3 4265.40 489.399   6
 -11  -8  -3 4489.78 388.451  11
 -11  -8  -3 4095.18 515.503   3
 -11  -8  -3 5708.67 557.574   2
 -11   8  -3 3862.41 469.318   3
 -11  -8  -3 4039.51 342.460   4
 -11  -8  -2 1449.87 193.384   1
 -11  -8  -2 1552.04 225.513  11
 -11  -8  -2 1216.90 365.706   3
 -11  -8  -2 1928.21 367.796   2
 -11  -8  -2 1502.72 231.621  10
 -11  -8  -2 920.972 372.814   8
 -11  -8  -2 1206.21 328.274   9
 -11   8  -2 1128.64 245.985   7
 -11  -8  -2 1849.54 406.503   7
 -11  -8  -2 1302.51 324.970   6
 -11   8  -2 1902.23 361.153   6
 -11   8  -2 1312.48 333.385   3
 -11  -8  -2 1031.26 216.568   4
 -11  -8  -1 1528.57 216.794   1
 -11  -8  -1 1612.60 207.761  11
 -11  -8  -1 1426.96 271.323   5
 -11  -8  -1 1836.30 347.825   2
 -11  -8  -1 1840.34 380.289   3
 -11  -8  -1 1610.65 235.872  10
 -11  -8  -1 1189.26 355.048   8
 -11  -8  -1 2310.85 387.235   9
 -11   8  -1 1151.93 260.733   7
 -11  -8  -1 1116.15 360.351   7
 -11  -8  -1 1360.78 307.865   6
 -11   8  -1 1458.67 314.836   6
 -11   8  -1 1953.91 352.952   3
 -11  -8  -1 1358.97 248.717   4
 -11   8   0 1432.60 336.713   1
 -11  -8   0 1008.32 209.442   1
 -11  -8   0 1034.94 158.591  11
 -11  -8   0 1184.32 262.223   5
 -11  -8   0 1195.84 315.093   2
 -11  -8   0 1128.95 330.699   3
 -11  -8   0 1095.35 208.867  10
 -11  -8   0 1352.41 345.231   8
 -11  -8   0 1320.59 337.754   9
 -11   8   0 979.341 235.629   7
 -11  -8   0 798.310 328.626   7
 -11   8   0 1189.02 292.594   6
 -11  -8   0 1465.22 323.790   6
 -11   8   0 1348.16 340.066   3
 -11  -8   0 727.881 217.430   4
 -11  -8   1 667.788 74.2469  11
 -11   8   1 548.825 323.010  11
 -11  -8   1 1042.47 257.527   5
 -11  -8   1 774.642 270.004   3
 -11  -8   1 816.332 234.746   4
 -11  -8   1 487.634 257.734   9
 -11  -8   1 590.773 282.810   8
 -11   8   1 1287.00 270.380   7
 -11  -8   1 600.511 295.628   7
 -11   8   1 837.630 329.269   3
 -11   8   1 802.945 289.772   6
 -11  -8   1 806.839 285.295   6
 -11  -8   1 891.882 234.852   1
 -11  -8   1 905.961 291.324   2
 -11   8   1 1280.53 301.978   1
 -11   8   2 273.671 295.286  11
 -11  -8   2-60.4065 210.761   5
 -11  -8   2 260.374 263.429   3
 -11  -8   2 133.064 209.853   4
 -11  -8   2 230.421 246.671   9
 -11  -8   2 264.243 301.076   8
 -11   8   2 57.5617 203.916   7
 -11  -8   2 306.878 252.778   7
 -11   8   2 115.581 272.842   3
 -11  -8   2 365.257 240.401   6
 -11   8   2 519.745 265.147   6
 -11  -8   2 161.803 207.919   1
 -11  -8   2 426.448 262.231   2
 -11  -8   3 284.763 221.875   4
 -11  -8   3 108.041 251.298   8
 -11  -8   3 154.095 220.021   9
 -11   8   3 177.732 214.576   7
 -11  -8   3 407.749 248.514   7
 -11   8   3 392.570 284.210   3
 -11  -8   3 250.504 257.269   3
 -11  -8   3 298.728 267.922   6
 -11   8   3 63.5382 225.117   6
 -11   8   3 682.290 340.788  11
 -11  -8   3 220.168 232.622   5
 -11  -8   3 403.707 237.248   1
 -11  -8   3 28.6137 257.355   2
 -11  -8   4 487.055 239.568   4
 -11  -8   4 341.903 244.976   8
 -11  -8   4 659.107 240.172   9
 -11  -8   4 360.463 261.885   7
 -11  -8   4 276.561 253.025   3
 -11   8   4 439.742 304.278   3
 -11  -8   4 634.367 279.450   6
 -11   8   4 655.806 253.017   6
 -11   8   4 545.641 297.813  11
 -11  -8   4 653.038 276.238   5
 -11  -8   4 546.743 252.427   1
 -11  -8   4 857.392 259.108   2
 -11  -8   5 258.158 231.872   4
 -11  -8   5 26.2179 209.111   9
 -11  -8   5 32.2085 231.432   8
 -11  -8   5 564.201 287.723   7
 -11  -8   5-99.8304 254.207   3
 -11  -8   5 339.299 268.971   6
 -11   8   5 124.166 230.986   6
 -11   8   5-45.2788 274.139  11
 -11  -8   5 270.957 270.086   5
 -11  -8   5 176.317 245.128   1
 -11  -8   5 199.934 201.670   2
 -11  -8   6 239.228 261.039   4
 -11  -8   6 150.620 241.614   8
 -11  -8   6 104.498 260.893   7
 -11  -8   6 289.280 256.291   3
 -11   8   6 373.173 232.931   6
 -11  -8   6 173.637 265.254   6
 -11   8   6 45.2570 273.981  11
 -11  -8   6-70.1133 248.178   5
 -11  -8   6-31.3764 245.735   1
 -11  -8   6 23.0596 203.411   2
 -11  -8   7 133.540 263.115   1
 -11  -8   7 359.979 251.077   4
 -11  -8   7-167.494 239.087   8
 -11  -8   7 242.601 268.155   7
 -11  -8   7 31.0451 234.157   3
 -11  -8   7 70.8821 258.343   6
 -11   8   7 406.728 232.855   6
 -11  -8   7 325.150 263.345   5
 -11   8   7 407.147 287.558  11
 -11  -8   7 233.151 193.255   2
 -11   8   8 181.605 285.923  11
 -11  -8   8 111.764 255.824   5
 -11  -8   8 76.9107 165.640   2
 -11  -8   8 487.329 269.344   7
 -11  -8   8 254.199 210.995   8
 -11  -8   8 217.285 263.988   6
 -11   8   8 223.274 225.910   6
 -11  -8   8 113.493 273.815   4
 -11  -8   8 269.197 234.353   3
 -11  -8   8 70.2185 257.736   1
 -11   8   9 1004.86 354.175  11
 -11  -8   9 919.333 331.251   5
 -11  -8   9 1461.17 339.585   4
 -11  -8   9 1296.94 308.217   7
 -11  -8   9 771.956 224.484   8
 -11  -8   9 1224.52 301.246   6
 -11   8   9 1040.44 283.662   6
 -11  -8   9 1233.93 201.605   2
 -11  -8   9 814.669 317.235   1
 -11  -8   9 834.469 251.996   3
 -11  -8  10 282.320 143.958   2
 -11  -8  10 333.501 172.892   8
 -11  -8  10 534.328 289.381   7
 -11   8  10 529.979 241.861   6
 -11  -8  10 496.310 284.421   6
 -11   8  10 185.184 297.306  11
 -11  -8  10 536.346 305.217   4
 -11  -8  10 116.041 293.919   1
 -11  -8  10 360.346 213.627   3
 -11  -8  11 2398.03 397.955   6
 -11   8  11 2600.12 356.319   6
 -11  -8  11 2237.78 211.430   2
 -11  -8  11 2455.42 377.980   7
 -11  -8  11 1571.31 384.282   1
 -11   8  11 2195.66 378.005   9
 -11  -8  11 1616.19 300.234   3
 -11  -8  12 1908.12 378.856   6
 -11   8  12 1453.01 303.273   6
 -11  -8  12 1358.67 157.082   2
 -11   8  12 772.279 308.681   9
 -11  -8  12 1709.86 282.412   3
 -11  -8  12 1889.10 398.048   1
 -11  -8  12 1801.63 351.496   7
 -11  -8  13 1047.31 340.293   1
 -11  -8  13 1198.98 334.827   7
 -11   8  13 727.315 299.832   9
 -11  -8  14 406.530 350.165   1
 -11  -8  14 649.554 285.222   7
 -11   8  14 504.248 291.481   9
 -11  -8  15 3449.03 511.639   1
 -11  -8  15 3074.38 420.323   7
 -11   8  15 2670.64 398.061   9
 -11  -8  16 622.650 371.510   1
 -11   8  16 637.742 285.518   9
 -11  -8  17 3349.53 532.754   1
 -11   8  17 2913.33 401.035   9
 -11  -8  18 1768.54 435.263   1
 -11   8  18 768.280 298.322   9
 -11  -9 -12 14916.0 1131.64   2
 -11   9 -12 16001.3 1151.34  11
 -11  -9 -11 7977.62 758.602   2
 -11   9 -11 6706.33 735.144  11
 -11  -9 -10 16085.9 1110.38   2
 -11   9 -10 14255.7 1112.36  11
 -11  -9  -9 8814.51 798.661   2
 -11   9  -9 8451.13 789.440  11
 -11  -9  -8 20625.4 1309.02   2
 -11   9  -8 20637.4 1201.98   3
 -11   9  -8 19129.7 1317.54  11
 -11  -9  -7 7386.96 704.027   2
 -11   9  -7 6891.88 582.927   3
 -11   9  -7 6927.90 711.112  11
 -11  -9  -6 17893.8 1180.73   2
 -11   9  -6 17772.0 1094.08   3
 -11  -9  -6 18513.0 1075.57  11
 -11   9  -6 17685.6 1211.72  11
 -11  -9  -5 8026.33 691.656   2
 -11   9  -5 8374.37 757.247  11
 -11  -9  -5 7178.52 574.867  11
 -11   9  -5 8408.08 651.164   3
 -11  -9  -4 22527.5 1200.61   4
 -11  -9  -4 22394.8 1254.24  10
 -11  -9  -4 24676.8 1418.13   2
 -11   9  -4 22774.9 1461.12  11
 -11  -9  -4 24612.6 1281.30  11
 -11   9  -4 24262.8 1356.06   3
 -11  -9  -3 12573.9 721.325   4
 -11   9  -3 13135.1 858.366   3
 -11  -9  -3 14555.5 995.479   7
 -11  -9  -3 13800.1 879.387   6
 -11  -9  -3 13133.2 902.970   9
 -11  -9  -3 10858.6 728.336  10
 -11  -9  -3 11752.5 876.790   3
 -11  -9  -3 13558.7 910.824   2
 -11  -9  -3 11385.3 597.863   1
 -11  -9  -3 12242.5 740.317  11
 -11  -9  -2 25439.9 1315.83  11
 -11  -9  -2 26599.7 1489.20   2
 -11  -9  -2 21915.8 1457.68   3
 -11  -9  -2 26049.4 1350.98  10
 -11  -9  -2 27725.7 1523.85   9
 -11  -9  -2 28267.5 1548.74   8
 -11   9  -2 25925.8 1456.79   3
 -11  -9  -2 28248.5 1582.45   7
 -11  -9  -2 28002.8 1468.53   6
 -11  -9  -2 24729.7 1238.32   1
 -11  -9  -2 23473.8 1318.47   4
 -11  -9  -1 14611.7 811.816  11
 -11  -9  -1 15492.0 895.465   5
 -11  -9  -1 13425.8 982.083   3
 -11  -9  -1 17023.9 1024.07   2
 -11  -9  -1 14220.1 870.009  10
 -11  -9  -1 16109.9 1044.16   8
 -11  -9  -1 15477.9 1012.65   9
 -11   9  -1 14650.6 978.535   3
 -11  -9  -1 17999.3 1104.40   7
 -11   9  -1 16596.3 990.375   6
 -11  -9  -1 16714.8 980.346   6
 -11  -9  -1 14578.8 803.619   1
 -11  -9  -1 14493.7 875.410   4
 -11  -9   0 17672.4 1006.95  10
 -11  -9   0 18876.9 1162.22   8
 -11  -9   0 17410.5 1118.06   9
 -11  -9   0 22200.6 1231.85   7
 -11  -9   0 17646.7 961.573   1
 -11   9   0 21750.5 1137.70   6
 -11  -9   0 19113.2 1101.02   6
 -11  -9   0 16409.3 1122.03   3
 -11  -9   0 18252.2 1119.85   2
 -11  -9   0 18016.7 1039.32   5
 -11  -9   0 17247.2 898.123  11
 -11   9   0 19049.9 1138.94   3
 -11  -9   0 16965.3 1010.32   4
 -11  -9   1 17635.4 1011.60   5
 -11  -9   1 17418.6 1060.19   2
 -11  -9   1 17544.3 1067.12   9
 -11  -9   1 17592.4 1102.52   8
 -11   9   1 17273.9 992.196   7
 -11  -9   1 18494.4 1126.17   7
 -11  -9   1 17487.5 1089.08   3
 -11  -9   1 18044.8 1050.79   6
 -11   9   1 17173.3 1038.94   6
 -11  -9   1 17842.0 971.480  10
 -11  -9   1 15309.7 930.867   1
 -11   9   1 16675.6 1065.60   3
 -11  -9   1 15302.7 970.056   4
 -11  -9   2 20721.3 1281.04   4
 -11   9   2 24360.9 1399.71   3
 -11  -9   2 23982.0 1391.09   8
 -11  -9   2 23932.9 1357.00   9
 -11  -9   2 25101.9 1407.22   7
 -11   9   2 22669.9 1294.43   7
 -11  -9   2 22963.1 1372.34   3
 -11   9   2 26002.9 1355.41   6
 -11  -9   2 27092.3 1372.63   6
 -11  -9   2 25261.1 1360.25   2
 -11  -9   2 22349.6 1254.70   1
 -11  -9   2 24518.0 1326.22   5
 -11  -9   3 12190.2 819.645   4
 -11  -9   3 14065.2 907.664   8
 -11  -9   3 12844.9 846.789   9
 -11   9   3 13459.2 828.019   7
 -11  -9   3 14373.4 914.782   7
 -11  -9   3 11435.3 851.638   3
 -11  -9   3 14303.4 875.094   6
 -11   9   3 13746.5 850.348   6
 -11  -9   3 13081.5 843.197   2
 -11  -9   3 14493.6 859.520   5
 -11  -9   3 11865.1 784.957   1
 -11   9   3 11576.7 932.278  11
 -11  -9   4 14791.7 948.075   4
 -11  -9   4 16660.5 992.597   8
 -11  -9   4 17260.8 1018.43   7
 -11  -9   4 15458.3 974.304   3
 -11   9   4 16036.0 951.032   6
 -11  -9   4 16247.2 974.448   6
 -11  -9   4 14188.4 908.521   1
 -11  -9   4 15969.2 968.068   5
 -11   9   4 14278.3 1050.49  11
 -11  -9   4 14529.6 926.008   2
 -11  -9   5 11763.3 824.910   4
 -11  -9   5 13865.7 859.519   8
 -11  -9   5 13934.3 886.301   7
 -11  -9   5 11060.7 820.226   3
 -11   9   5 14065.1 837.562   6
 -11  -9   5 12743.9 851.029   6
 -11  -9   5 12308.8 812.230   1
 -11  -9   5 13346.5 858.444   5
 -11   9   5 12538.7 927.876  11
 -11  -9   5 12349.6 794.831   2
 -11   9   6 19289.9 1239.70  11
 -11  -9   6 20642.5 1167.15   5
 -11  -9   6 17342.8 1112.50   1
 -11  -9   6 19334.6 1159.68   4
 -11  -9   6 18592.5 1109.94   8
 -11  -9   6 19840.3 1165.01   7
 -11  -9   6 21181.5 1160.85   6
 -11   9   6 19456.5 1113.34   6
 -11  -9   6 18443.0 1116.65   3
 -11  -9   6 18989.1 1077.59   2
 -11   9   7 15480.9 1085.69  11
 -11  -9   7 15249.9 1005.25   5
 -11  -9   7 14469.3 983.340   1
 -11  -9   7 15977.6 1017.72   4
 -11  -9   7 14589.3 937.157   8
 -11  -9   7 18456.2 1032.05   7
 -11  -9   7 17714.7 1028.59   6
 -11   9   7 16894.6 978.942   6
 -11  -9   7 16668.5 982.499   3
 -11  -9   7 15160.5 915.810   2
 -11  -9   8 11404.8 703.480   2
 -11  -9   8 12221.0 804.279   7
 -11  -9   8 10530.0 721.373   8
 -11  -9   8 13608.5 838.221   6
 -11  -9   8 10336.6 802.087   1
 -11   9   8 12279.2 898.865  11
 -11  -9   8 11526.0 822.772   5
 -11  -9   8 11191.4 821.237   4
 -11  -9   8 11732.6 761.739   3
 -11  -9   9 25702.2 1280.10   7
 -11  -9   9 24040.9 1284.50   6
 -11  -9   9 19742.3 1249.62   1
 -11  -9   9 22484.7 1309.66   4
 -11   9   9 19298.3 1318.45  11
 -11  -9   9 19292.0 1117.23   2
 -11  -9   9 20452.3 1180.83   3
 -11  -9  10 15064.0 957.748   6
 -11  -9  10 15110.6 978.223   1
 -11  -9  10 12902.0 794.464   2
 -11   9  10 13182.8 1010.00  11
 -11  -9  10 16885.7 969.133   7
 -11  -9  10 15138.8 879.151   3
 -11  -9  11 16035.1 995.362   6
 -11  -9  11 14773.1 875.949   3
 -11  -9  11 14997.6 1010.40   1
 -11  -9  11 15877.0 966.878   7
 -11  -9  11 14327.0 804.182   2
 -11   9  11 14138.5 995.888   9
 -11  -9  12 15408.8 878.477   3
 -11  -9  12 15722.2 974.238   7
 -11   9  12 14440.0 1002.11   9
 -11  -9  12 14387.3 1011.56   1
 -11  -9  13 14497.4 925.496   7
 -11  -9  13 13602.6 973.865   1
 -11   9  13 13598.1 935.256   9
 -11  -9  14 12735.5 940.333   1
 -11   9  14 12255.4 877.774   9
 -11   9  15 9104.82 738.937   9
 -11  -9  15 10645.6 829.053   1
 -11   9  16 10216.0 786.404   9
 -11  -9  16 11103.9 870.019   1
 -11   9  17 8797.98 699.359   9
 -11  -9  17 8625.62 767.835   1
 -11 -10 -11 1347.63 453.645   2
 -11  10 -11 2088.94 460.811  11
 -11 -10 -10 8954.99 826.147   2
 -11  10 -10 9410.34 838.259  11
 -11 -10  -9 820.229 386.872   2
 -11  10  -9 1345.57 408.429  11
 -11 -10  -8 3889.22 536.965   2
 -11  10  -8 3811.53 553.178  11
 -11 -10  -7 1790.16 445.874   2
 -11  10  -7 1737.65 449.991  11
 -11  10  -6 2892.06 415.165   3
 -11 -10  -6 3645.88 513.733   2
 -11  10  -6 3684.67 531.297  11
 -11 -10  -5 1129.13 367.403   2
 -11  10  -5 1611.41 340.427   3
 -11 -10  -5 1386.01 276.050  10
 -11  10  -5 1316.64 406.909  11
 -11 -10  -4 4094.10 512.799   2
 -11  10  -4 3116.66 513.961  11
 -11 -10  -4 3750.20 382.926  10
 -11  10  -4 3377.39 430.520   3
 -11  10  -3 173.948 255.846   3
 -11 -10  -3 628.073 347.706   2
 -11 -10  -3 250.264 257.381   6
 -11 -10  -3 509.748 206.247   4
 -11 -10  -3 400.595 298.629   3
 -11  10  -3 410.191 352.331  11
 -11 -10  -3 405.698 212.490  10
 -11 -10  -2 2411.74 303.030  10
 -11 -10  -2 2017.55 283.025   4
 -11  10  -2 2382.02 384.627   3
 -11 -10  -2 1826.99 456.440   7
 -11 -10  -2 1465.83 319.179   6
 -11 -10  -2 2145.53 401.104   3
 -11 -10  -2 2491.62 417.980   2
 -11 -10  -2 1897.92 173.481   1
 -11  10  -2 1882.93 440.405  11
 -11 -10  -1 567.532 155.751   1
 -11  10  -1 507.118 380.823  11
 -11 -10  -1 799.851 248.743   5
 -11 -10  -1 454.684 318.962   3
 -11 -10  -1 343.733 213.946  10
 -11 -10  -1 167.221 305.930   9
 -11  10  -1 617.457 300.957   3
 -11 -10  -1 1109.28 364.683   7
 -11 -10  -1 847.621 279.592   6
 -11 -10  -1 849.600 319.825   2
 -11 -10  -1 1013.88 237.783   4
 -11 -10   0 605.663 215.059   5
 -11 -10   0 676.212 317.039   3
 -11 -10   0 816.149 189.925   1
 -11 -10   0 974.765 226.892  10
 -11 -10   0 441.588 279.748   9
 -11 -10   0 1154.24 382.075   8
 -11 -10   0 276.401 312.938   7
 -11 -10   0 846.523 290.455   6
 -11 -10   0 1774.02 378.286   2
 -11 -10   0 566.871 220.323   4
 -11 -10   1 503.289 247.316   5
 -11 -10   1 799.329 323.056   3
 -11 -10   1 274.214 191.327   1
 -11 -10   1 474.728 221.948  10
 -11 -10   1 420.757 275.419   9
 -11 -10   1 651.989 308.247   7
 -11 -10   1 255.406 241.438   6
 -11 -10   1 374.271 215.022   4
 -11 -10   1 496.758 316.474   2
 -11 -10   1 451.229 315.856   8
 -11 -10   2 33.8980 290.281   2
 -11 -10   2-39.3089 298.372   8
 -11 -10   2 662.775 318.465   7
 -11 -10   2 126.770 231.058   6
 -11 -10   2 152.093 213.843   4
 -11 -10   2 146.117 260.598   3
 -11 -10   2 147.841 218.603   5
 -11 -10   2 358.289 209.542   1
 -11 -10   3 290.651 263.740   2
 -11 -10   3 486.766 302.251   8
 -11 -10   3 273.529 276.852   7
 -11 -10   3 31.5560 227.004   6
 -11 -10   3 307.418 246.544   1
 -11 -10   3 522.910 259.609   3
 -11 -10   3 124.556 248.558   5
 -11 -10   3 353.073 254.682   4
 -11 -10   4 276.222 244.686   2
 -11 -10   4-66.7471 236.225   3
 -11 -10   4 31.8170 244.544   6
 -11 -10   4-248.009 270.579   8
 -11 -10   4-74.6683 283.288   7
 -11 -10   4 195.045 256.096   5
 -11 -10   4 26.0482 216.056   1
 -11 -10   4 440.948 245.402   4
 -11 -10   5-58.3051 247.019   2
 -11 -10   5 33.3553 228.962   8
 -11 -10   5 72.1214 297.476   7
 -11 -10   5 158.914 234.843   3
 -11 -10   5 225.336 234.578   6
 -11 -10   5 102.098 233.610   5
 -11 -10   5 106.827 248.276   4
 -11 -10   5 141.678 243.821   1
 -11 -10   6 412.885 234.410   2
 -11 -10   6 104.755 237.739   7
 -11 -10   6-124.028 221.089   8
 -11 -10   6 90.7549 232.495   3
 -11 -10   6 262.697 242.593   6
 -11  10   6-448.347 333.656  11
 -11 -10   6-35.2872 236.344   5
 -11 -10   6-149.251 269.934   4
 -11 -10   6-60.8627 268.343   1
 -11 -10   7-180.762 224.578   2
 -11 -10   7 272.531 255.256   7
 -11 -10   7 257.820 223.110   3
 -11 -10   7 134.903 242.402   6
 -11  10   7 747.913 360.823  11
 -11 -10   7 365.231 271.814   5
 -11 -10   7 117.466 273.107   4
 -11 -10   7 455.605 288.481   1
 -11 -10   8 81.0449 210.315   3
 -11 -10   8 486.289 265.322   6
 -11  10   8-50.0212 305.894  11
 -11 -10   8-96.6411 233.640   2
 -11 -10   8 366.728 253.027   7
 -11 -10   8 103.687 281.996   1
 -11 -10   9-214.966 265.038   6
 -11 -10   9 583.744 304.531   1
 -11 -10   9 627.450 278.651   7
 -11  10   9 452.993 325.969  11
 -11 -10   9 292.602 196.065   2
 -11 -10   9 328.896 213.657   3
 -11 -10  10 748.501 206.118   2
 -11 -10  10 1509.74 301.920   7
 -11 -10  10 1399.43 316.415   6
 -11 -10  10 775.298 232.746   3
 -11  10  10 557.198 332.068   9
 -11  10  10 1016.46 362.147  11
 -11 -10  10 843.695 337.518   1
 -11 -10  11 303.291 270.964   6
 -11  10  11 594.499 324.819   9
 -11 -10  11 401.495 309.130   1
 -11  10  12 1558.34 386.054   9
 -11 -10  12 1421.93 379.997   1
 -11  10  13 710.581 325.145   9
 -11 -10  13 869.438 384.919   1
 -11  10  14 2113.42 407.020   9
 -11 -10  14 2115.73 426.315   1
 -11  10  15 451.850 324.849   9
 -11 -10  15 884.803 376.668   1
 -11 -11  -9-209.320 431.654   2
 -11  11  -9 342.759 379.431  11
 -11 -11  -8 21242.1 1354.43   2
 -11  11  -8 20131.1 1372.65  11
 -11 -11  -7 444.649 337.549   2
 -11  11  -7 889.146 405.863  11
 -11 -11  -6 23020.8 1397.51   2
 -11  11  -6 21213.2 1417.70  11
 -11  11  -5 702.713 378.150  11
 -11 -11  -5 2129.94 473.699   2
 -11 -11  -4 29116.6 1635.00   2
 -11  11  -4 26243.2 1659.19  11
 -11 -11  -3 967.517 345.705   3
 -11  11  -3 1062.16 387.293  11
 -11 -11  -3 1255.47 381.199   2
 -11 -11  -2 37153.9 1989.25   2
 -11 -11  -2 33884.5 1954.52   3
 -11  11  -2 37650.7 2072.92  11
 -11 -11  -1 1674.07 363.802   3
 -11 -11  -1 3053.69 453.586   2
 -11  11  -1 2370.08 475.280  11
 -11  11   0 29452.4 1746.32  11
 -11 -11   0 28411.7 1637.82   3
 -11 -11   0 30941.0 1716.85   7
 -11 -11   0 31200.0 1591.54   6
 -11 -11   0 27735.1 1541.59   4
 -11 -11   0 28745.0 1635.05   2
 -11 -11   0 28257.1 1543.85  10
 -11 -11   1 3871.47 405.693  10
 -11 -11   1 3941.48 480.342   2
 -11 -11   1 4849.68 489.177   3
 -11 -11   1 4856.81 540.926   7
 -11 -11   1 4362.35 449.307   6
 -11  11   1 4127.48 566.635  11
 -11 -11   1 3967.16 340.940   1
 -11 -11   1 4127.32 420.968   4
 -11 -11   2 24939.9 1443.09   4
 -11 -11   2 25274.5 1506.23   8
 -11 -11   2 28056.3 1559.25   7
 -11 -11   2 28480.2 1462.06   6
 -11 -11   2 25173.1 1477.48   2
 -11 -11   2 26910.3 1437.43   5
 -11 -11   2 26842.9 1364.69   1
 -11 -11   2 25603.1 1486.52   3
 -11 -11   3 5699.37 544.597   8
 -11 -11   3 6746.87 588.569   7
 -11 -11   3 6045.67 538.447   3
 -11 -11   3 5474.76 488.320   6
 -11 -11   3 5585.30 543.049   2
 -11 -11   3 5600.36 502.500   5
 -11 -11   3 5109.89 446.941   1
 -11 -11   3 4611.62 490.047   4
 -11 -11   4 26333.2 1473.14   7
 -11 -11   4 25385.7 1437.61   4
 -11 -11   4 26650.4 1413.37   6
 -11 -11   4 24904.9 1429.69   2
 -11 -11   4 27283.6 1434.38   5
 -11 -11   4 24840.7 1358.63   1
 -11 -11   4 23460.2 1399.57   3
 -11 -11   5 2952.90 371.036   3
 -11 -11   5 2909.28 404.020   7
 -11 -11   5 2130.79 352.695   6
 -11 -11   5 2573.75 369.893   2
 -11 -11   5 2154.42 371.469   4
 -11 -11   5 2668.68 359.416   1
 -11 -11   5 2587.97 367.977   5
 -11 -11   6 26227.2 1424.42   7
 -11 -11   6 28158.2 1408.21   6
 -11 -11   6 22477.4 1345.14   3
 -11 -11   6 23868.0 1369.03   1
 -11 -11   6 22923.9 1348.65   2
 -11 -11   6 26906.9 1431.37   5
 -11 -11   7 921.433 264.639   3
 -11 -11   7 905.151 275.985   6
 -11 -11   7 927.706 313.603   1
 -11 -11   7 1227.21 299.489   7
 -11 -11   7 949.010 294.933   2
 -11 -11   8 25158.3 1352.43   3
 -11  11   8 23832.0 1554.27  11
 -11 -11   8 27528.3 1448.81   1
 -11 -11   8 24629.8 1359.85   2
 -11  11   9 2306.60 445.118  11
 -11 -11   9 2739.87 400.997   1
 -11 -11   9 2152.42 308.063   2
 -11  11  10 15635.0 1102.46   9
 -11 -11  10 17376.4 1074.95   1
 -11  11  11 2020.11 426.252   9
 -11 -11  11 2743.98 429.027   1
 -11  11  12 16057.5 1122.60   9
 -11 -11  12 18069.6 1129.06   1
 -11  11  13 2210.74 425.191   9
 -11 -11  13 2847.20 452.451   1
 -11  12  -6 6305.98 694.236  11
 -11 -12  -6 6575.75 686.230   2
 -11  12  -5 498.419 384.905  11
 -11 -12  -5 1191.45 399.157   2
 -11  12  -4 2370.62 457.429  11
 -11 -12  -4 2914.24 502.182   2
 -11 -12  -3 736.785 312.239   3
 -11  12  -3 109.683 322.533  11
 -11 -12  -3 983.599 436.338   2
 -11 -12  -2 3800.58 471.551   3
 -11  12  -2 3655.98 535.411  11
 -11 -12  -2 4245.55 522.883   2
 -11 -12  -1 80.2624 252.643   3
 -11  12  -1-54.2746 325.155  11
 -11 -12  -1 167.614 313.802   2
 -11 -12   0 3388.60 433.315   3
 -11  12   0 4383.43 557.271  11
 -11 -12   0 3243.33 484.574   2
 -11 -12   1 146.951 252.272   3
 -11  12   1 486.307 352.839  11
 -11 -12   1 39.0779 294.688   2
 -11 -12   2 1368.76 327.705   3
 -11 -12   2 1620.49 358.445   2
 -11  12   2 1344.75 431.231  11
 -11 -12   3 464.360 275.216   3
 -11 -12   3 86.7706 206.497   1
 -11 -12   3 396.782 280.831   2
 -11  12   3-161.133 365.783  11
 -11 -12   4 502.897 264.532   3
 -11 -12   4 559.044 225.615   1
 -11 -12   4 345.366 292.005   2
 -11  12   4 751.324 386.165  11
 -11 -12   5-428.266 269.935   1
 -11 -12   5 231.041 243.870   2
 -11 -12   5 29.3933 215.693   3
 -11 -12   6 232.149 249.987   1
 -11 -12   6 347.194 271.851   2
 -11 -12   7-93.7171 268.765   1
 -11 -12   7 29.9365 256.255   2
 -11 -12   8 100.039 282.511   1
 -11 -12   8-85.5062 264.289   2
 -11  12   9 190.959 330.234   9
 -11 -12   9-106.003 283.333   1
 -11  12  10 94.7715 292.631   9
 -11 -12  10 74.5719 284.763   1
 -11 -13  -2 22315.9 1403.72   3
 -11  13  -2 24578.8 1548.00  11
 -11 -13  -2 26565.6 1498.84   2
 -11 -13  -1 4875.46 544.144   3
 -11  13  -1 6361.99 666.729  11
 -11 -13  -1 5194.82 592.874   2
 -11 -13   0 26912.0 1576.34   3
 -11  13   0 29425.7 1738.97  11
 -11 -13   0 29790.2 1656.67   2
 -11  13   1 6983.44 713.938  11
 -11 -13   1 5492.42 589.907   2
 -11 -13   1 6427.74 567.313   3
 -11 -13   2 37721.9 2013.81   2
 -11  13   2 36932.1 2128.94  11
 -11 -13   3 5571.56 575.105   2
 -11  13   3 6458.56 683.553  11
 -11 -13   4 24085.0 1399.70   2
 -11  13   4 24752.5 1542.93  11
 -11 -13   5 7494.69 615.483   2
 -11  13   5 6207.74 714.933  11
 -11 -13   6 20826.4 1209.35   2
 -11  13   6 20213.1 1365.10  11
 -10   0 -16 15687.4 938.655   1
 -10   0 -15 135.552 226.145   1
 -10   0 -14 33441.5 1731.27   1
 -10   0 -13-227.874 315.294   8
 -10   0 -13-52.3282 209.856   1
 -10   0 -12 27645.3 1598.41   7
 -10   0 -12 23368.7 1310.26   1
 -10   0 -11-165.942 335.159   7
 -10   0 -11 597.128 230.225   1
 -10   0 -10 49025.5 2497.84   7
 -10   0 -10 44755.2 2418.40   3
 -10   0 -10 43836.5 2235.42   1
 -10   0  -9 353.983 341.512   7
 -10   0  -9-225.341 318.980   3
 -10   0  -9 71.0315 201.642   1
 -10   0  -8 49622.0 2522.96   1
 -10   0  -8 55537.9 2755.18   7
 -10   0  -8 53390.1 2707.82   3
 -10   0  -7 227.856 187.975   1
 -10   0  -7-42.2721 255.882   3
 -10   0  -7-88.8699 279.734   7
 -10   0  -6 70253.5 3265.24   6
 -10   0  -6 60635.8 3001.10  10
 -10   0  -6 62980.8 3069.05   1
 -10   0  -6 64220.7 3227.50   3
 -10   0  -6 71742.6 3263.35   7
 -10   0  -5 280.900 243.074   6
 -10   0  -5 58.9927 103.474  10
 -10   0  -5 419.595 197.754   1
 -10   0  -5 609.432 285.384   7
 -10   0  -5 436.510 270.346   3
 -10   0  -4 109507. 4878.91   7
 -10   0  -4 97049.9 4622.85  10
 -10   0  -4 103240. 4889.74   3
 -10   0  -4 111626. 4904.63   6
 -10   0  -3-111.769 273.379   3
 -10   0  -3-179.216 246.030   6
 -10   0  -3 33.9532 229.333   7
 -10   0  -2 130700. 6055.36   6
 -10   0  -2 133728. 6048.08   7
 -10   0  -2 120116. 6053.96   3
 -10   0  -1 232.250 218.495   6
 -10   0  -1 31.6936 203.248   7
 -10   0  -1-70.7996 222.848   3
 -10   0   0 110556. 5034.24   6
 -10   0   0 99805.1 4943.49  11
 -10   0   0 111572. 5034.85   7
 -10   0   0 103890. 5039.49   3
 -10   0   1-63.0470 207.588   6
 -10   0   1-68.7159 214.231   3
 -10   0   1 22.5183 158.184  11
 -10   0   1 187.674 212.962   7
 -10   0   2 172966. 7612.30   6
 -10   0   2 150753. 7499.49  11
 -10   0   2 175896. 7617.14   7
 -10   0   2 161295. 7619.42   3
 -10   0   3 158.542 201.515   7
 -10   0   3 20.5565 148.766  11
 -10   0   3 156.865 211.909   6
 -10   0   4 92385.9 4541.08  11
 -10   0   4 106146. 4666.05   6
 -10   0   5 217.779 158.113  11
 -10   0   5-33.6159 223.467   5
 -10   0   5 443.893 216.081   6
 -10   0   6 67399.6 3361.20  11
 -10   0   6 73755.5 3500.59   5
 -10   0   6 75711.7 3488.45   6
 -10   0   7 131.356 220.065   6
 -10   0   7 136.495 241.624   3
 -10   0   7 197.757 157.816  11
 -10   0   7 140.465 219.078   5
 -10   0   8 52706.4 2688.01   6
 -10   0   8 51237.0 2687.46   3
 -10   0   8 57572.9 2728.74   5
 -10   0   9-34.5724 200.555   6
 -10   0   9 241.902 255.319   3
 -10   0   9 73.4727 229.079   5
 -10   0  10 60398.8 2863.98   5
 -10   0  10 57328.8 2832.14   6
 -10   0  10 51880.4 2799.37   3
 -10   0  11-154.156 228.462   5
 -10   0  11-35.4005 218.605   3
 -10   0  11 93.7922 100.330   9
 -10   0  11 36.4518 222.879   6
 -10   0  12 46245.2 2309.06   5
 -10   0  12 43101.1 2019.14   9
 -10   0  13-81.5591 239.180   5
 -10   0  14 19479.5 1207.32   5
 -10   0  15 387.998 314.584   5
 -10   0  16 24216.7 1442.55   5
 -10   0  18 23684.1 1239.98   8
 -10   0  19 150.757 186.621   8
 -10   0  20 30590.5 1762.68   1
 -10   0  21 287.003 377.034   1
 -10   0  22 18946.0 1255.81   1
 -10   0  23 439.306 373.277   1
 -10   1 -16 11013.2 749.586   1
 -10   1 -15 2049.77 330.226   1
 -10  -1 -15 2201.11 302.249   1
 -10  -1 -14 20924.3 1139.66   1
 -10   1 -14 20697.5 1192.91   1
 -10   1 -13 865.434 264.494   1
 -10  -1 -13 1486.18 267.772   1
 -10   1 -13 1155.99 411.432   3
 -10   1 -12 13925.3 1043.51   7
 -10  -1 -12 13229.0 1048.46   7
 -10  -1 -12 13466.5 807.069   1
 -10   1 -12 13181.8 845.280   1
 -10  -1 -12 14131.8 980.966   8
 -10   1 -12 14254.0 995.725   3
 -10  -1 -11 512.953 372.864   7
 -10   1 -11 796.756 387.767   7
 -10   1 -11 383.551 245.103   1
 -10  -1 -11 487.153 216.294   1
 -10  -1 -11 851.396 340.866   8
 -10   1 -11 504.620 320.725   3
 -10   1 -10 11613.7 764.041   1
 -10  -1 -10 11808.5 723.230   1
 -10   1 -10 12224.4 898.884   3
 -10  -1 -10 12076.6 963.914   7
 -10   1 -10 12710.1 940.389   7
 -10  -1  -9 275.207 202.989   1
 -10   1  -9 208.507 210.979   1
 -10  -1  -9 577.930 315.260   7
 -10   1  -9 533.392 299.971   7
 -10   1  -9 868.756 332.208   3
 -10   1  -8 13298.3 794.306  10
 -10   1  -8 14838.0 969.660   3
 -10  -1  -8 14788.1 989.954   3
 -10  -1  -8 12437.8 971.437   7
 -10   1  -8 14297.4 986.181   7
 -10   1  -8 13794.4 828.028   1
 -10  -1  -8 13370.6 797.428   1
 -10   1  -7 1343.45 209.077  10
 -10   1  -7 1546.38 274.696   1
 -10  -1  -7 1065.76 226.060   1
 -10   1  -7 736.902 323.829   3
 -10  -1  -7 1179.47 338.604   3
 -10  -1  -7 1715.01 367.540   7
 -10   1  -7 1658.07 347.760   7
 -10   1  -6 9717.80 781.768   6
 -10   1  -6 11405.4 780.784   7
 -10  -1  -6 10148.1 769.670   7
 -10   1  -6 10774.7 669.333   1
 -10  -1  -6 10821.6 639.250   1
 -10  -1  -6 9678.06 767.588   3
 -10   1  -6 10754.5 779.692   3
 -10   1  -6 9223.82 585.628  10
 -10  -1  -5 1583.58 330.383   7
 -10   1  -5 1290.67 308.001   6
 -10   1  -5 1552.97 185.133  10
 -10   1  -5 1498.69 307.846   7
 -10  -1  -5 1525.22 244.878   1
 -10   1  -5 1352.72 247.260   1
 -10  -1  -5 1837.55 365.059   3
 -10   1  -5 2157.39 357.813   3
 -10  -1  -4 6832.72 569.802   7
 -10   1  -4 7441.77 573.552   7
 -10   1  -4 8089.33 601.991   3
 -10  -1  -4 5850.54 350.684  10
 -10   1  -4 6059.73 380.472  10
 -10  -1  -4 6779.31 585.404   3
 -10   1  -4 6924.94 583.145   6
 -10   1  -3 1961.53 309.415   7
 -10  -1  -3 2043.12 330.098   7
 -10  -1  -3 1984.40 349.521   3
 -10   1  -3 2373.01 370.653   3
 -10   1  -3 1617.52 315.608   6
 -10   1  -2 7293.27 626.831   3
 -10  -1  -2 8632.88 639.719   7
 -10   1  -2 8467.12 623.121   7
 -10   1  -2 7971.63 635.532   6
 -10   1  -1 1512.23 274.704   7
 -10  -1  -1 814.526 249.702   7
 -10   1  -1 1231.18 273.839   3
 -10   1  -1 888.412 232.627  11
 -10  -1  -1 1399.05 317.750   3
 -10   1  -1 1528.25 280.621   6
 -10   1   0 1572.55 275.426   6
 -10   1   0 1005.03 279.068   3
 -10  -1   0 1191.23 309.875   3
 -10  -1   0 1791.34 298.603   7
 -10   1   0 1596.36 283.451   7
 -10   1   0 1526.82 262.694  11
 -10   1   1 660.393 240.703   6
 -10  -1   1 94.8173 224.289   6
 -10  -1   1 317.573 162.729  11
 -10   1   1 303.289 189.962  11
 -10   1   1 523.055 229.439   7
 -10  -1   1 285.936 211.641   7
 -10   1   1 481.150 226.905   3
 -10   1   2 2273.80 310.259   6
 -10  -1   2 1757.69 319.445   6
 -10   1   2 1999.48 280.083  11
 -10  -1   2 2243.89 239.560  11
 -10  -1   2 1580.85 298.227   5
 -10   1   2 1766.50 285.882   7
 -10  -1   2 1656.76 303.329   7
 -10   1   2 2291.69 327.845   3
 -10  -1   3 598.786 247.136   6
 -10   1   3 779.814 250.522   6
 -10   1   3 898.580 204.691  11
 -10  -1   3 556.477 157.060  11
 -10  -1   3 636.031 243.208   5
 -10  -1   3 544.842 240.328   7
 -10   1   3 1001.15 233.132   7
 -10   1   3 478.674 236.625   3
 -10  -1   4 1076.84 264.637   6
 -10   1   4 783.162 244.435   6
 -10  -1   4 814.874 168.083  11
 -10   1   4 980.560 210.161  11
 -10  -1   4 1099.20 253.575   7
 -10   1   4 1096.19 285.700   3
 -10  -1   5 48.3748 138.088  11
 -10   1   5 23.1510 155.114  11
 -10   1   5 237.934 205.777   5
 -10   1   5-31.5225 190.841   6
 -10  -1   5 510.541 227.556   6
 -10  -1   5-33.3447 239.534   3
 -10  -1   6 332.752 135.002  11
 -10   1   6-46.1685 157.221  11
 -10   1   6-242.876 218.450   5
 -10   1   6 95.6724 191.090   6
 -10  -1   6 32.4496 215.559   6
 -10  -1   6 166.936 210.210   3
 -10   1   7 93.1455 169.703  11
 -10  -1   7 416.287 249.194   5
 -10   1   7-213.014 229.752   5
 -10   1   7 32.4722 188.389   6
 -10  -1   7 264.774 225.368   6
 -10  -1   7 66.6663 217.635   3
 -10   1   8 596.262 209.652  11
 -10   1   8 653.420 259.941   5
 -10  -1   8 781.741 259.998   5
 -10   1   8 632.014 222.221   6
 -10  -1   8 271.682 217.108   6
 -10  -1   8 335.014 241.812   3
 -10   1   9-74.1487 231.168   5
 -10  -1   9-36.4749 206.814   5
 -10  -1   9-34.9050 193.255   6
 -10   1   9 68.4666 211.391   6
 -10   1   9-35.6548 261.599   3
 -10  -1   9 168.180 221.498   3
 -10  -1  10 2063.14 354.150   5
 -10   1  10 2118.99 338.589   5
 -10   1  10 1755.00 314.300   6
 -10  -1  10 1969.85 330.534   6
 -10  -1  10 1828.22 332.311   3
 -10   1  10 1946.19 343.954   3
 -10   1  11 348.438 259.283   5
 -10  -1  11 770.112 274.557   5
 -10   1  11 1046.31 264.973   6
 -10  -1  11 699.193 264.498   6
 -10  -1  11 886.464 289.268   3
 -10   1  12 4288.58 440.866   6
 -10   1  12 3941.14 293.008   9
 -10  -1  12 3333.87 439.575   5
 -10   1  12 4486.59 477.003   5
 -10   1  13 1897.22 192.579   9
 -10  -1  13 2565.28 366.348   5
 -10   1  13 2684.88 388.965   5
 -10  -1  14 4650.44 496.284   5
 -10   1  14 4425.51 494.849   5
 -10  -1  15 1508.99 343.670   5
 -10   1  15 1838.81 380.784   5
 -10   1  16 6681.22 624.705   5
 -10  -1  16 6340.75 610.005   5
 -10  -1  18 4259.36 327.962   8
 -10   1  18 4053.23 381.030   8
 -10  -1  19 733.653 168.319   8
 -10  -1  19 188.949 320.298   1
 -10   1  19 687.299 223.332   8
 -10   1  20 6118.32 476.044   8
 -10  -1  20 7492.13 702.348   1
 -10  -1  21 486.864 358.055   1
 -10   1  21 609.140 365.469   1
 -10   1  22 5830.93 633.876   1
 -10  -1  22 5023.59 607.578   1
 -10  -1  23 944.131 408.475   1
 -10   1  23 286.530 377.122   1
 -10   2 -18 8929.05 809.844   3
 -10   2 -17 9030.77 789.620   3
 -10   2 -16 9235.90 694.873   1
 -10   2 -16 10034.8 823.773   3
 -10   2 -15 11037.7 786.600   1
 -10   2 -15 12681.6 934.768   3
 -10  -2 -14 16573.5 920.684   1
 -10   2 -14 16293.7 1017.44   1
 -10   2 -14 17549.4 1147.53   3
 -10  -2 -13 10717.0 675.637   1
 -10   2 -13 11328.5 766.938   1
 -10   2 -13 11983.3 883.600   3
 -10   2 -12 29065.9 1662.24  10
 -10  -2 -12 31423.6 1808.93   8
 -10   2 -12 33593.7 1813.62   3
 -10   2 -12 32904.6 1855.32   7
 -10  -2 -12 30802.6 1581.49   1
 -10   2 -12 32646.1 1681.25   1
 -10   2 -11 18673.9 1111.27  10
 -10  -2 -11 20483.4 1254.32   8
 -10  -2 -11 17770.9 1237.74   2
 -10   2 -11 20111.0 1245.07   3
 -10  -2 -11 20733.9 1354.21   7
 -10   2 -11 20863.4 1305.72   7
 -10  -2 -11 18151.2 1025.58   1
 -10   2 -11 19535.9 1120.69   1
 -10   2 -10 35051.3 1933.20  10
 -10  -2 -10 39055.4 2091.53   8
 -10  -2 -10 38496.1 2106.63   2
 -10   2 -10 37851.3 2069.52   3
 -10   2 -10 39922.5 2132.31   7
 -10  -2 -10 41014.4 2204.03   7
 -10  -2 -10 38459.6 1872.94   1
 -10   2 -10 37379.0 1950.97   1
 -10   2  -9 19610.2 1139.30  10
 -10  -2  -9 21825.0 1301.02   8
 -10  -2  -9 19845.2 1285.34   2
 -10   2  -9 23020.6 1305.10   3
 -10  -2  -9 21333.3 1096.51   1
 -10   2  -9 19283.4 1152.52   1
 -10  -2  -9 24123.2 1405.71   7
 -10   2  -9 19342.9 1295.27   7
 -10  -2  -8 49834.7 2404.35   1
 -10   2  -8 48649.5 2477.66   1
 -10   2  -8 50854.0 2598.26   3
 -10  -2  -8 48792.8 2602.84   2
 -10  -2  -8 51456.5 2684.15   7
 -10   2  -8 55987.7 2658.08   7
 -10   2  -8 48318.8 2435.54  10
 -10   2  -7 22535.6 1268.51  10
 -10  -2  -7 25815.7 1508.44   7
 -10   2  -7 25614.6 1441.34   3
 -10   2  -7 28488.9 1481.03   7
 -10  -2  -7 24948.3 1266.69   1
 -10   2  -7 23933.2 1327.98   1
 -10  -2  -7 24444.7 1442.61   2
 -10  -2  -6 49380.9 2459.60   1
 -10   2  -6 48942.0 2528.76   1
 -10   2  -6 52226.7 2672.83   6
 -10  -2  -6 58080.4 2700.31   6
 -10   2  -6 52908.6 2639.05   3
 -10  -2  -6 57535.2 2715.75   7
 -10   2  -6 55258.1 2642.53   7
 -10  -2  -6 53550.8 2653.83   2
 -10  -2  -6 51985.7 2676.18   3
 -10   2  -6 47050.1 2454.87  10
 -10   2  -5 16685.9 954.752   1
 -10   2  -5 16884.9 1057.68   6
 -10  -2  -5 17583.0 1069.83   6
 -10   2  -5 15796.7 1028.32   3
 -10   2  -5 17737.5 1032.26   7
 -10  -2  -5 19309.4 1100.22   7
 -10  -2  -5 15618.7 1022.22   2
 -10  -2  -5 16891.5 1067.31   3
 -10   2  -5 14193.3 853.301  10
 -10  -2  -4 56651.0 3211.84   6
 -10   2  -4 67595.6 3242.88   6
 -10   2  -4 65928.9 3223.85   3
 -10   2  -4 67945.4 3201.46   7
 -10  -2  -4 69274.3 3266.89   7
 -10   2  -4 64774.2 3130.36   1
 -10  -2  -4 63363.9 3198.00   2
 -10  -2  -4 63358.5 3247.94   3
 -10   2  -3 34193.3 1883.44   3
 -10  -2  -3 35064.4 1868.46   2
 -10  -2  -3 35480.5 1918.33   3
 -10  -2  -3 38167.3 1917.12   7
 -10   2  -3 34865.9 1856.67   7
 -10   2  -3 35913.3 1897.11   6
 -10   2  -2 99717.6 4619.81   7
 -10  -2  -2 106704. 4671.95   7
 -10   2  -2 95802.8 4648.63   3
 -10   2  -2 86438.5 4592.52  11
 -10  -2  -2 94620.6 4602.72   2
 -10   2  -2 101216. 4658.67   6
 -10   2  -1 14442.7 881.769   7
 -10  -2  -1 14818.4 903.246   7
 -10   2  -1 15126.5 906.546   6
 -10   2  -1 13220.1 893.724   3
 -10   2  -1 13504.8 865.075  11
 -10  -2  -1 13146.1 845.404   2
 -10   2   0 56740.0 2717.09   6
 -10   2   0 53113.4 2721.96   3
 -10  -2   0 54410.9 2648.49   2
 -10   2   0 49929.7 2663.07  11
 -10  -2   0 57479.9 2726.89   7
 -10   2   0 54750.3 2693.43   7
 -10   2   1 18384.3 1073.27   3
 -10   2   1 18300.5 1046.72   6
 -10   2   1 16471.2 1008.98  11
 -10  -2   1 16618.6 924.827  11
 -10  -2   1 18249.7 1058.05   7
 -10   2   1 17725.4 1033.88   7
 -10   2   2 77742.1 3722.46   6
 -10  -2   2 80343.3 3723.03   5
 -10  -2   2 75476.3 3584.56  11
 -10   2   2 72125.8 3677.66  11
 -10   2   2 80227.5 3722.54   7
 -10   2   2 77893.9 3751.45   3
 -10  -2   3 23587.6 1385.90   3
 -10   2   3 25229.9 1409.21   3
 -10   2   3 27028.9 1398.35   6
 -10   2   3 22854.4 1333.77  11
 -10  -2   3 25196.7 1243.05  11
 -10  -2   3 26353.9 1391.50   5
 -10   2   4 53304.3 2572.60   3
 -10  -2   4 48699.7 2539.74   3
 -10   2   4 55093.4 2552.53   6
 -10  -2   4 49315.7 2379.89  11
 -10   2   4 46047.8 2483.72  11
 -10  -2   4 54693.3 2559.71   5
 -10  -2   5 34536.6 1625.78  11
 -10   2   5 31962.8 1734.96  11
 -10  -2   5 32858.2 1788.31   5
 -10  -2   5 34771.2 1799.60   3
 -10   2   5 34279.1 1811.16   3
 -10  -2   6 83592.2 3953.14  11
 -10   2   6 83818.6 4087.71  11
 -10   2   6 91218.9 4165.28   5
 -10  -2   6 89480.0 4144.46   3
 -10   2   6 86064.8 4158.56   3
 -10   2   7 14279.4 867.180  11
 -10  -2   7 12630.1 877.891   3
 -10  -2   8 78199.4 3717.77   3
 -10   2   8 79134.3 3721.00   6
 -10   2   8 72043.9 3658.02  11
 -10   2   8 77545.3 3744.58   5
 -10  -2   9 3980.01 432.294   3
 -10   2   9 4701.80 446.059   6
 -10   2   9 4789.81 476.390   5
 -10  -2   9 3807.65 448.864   5
 -10  -2  10 63284.5 3282.30   3
 -10   2  10 67323.5 3311.59   6
 -10  -2  10 66798.2 3336.39   5
 -10   2  10 72308.3 3359.46   5
 -10   2  11 17534.8 1070.92   6
 -10   2  11 17015.7 1083.39   5
 -10  -2  11 18059.3 1090.06   5
 -10  -2  11 16814.7 1043.03   3
 -10  -2  12 45728.0 2249.60   5
 -10   2  12 44879.3 2251.70   5
 -10  -2  12 41989.7 2179.50   3
 -10   2  12 41948.9 2205.38   6
 -10   2  12 40520.3 2041.32   9
 -10   2  13 5726.84 405.197   9
 -10  -2  13 6470.55 573.795   5
 -10   2  13 7215.04 599.316   5
 -10   2  14 32902.4 1693.30   9
 -10  -2  14 37262.1 1927.39   5
 -10   2  14 38978.3 1944.09   5
 -10   2  15 5645.83 554.777   5
 -10  -2  15 4577.57 516.256   5
 -10   2  16 26156.0 1528.22   5
 -10  -2  17 1888.98 196.239   8
 -10   2  17 1778.64 387.498   5
 -10  -2  17 1606.48 393.475   1
 -10  -2  18 16190.3 816.353   8
 -10  -2  18 17191.8 1127.89   1
 -10   2  19 3926.03 405.447   8
 -10  -2  19 4458.52 554.194   1
 -10  -2  20 13992.7 977.190   1
 -10   2  20 11266.3 752.714   8
 -10  -2  21 7164.79 696.601   1
 -10   2  21 5736.71 492.545   8
 -10   2  22 6911.21 685.016   1
 -10  -2  22 7492.65 726.338   1
 -10   3 -18 2963.70 469.828  10
 -10   3 -18 3953.23 530.143   3
 -10   3 -17 5585.04 568.611  10
 -10   3 -17 5136.44 597.630   3
 -10   3 -16 3722.84 493.964  10
 -10  -3 -16 4966.76 643.512   2
 -10   3 -16 5374.97 592.965   3
 -10   3 -15 8549.86 754.619   3
 -10   3 -15 8142.86 688.950  10
 -10   3 -15 9098.66 695.017   1
 -10   3 -14 3479.88 498.824   3
 -10   3 -14 3688.95 438.216  10
 -10   3 -14 2995.60 415.482   1
 -10   3 -13 8961.58 736.106   3
 -10   3 -13 8522.04 652.666  10
 -10  -3 -13 7868.29 498.063   1
 -10   3 -13 7133.27 615.553   1
 -10   3 -12 4557.27 548.735   3
 -10   3 -12 3794.98 448.271   1
 -10  -3 -12 3940.27 318.966   1
 -10   3 -12 3938.53 441.679  10
 -10   3 -11 9979.45 720.624  10
 -10  -3 -11 10051.0 834.424   8
 -10  -3 -11 10769.3 857.792   2
 -10   3 -11 10754.8 825.248   3
 -10   3 -11 10657.2 744.058   1
 -10  -3 -11 10830.1 614.630   1
 -10   3 -11 9871.50 827.485   7
 -10  -3 -11 10300.4 910.460   7
 -10   3 -10 2026.04 323.122  10
 -10  -3 -10 2117.48 417.846   8
 -10   3 -10 1403.20 368.654   3
 -10  -3 -10 2616.76 444.624   2
 -10  -3 -10 2503.50 246.415   1
 -10   3 -10 2433.08 338.513   1
 -10   3 -10 2078.76 406.240   7
 -10  -3 -10 2096.38 466.617   7
 -10  -3  -9 6722.03 717.142   7
 -10   3  -9 6688.64 645.582   7
 -10   3  -9 6414.59 532.553  10
 -10  -3  -9 7350.38 668.828   8
 -10  -3  -9 8036.41 685.607   2
 -10   3  -9 8160.71 654.795   3
 -10   3  -9 6786.36 564.250   1
 -10  -3  -9 7465.73 466.332   1
 -10   3  -8 2726.10 326.981  10
 -10  -3  -8 2199.44 418.957   8
 -10   3  -8 3216.20 445.430   3
 -10  -3  -8 2934.66 435.844   2
 -10  -3  -8 3464.67 492.949   7
 -10   3  -8 3480.58 467.482   7
 -10  -3  -8 2903.54 266.355   1
 -10   3  -8 3345.11 373.115   1
 -10  -3  -7 7517.15 644.392   2
 -10   3  -7 7372.26 632.612   7
 -10  -3  -7 7337.90 683.830   7
 -10  -3  -7 7318.72 639.433   8
 -10   3  -7 6908.38 506.901  10
 -10   3  -7 7368.10 557.436   1
 -10  -3  -7 7131.27 460.087   1
 -10   3  -7 7594.54 636.058   3
 -10   3  -6 900.508 280.665   7
 -10  -3  -6 935.701 330.879   7
 -10  -3  -6 1048.62 319.005   6
 -10   3  -6 1355.73 320.024   6
 -10  -3  -6 1372.35 336.176   8
 -10   3  -6 1402.09 277.811   1
 -10  -3  -6 1371.22 199.898   1
 -10   3  -6 1342.42 336.612   3
 -10  -3  -6 1745.96 360.902   2
 -10   3  -6 1094.07 207.971  10
 -10  -3  -5 2010.29 375.581   7
 -10   3  -5 2074.57 370.036   6
 -10  -3  -5 2077.44 379.869   6
 -10   3  -5 2117.26 361.677   3
 -10   3  -5 2498.36 338.807   7
 -10   3  -5 2113.94 311.072   1
 -10  -3  -5 1465.68 365.114   3
 -10  -3  -5 1728.36 354.151   2
 -10   3  -4 5238.17 522.089   6
 -10  -3  -4 5170.43 526.516   6
 -10   3  -4 6467.62 545.219   3
 -10  -3  -4 6792.29 598.448   7
 -10   3  -4 5866.15 513.612   7
 -10   3  -4 5417.03 466.213   1
 -10  -3  -4 6371.18 545.880   2
 -10   3  -3 6670.59 541.663   7
 -10  -3  -3 6492.43 592.956   7
 -10   3  -3 6852.10 586.372   3
 -10   3  -3 7805.62 594.209  11
 -10  -3  -3 6277.83 558.887   2
 -10  -3  -3 6698.93 573.852   6
 -10   3  -3 6825.28 576.536   6
 -10   3  -2 3403.22 374.686   7
 -10   3  -2 3520.33 407.260   6
 -10  -3  -2 3344.67 409.846   6
 -10   3  -2 3912.82 439.381   3
 -10   3  -2 3427.11 392.794  11
 -10  -3  -2 3493.39 195.290  10
 -10  -3  -2 4055.57 407.819   2
 -10   3  -1 4975.52 461.922   6
 -10  -3  -1 4078.94 433.357   6
 -10   3  -1 4265.40 446.287   3
 -10  -3  -1 4284.18 418.532   2
 -10   3  -1 4025.74 427.004  11
 -10   3  -1 4279.03 415.742   7
 -10   3   0 2551.21 322.360   7
 -10   3   0 2594.63 372.020   3
 -10   3   0 2600.85 333.983   6
 -10  -3   0 2124.96 333.637   6
 -10   3   0 2338.86 331.546  11
 -10  -3   0 2379.75 301.826   2
 -10  -3   0 1968.88 358.085   3
 -10   3   1 416.100 249.647   3
 -10   3   1 469.489 217.191   6
 -10  -3   1 285.107 228.181   6
 -10  -3   1 312.262 253.373   3
 -10  -3   1 330.114 195.254   2
 -10  -3   1 553.244 227.251   5
 -10   3   1 276.972 228.006  11
 -10   3   1 414.695 211.905   7
 -10   3   2 1166.01 245.165   7
 -10  -3   2 1016.97 271.923   3
 -10   3   2 1077.08 289.588   3
 -10  -3   2 1763.96 299.039   6
 -10   3   2 1727.02 296.582   6
 -10  -3   2 986.192 201.212   2
 -10  -3   2 1168.27 262.774   5
 -10  -3   2 1005.84 145.556  11
 -10   3   2 1086.73 247.433  11
 -10  -3   3 1458.46 286.111   6
 -10   3   3 1991.81 295.447   6
 -10  -3   3 1851.47 229.628   2
 -10  -3   3 831.594 257.198   5
 -10   3   3 1667.77 294.405  11
 -10  -3   3 1380.12 153.403  11
 -10  -3   3 1529.27 289.438   3
 -10   3   3 1467.03 295.728   3
 -10  -3   4 1048.22 276.932   7
 -10  -3   4 798.789 251.211   6
 -10   3   4 955.216 240.979   6
 -10  -3   4 848.552 251.620   5
 -10  -3   4 828.563 121.021  11
 -10   3   4 681.924 236.286  11
 -10  -3   4 588.572 148.511   2
 -10  -3   4 522.993 258.428   3
 -10   3   4 1337.08 282.775   3
 -10  -3   5 193.398 212.670   6
 -10   3   5 775.749 240.345   6
 -10  -3   5 451.744 233.808   5
 -10   3   5 177.566 188.506  11
 -10  -3   5 66.1536 212.518   7
 -10   3   5 35.5835 234.694   3
 -10  -3   5 549.559 229.180   3
 -10  -3   6 393.087 230.390   6
 -10   3   6 31.2820 193.503   6
 -10  -3   6 198.407 239.497   5
 -10   3   6 355.580 217.707  11
 -10  -3   6 468.314 242.266   7
 -10  -3   6 288.916 202.400   3
 -10   3   6 179.909 224.645   3
 -10  -3   7 34.0135 218.245   5
 -10   3   7 238.434 204.690  11
 -10  -3   7 223.130 217.155   3
 -10   3   7 109.472 262.204   3
 -10   3   7 350.080 230.361   6
 -10  -3   7 33.5433 226.654   6
 -10  -3   8 413.482 244.047   6
 -10   3   8 324.986 217.861   6
 -10   3   8 332.001 200.669  11
 -10   3   8 289.724 207.920   5
 -10   3   8 36.9568 269.418   3
 -10  -3   8 126.596 224.189   3
 -10  -3   8 109.294 118.014   9
 -10   3   9 464.637 220.986  11
 -10   3   9 628.988 255.444   5
 -10   3   9 800.536 247.983   6
 -10  -3   9 779.362 252.262   6
 -10  -3   9 605.693 94.6697   9
 -10  -3   9 537.038 247.401   3
 -10   3   9 639.078 295.656   3
 -10   3  10 2773.32 357.297   6
 -10  -3  10 2733.16 379.353   6
 -10   3  10 2641.35 394.325   5
 -10  -3  10 2078.33 329.368   3
 -10   3  11 1549.14 300.207   6
 -10  -3  11 1125.32 298.571   6
 -10   3  11 1616.73 320.207   5
 -10  -3  11 1325.76 294.321   3
 -10   3  12 1499.58 322.837   5
 -10  -3  12 1302.89 310.100   5
 -10   3  12 1558.08 308.840   6
 -10   3  12 1436.98 245.851   9
 -10  -3  12 1328.66 292.657   3
 -10   3  13 4904.24 506.898   6
 -10   3  13 5930.43 551.639   5
 -10  -3  13 5083.16 521.988   5
 -10   3  13 4992.36 397.308   9
 -10  -3  14 1677.05 319.917   5
 -10   3  14 1848.32 358.755   5
 -10   3  14 1432.39 237.986   9
 -10   3  15 3728.43 337.281   9
 -10   3  15 3986.19 484.699   5
 -10  -3  15 3546.90 465.952   5
 -10  -3  16 2986.03 214.439   8
 -10  -3  16 2773.08 445.315   1
 -10   3  17 4238.55 512.833   5
 -10  -3  17 4380.19 531.583   1
 -10  -3  18 3383.77 492.125   1
 -10   3  19 3709.85 413.129   8
 -10  -3  19 3646.70 544.182   1
 -10   3  20 2342.36 351.626   8
 -10  -3  20 3011.50 494.613   1
 -10   3  21 3895.71 420.228   8
 -10  -3  21 4069.71 543.924   1
 -10  -3  22 3045.38 535.217   1
 -10  -4 -18 2509.94 558.645   2
 -10   4 -18 4624.25 536.300  10
 -10   4 -17 10459.7 794.183   3
 -10  -4 -17 8433.83 848.366   2
 -10   4 -17 8059.08 719.563  10
 -10   4 -16 2839.65 462.249   3
 -10  -4 -16 1836.66 523.540   2
 -10   4 -16 2149.66 380.413  10
 -10   4 -15 12839.5 905.855   3
 -10   4 -15 11154.5 841.649  10
 -10   4 -14 3909.15 489.417   3
 -10   4 -14 2821.18 415.073  10
 -10   4 -13 10223.5 796.360  10
 -10   4 -13 13168.1 894.190   3
 -10   4 -13 12106.3 830.635   1
 -10  -4 -12 3440.80 531.465   2
 -10   4 -12 3466.48 465.680   3
 -10   4 -12 2746.63 386.357  10
 -10   4 -12 3519.41 417.580   1
 -10  -4 -12 2811.36 233.799   1
 -10   4 -11 20502.9 1254.77   7
 -10   4 -11 17298.2 1119.43  10
 -10  -4 -11 20940.1 1287.70   2
 -10   4 -11 20610.7 1209.55   3
 -10  -4 -11 18353.6 951.498   1
 -10   4 -11 20082.8 1152.25   1
 -10   4 -10 9081.82 754.506   7
 -10  -4 -10 9840.07 844.777   7
 -10   4 -10 8015.84 636.134  10
 -10  -4 -10 9013.16 769.492   8
 -10  -4 -10 9016.76 762.117   2
 -10   4 -10 10103.6 735.112   3
 -10  -4 -10 8210.98 490.230   1
 -10   4 -10 8716.15 663.109   1
 -10  -4  -9 25303.9 1549.67   7
 -10   4  -9 25912.3 1438.20   7
 -10   4  -9 22477.4 1297.57  10
 -10  -4  -9 22694.9 1437.87   8
 -10  -4  -9 23062.3 1437.27   2
 -10  -4  -9 23598.8 1165.30   1
 -10   4  -9 22455.2 1322.89   1
 -10   4  -9 25447.5 1404.06   3
 -10   4  -8 9970.25 748.948   3
 -10   4  -8 9337.20 744.305   7
 -10  -4  -8 10587.3 850.337   7
 -10  -4  -8 9208.07 762.020   8
 -10   4  -8 8883.62 641.674  10
 -10  -4  -8 9915.54 780.651   2
 -10  -4  -8 9539.16 536.995   1
 -10   4  -8 9479.50 688.747   1
 -10   4  -7 30024.2 1626.45  10
 -10   4  -7 33007.1 1743.68   3
 -10   4  -7 33511.9 1745.87   7
 -10  -4  -7 32255.9 1798.15   8
 -10  -4  -7 30869.3 1528.78   1
 -10   4  -7 31803.8 1686.11   1
 -10  -4  -7 32690.4 1785.76   2
 -10  -4  -6 11327.7 784.519   6
 -10   4  -6 10377.4 726.974   7
 -10  -4  -6 10177.9 758.039   2
 -10   4  -6 9097.63 716.638   3
 -10  -4  -6 9143.04 552.588   1
 -10   4  -6 10574.1 698.214   1
 -10   4  -5 23151.9 1391.35   6
 -10  -4  -5 26318.2 1416.12   6
 -10   4  -5 22400.2 1320.56   7
 -10  -4  -5 24197.7 1388.51   2
 -10   4  -5 22841.4 1311.02   1
 -10   4  -5 24376.8 1366.61   3
 -10   4  -4 10775.3 749.879   3
 -10  -4  -4 10740.5 752.249   6
 -10   4  -4 10082.5 755.378   6
 -10   4  -4 11208.1 717.214   7
 -10  -4  -4 9642.61 733.757   2
 -10   4  -4 9130.33 735.402  11
 -10   4  -4 9373.81 684.223   1
 -10   4  -3 57218.9 2965.63  11
 -10   4  -3 61381.8 2919.73   7
 -10   4  -3 58644.4 2955.57   3
 -10   4  -3 63082.1 2990.72   6
 -10  -4  -3 62229.0 2975.57   6
 -10  -4  -3 60575.1 3000.79   8
 -10  -4  -3 60454.0 2957.19   2
 -10   4  -3 53027.1 2887.67   1
 -10  -4  -2 26858.3 1469.70   8
 -10   4  -2 26162.4 1393.43   7
 -10   4  -2 27679.0 1450.25   6
 -10  -4  -2 26193.0 1428.99   6
 -10   4  -2 26082.2 1435.58   3
 -10  -4  -2 25806.0 1410.64   2
 -10  -4  -2 25052.0 1451.44   3
 -10   4  -2 24069.8 1419.68  11
 -10  -4  -2 24335.1 1212.58  10
 -10  -4  -1 54037.2 2644.69   7
 -10   4  -1 54028.9 2581.33   7
 -10   4  -1 53089.6 2633.75   3
 -10  -4  -1 53160.3 2621.35   6
 -10   4  -1 54163.3 2621.57   6
 -10  -4  -1 52519.9 2586.17   2
 -10  -4  -1 48074.0 2632.51   3
 -10  -4  -1 50717.6 2392.81  10
 -10   4  -1 51619.0 2624.06  11
 -10   4   0 18473.9 1072.93   7
 -10  -4   0 19568.6 1129.15   7
 -10   4   0 19248.3 1135.46   3
 -10  -4   0 18119.2 1129.99   3
 -10   4   0 18394.6 1096.70   6
 -10  -4   0 20616.9 1126.61   6
 -10  -4   0 19362.9 1080.53   2
 -10  -4   0 19138.4 1071.95   5
 -10   4   0 18218.9 1114.33  11
 -10  -4   0 17727.0 954.591   4
 -10  -4   1 58353.8 2703.49   7
 -10   4   1 55339.6 2653.09   7
 -10   4   1 53756.5 2694.86   3
 -10  -4   1 51335.9 2684.94   3
 -10  -4   1 55021.0 2674.49   6
 -10   4   1 55791.8 2672.02   6
 -10  -4   1 54225.0 2617.57   2
 -10  -4   1 51776.9 2637.70   5
 -10   4   1 48801.1 2658.53  11
 -10  -4   1 52052.8 2539.01   4
 -10  -4   2 29641.6 1502.52   7
 -10   4   2 27907.4 1464.39   7
 -10   4   2 30084.9 1523.46   3
 -10  -4   2 24450.4 1470.17   3
 -10  -4   2 29376.0 1494.12   6
 -10   4   2 28386.6 1476.55   6
 -10  -4   2 26494.7 1398.77   2
 -10  -4   2 27173.3 1457.47   5
 -10  -4   2 25776.9 1289.61  11
 -10   4   2 26321.4 1476.27  11
 -10  -4   2 25750.3 1363.13   4
 -10  -4   3 67403.9 3262.06   4
 -10  -4   3 81032.8 3407.44   7
 -10  -4   3 75063.8 3376.14   6
 -10   4   3 73099.0 3360.23   6
 -10  -4   3 72447.7 3353.31   5
 -10   4   3 69514.1 3363.94  11
 -10  -4   3 63100.5 3135.68  11
 -10  -4   3 69399.1 3258.87   2
 -10   4   3 72441.9 3400.04   3
 -10  -4   3 70928.6 3375.81   3
 -10  -4   4 17963.3 1067.10   7
 -10  -4   4 17666.8 1059.98   6
 -10   4   4 19597.4 1066.11   6
 -10  -4   4 17299.5 944.940   2
 -10   4   4 16524.1 1049.40  11
 -10  -4   4 19005.1 1072.03   5
 -10  -4   4 16838.7 1054.78   3
 -10   4   4 20046.2 1116.21   3
 -10  -4   4 16692.3 989.940   4
 -10  -4   5 70037.2 3363.64   4
 -10  -4   5 75755.3 3444.93   7
 -10   4   5 71301.8 3410.71   6
 -10  -4   5 70537.4 3421.49   6
 -10  -4   5 67582.5 3268.00   2
 -10   4   5 70476.5 3423.44  11
 -10  -4   5 70974.6 3418.32   5
 -10   4   5 73631.5 3467.49   3
 -10  -4   5 67725.5 3406.69   3
 -10  -4   5 67797.3 3311.51   9
 -10  -4   6 19936.8 1080.48   4
 -10  -4   6 20409.2 1127.57   7
 -10  -4   6 19546.0 1119.22   6
 -10   4   6 19892.8 1105.77   6
 -10  -4   6 18014.6 936.415   2
 -10  -4   6 20386.2 1129.84   5
 -10  -4   6 18011.8 984.814   9
 -10   4   6 17859.0 1099.07  11
 -10  -4   6 16733.1 1077.58   3
 -10   4   6 18497.7 1130.43   3
 -10  -4   7 90831.2 4104.28   7
 -10   4   7 84847.0 4063.81   6
 -10  -4   7 87280.5 4091.80   6
 -10   4   7 79592.4 4060.55  11
 -10  -4   7 90835.6 4106.75   5
 -10   4   7 87237.1 4122.93   3
 -10  -4   7 85447.3 4051.52   4
 -10  -4   7 80584.3 3913.30   9
 -10  -4   7 81798.3 4052.40   3
 -10  -4   8 20733.5 1202.57   6
 -10   4   8 20401.8 1179.68   6
 -10   4   8 20380.7 1192.59  11
 -10  -4   8 21152.3 1212.65   5
 -10  -4   8 18819.6 1161.63   3
 -10   4   8 21104.6 1232.93   3
 -10  -4   8 22248.9 1195.06   4
 -10  -4   8 19955.2 1010.21   9
 -10   4   9 60487.5 3094.72  11
 -10   4   9 62803.9 3093.68   6
 -10  -4   9 64280.7 3121.84   6
 -10  -4   9 63467.4 3081.97   3
 -10  -4   9 62185.5 3118.19   5
 -10  -4   9 62787.2 3098.41   4
 -10   4  10 29762.5 1586.67   6
 -10  -4  10 29142.2 1602.81   6
 -10  -4  10 25762.0 1534.32   3
 -10   4  10 30429.7 1620.64   5
 -10  -4  10 30361.0 1601.65   4
 -10   4  11 47384.4 2455.94   6
 -10  -4  11 49140.1 2493.52   6
 -10   4  11 49297.5 2493.43   5
 -10  -4  11 45772.6 2411.64   3
 -10  -4  11 50937.2 2501.18   4
 -10  -4  12 17573.1 1057.58   6
 -10   4  12 17000.6 1024.88   6
 -10   4  12 16473.1 943.025   9
 -10   4  12 15219.3 1037.51   5
 -10  -4  12 15565.5 977.466   3
 -10  -4  13 38503.9 2221.62   1
 -10  -4  13 40157.2 2005.40   8
 -10   4  13 43435.1 2097.79   9
 -10   4  13 42301.0 2201.52   6
 -10  -4  14 18685.5 1157.08   5
 -10  -4  14 17454.0 902.776   8
 -10   4  14 17851.2 1008.69   9
 -10   4  14 19952.8 1161.86   5
 -10   4  15 43899.2 1801.50   9
 -10   4  15 45138.4 1981.03   5
 -10   4  16 9550.33 642.332   9
 -10   4  16 10772.9 793.541   5
 -10  -4  17 23781.3 1529.64   1
 -10   4  17 27368.3 1520.83   5
 -10  -4  18 14506.7 1041.55   1
 -10   4  19 20494.2 1263.47   8
 -10  -4  19 24848.9 1434.17   1
 -10   4  20 6568.24 584.971   8
 -10  -4  20 8190.76 720.682   1
 -10   4  21 10693.9 768.391   8
 -10  -4  21 12083.1 931.347   1
 -10  -4  22 2054.25 464.298   1
 -10  -5 -17 10052.1 927.078   2
 -10   5 -17 9693.20 808.980  10
 -10   5 -16 750.744 378.999   3
 -10   5 -16 392.740 305.151  10
 -10   5 -15 9508.45 775.918  10
 -10   5 -15 10486.9 796.722   3
 -10   5 -14 445.167 328.750   3
 -10   5 -14 363.805 278.001  10
 -10   5 -13 6519.56 608.770  10
 -10   5 -13 6514.67 608.346   3
 -10   5 -12-36.7130 294.410  10
 -10  -5 -12-51.6914 394.762   2
 -10   5 -12 429.650 322.196   3
 -10  -5 -11 10587.4 811.061   2
 -10   5 -11 8551.72 682.357   1
 -10   5 -11 7813.73 725.362   7
 -10   5 -11 9601.48 721.115   3
 -10   5 -11 8421.11 677.231  10
 -10  -5 -10 2803.71 446.221   2
 -10  -5 -10 2008.43 140.196   1
 -10   5 -10 2223.39 369.132   1
 -10   5 -10 2367.78 396.166   7
 -10   5 -10 1683.12 337.235  10
 -10   5 -10 2444.34 385.027   3
 -10   5  -9 16084.1 949.507   3
 -10  -5  -9 13176.6 975.718   2
 -10  -5  -9 12451.0 652.000   1
 -10   5  -9 15114.7 909.262   1
 -10   5  -9 15714.3 971.253   7
 -10  -5  -9 12778.3 955.566   8
 -10   5  -9 13947.3 869.197  10
 -10   5  -8 581.089 276.712   3
 -10  -5  -8 268.530 308.191   2
 -10  -5  -8 566.871 115.419   1
 -10   5  -8 607.637 265.519   1
 -10   5  -8 428.528 282.954   7
 -10  -5  -8 417.061 326.496   8
 -10   5  -8 854.485 250.897  10
 -10  -5  -7 2273.09 409.490   2
 -10   5  -7 2528.75 373.438   1
 -10  -5  -7 3056.84 223.201   1
 -10   5  -7 3131.35 409.211   7
 -10   5  -7 3675.96 424.996   3
 -10  -5  -6 1781.92 422.198   7
 -10   5  -6 1604.13 309.767   7
 -10  -5  -6 1732.52 341.255   6
 -10  -5  -6 1682.69 346.949   2
 -10   5  -6 2314.31 345.499   1
 -10  -5  -6 1628.82 172.244   1
 -10   5  -6 1410.41 327.253   3
 -10   5  -5 6689.51 533.746   7
 -10  -5  -5 5499.25 612.669   7
 -10   5  -5 6122.31 566.778   6
 -10  -5  -5 6616.40 599.616   6
 -10  -5  -5 5536.37 557.554   2
 -10   5  -5 7081.55 572.789   3
 -10   5  -5 6472.49 549.566   1
 -10  -5  -5 6033.52 376.928   1
 -10   5  -4 441.737 243.416   1
 -10  -5  -4 333.607 280.102   8
 -10   5  -4 354.970 223.984   7
 -10  -5  -4 670.448 333.135   7
 -10  -5  -4 527.716 288.630   6
 -10   5  -4 507.452 262.300   6
 -10  -5  -4 510.156 92.1670   4
 -10   5  -4 805.467 321.752  11
 -10   5  -4 657.299 263.338   3
 -10  -5  -4-36.9368 268.052   2
 -10  -5  -3 3811.05 463.298   3
 -10  -5  -3 4235.87 448.187   2
 -10   5  -3 4328.00 417.642   7
 -10  -5  -3 4667.79 510.723   7
 -10   5  -3 4377.00 466.874   3
 -10   5  -3 3733.14 452.312   6
 -10  -5  -3 4395.26 442.333   6
 -10  -5  -3 3961.62 471.129   8
 -10   5  -3 3556.26 460.451  11
 -10  -5  -3 4283.09 273.301   4
 -10   5  -3 4115.57 424.722   1
 -10   5  -2-38.2006 235.893  11
 -10  -5  -2-25.0108 107.055  10
 -10  -5  -2 39.0089 252.416   7
 -10   5  -2-27.6385 201.376   7
 -10   5  -2 68.9880 245.956   3
 -10  -5  -2 67.9531 238.678   6
 -10   5  -2 279.593 220.007   6
 -10  -5  -2 156.763 266.832   8
 -10  -5  -2 103.833 115.917   4
 -10  -5  -2-158.597 274.274   3
 -10  -5  -2 65.8838 236.610   2
 -10  -5  -1 4641.87 311.354  10
 -10  -5  -1 4651.35 503.990   8
 -10  -5  -1 4761.73 491.963   7
 -10   5  -1 4680.01 429.497   7
 -10   5  -1 4389.69 474.970   3
 -10   5  -1 5429.42 481.333   6
 -10  -5  -1 4555.93 451.564   6
 -10  -5  -1 4455.58 491.731   3
 -10  -5  -1 4610.74 445.797   2
 -10   5  -1 4684.07 474.344  11
 -10  -5  -1 4454.58 329.864   4
 -10  -5   0 381.560 115.253  10
 -10  -5   0 546.448 273.365   8
 -10  -5   0 494.731 256.253   7
 -10   5   0 250.414 223.803   7
 -10   5   0 555.377 244.468   3
 -10  -5   0 513.023 235.911   6
 -10   5   0 353.014 239.357   6
 -10  -5   0 329.373 241.639   3
 -10  -5   0 288.828 206.694   2
 -10  -5   0 297.511 209.914   5
 -10   5   0 477.689 246.739  11
 -10  -5   0 391.526 148.988   4
 -10  -5   1 4585.97 448.317   8
 -10  -5   1 3984.75 425.867   7
 -10   5   1 3869.85 393.196   7
 -10  -5   1 3840.64 439.349   3
 -10   5   1 3563.34 418.001   3
 -10  -5   1 3725.40 400.792   6
 -10   5   1 3615.45 397.505   6
 -10  -5   1 3973.54 393.381   2
 -10  -5   1 3969.58 389.096   5
 -10   5   1 3689.36 424.668  11
 -10  -5   1 3297.57 311.011   4
 -10  -5   2 999.482 115.100  11
 -10  -5   2 1486.68 267.106   9
 -10  -5   2 1173.38 289.343   8
 -10  -5   2 1031.20 292.858   7
 -10   5   2 920.745 250.737   7
 -10   5   2 812.993 277.382   3
 -10   5   2 823.074 265.137   6
 -10  -5   2 1066.96 279.365   6
 -10  -5   2 1228.10 228.639   2
 -10  -5   2 816.939 284.675   3
 -10  -5   2 1100.89 263.347   5
 -10   5   2 1180.12 305.030  11
 -10  -5   2 1117.55 220.545   4
 -10  -5   3 101.160 184.426   9
 -10  -5   3 288.144 238.270   8
 -10  -5   3 164.331 252.710   7
 -10   5   3 35.7578 233.563   3
 -10  -5   3 264.458 257.373   3
 -10  -5   3 63.2205 206.505   6
 -10   5   3 90.2934 209.964   6
 -10  -5   3 401.801 203.504   2
 -10  -5   3 208.900 194.976   5
 -10   5   3 71.4401 227.101  11
 -10  -5   3 250.567 184.933   4
 -10  -5   4 871.176 218.852   9
 -10  -5   4 1525.16 305.833   8
 -10  -5   4 1929.04 310.823   7
 -10  -5   4 1095.81 285.549   3
 -10   5   4 1303.03 297.180   3
 -10  -5   4 1532.69 277.565   6
 -10   5   4 841.177 265.663   6
 -10  -5   4 1200.30 204.930   2
 -10  -5   4 1600.16 285.806   5
 -10  -5   4 1045.49 232.508   4
 -10   5   4 1317.74 312.941  11
 -10  -5   5 108.027 212.892   4
 -10  -5   5 142.988 161.105   9
 -10  -5   5 173.439 209.268   8
 -10  -5   5 197.989 242.235   7
 -10  -5   5 32.3744 215.164   6
 -10   5   5 333.196 234.395   6
 -10  -5   5 254.519 228.646   5
 -10   5   5 392.460 250.750  11
 -10  -5   5 263.068 144.078   2
 -10  -5   5 62.8938 235.615   3
 -10   5   5-36.8048 244.572   3
 -10  -5   6 202.773 212.978   4
 -10  -5   6 366.152 267.266   7
 -10   5   6 398.135 247.382   6
 -10  -5   6 230.225 234.911   6
 -10  -5   6 314.593 151.129   2
 -10  -5   6 248.359 159.263   9
 -10  -5   6 81.8156 226.600   8
 -10  -5   6 328.523 239.751   5
 -10   5   6 535.031 269.223  11
 -10  -5   6 277.718 237.549   3
 -10   5   6 672.312 254.670   3
 -10  -5   7 1578.83 284.577   4
 -10  -5   7 1144.17 287.406   7
 -10  -5   7 1110.46 275.355   6
 -10   5   7 588.922 241.236   6
 -10  -5   7 948.572 153.328   2
 -10  -5   7 973.584 168.404   9
 -10  -5   7 1507.44 275.436   8
 -10  -5   7 1152.74 277.373   5
 -10   5   7 751.947 255.801  11
 -10  -5   7 1274.56 279.116   3
 -10   5   7 913.049 296.062   3
 -10  -5   8 394.830 256.090   4
 -10  -5   8 308.224 240.617   7
 -10   5   8 94.7270 218.469   6
 -10  -5   8-34.5775 221.778   6
 -10  -5   8 121.908 99.9923   2
 -10   5   8 36.0920 241.778  11
 -10  -5   8 34.9799 226.388   5
 -10  -5   8 118.401 194.303   8
 -10  -5   8-59.7072 236.629   3
 -10  -5   9 205.744 220.530   3
 -10  -5   9 208.588 250.081   4
 -10  -5   9 321.763 241.837   6
 -10   5   9 419.778 232.340   6
 -10  -5   9 36.0101 247.529   5
 -10  -5   9 565.549 194.137   8
 -10   5   9 329.709 265.387  11
 -10  -5  10 404.850 262.863   6
 -10   5  10 498.425 254.202   6
 -10  -5  10 291.951 171.470   8
 -10  -5  10 260.260 243.188   5
 -10  -5  10 521.907 221.938   3
 -10  -5  10 36.5762 261.238   4
 -10  -5  11 4395.30 452.282   6
 -10   5  11 3215.67 393.543   6
 -10  -5  11 2584.61 417.910   1
 -10  -5  11 2855.16 283.534   8
 -10  -5  11 3418.90 418.891   5
 -10  -5  11 3440.76 382.623   3
 -10  -5  11 3405.48 425.237   4
 -10  -5  12 78.0492 265.705   6
 -10   5  12 35.2254 233.965   6
 -10  -5  12 203.735 290.545   1
 -10  -5  12-83.1840 132.969   8
 -10   5  12 298.331 241.450   9
 -10  -5  12-39.5773 260.631   5
 -10  -5  12 255.706 245.678   3
 -10  -5  12 39.9199 280.431   4
 -10  -5  13 4058.90 494.589   1
 -10  -5  13 5260.68 543.277   4
 -10   5  13 4453.90 475.747   5
 -10   5  13 3731.80 440.912   6
 -10  -5  13 4031.14 280.809   8
 -10   5  13 3620.74 400.462   9
 -10  -5  14 480.715 327.366   1
 -10  -5  14 172.063 275.981   4
 -10   5  14 156.149 252.747   5
 -10   5  14 261.529 268.491   6
 -10   5  14 79.4805 215.076   9
 -10   5  15 4760.57 439.348   9
 -10  -5  15 4604.00 554.224   1
 -10   5  15 4683.35 492.489   6
 -10   5  15 6042.79 551.171   5
 -10   5  16 644.991 289.839   5
 -10   5  16 105.234 211.368   9
 -10   5  17 8590.01 678.308   5
 -10   5  17 7248.84 564.810   9
 -10   5  19 4924.70 514.203   8
 -10  -5  19 4560.68 603.261   1
 -10   5  20 1182.00 322.310   8
 -10  -5  20 302.574 356.003   1
 -10   5  21 3785.28 453.884   8
 -10  -5  21 4931.35 595.775   1
 -10   6 -17 10533.6 822.095  10
 -10  -6 -17 9371.49 929.312   2
 -10   6 -16-317.281 321.117  10
 -10   6 -15 13978.4 975.886  10
 -10   6 -14 125.872 294.735  10
 -10   6 -14-151.178 318.524   3
 -10   6 -13 20117.9 1261.31  10
 -10  -6 -13 20761.6 1372.16   2
 -10   6 -13 21434.9 1258.24   3
 -10   6 -12 346.628 298.044  10
 -10  -6 -12 156.588 355.524   2
 -10   6 -12 184.299 274.365   3
 -10   6 -11 27432.5 1628.62  10
 -10  -6 -11 31025.9 1760.55   2
 -10   6 -11 31167.8 1652.80   3
 -10  -6 -10 585.397 341.008   2
 -10   6 -10 607.330 285.909   3
 -10   6 -10 528.161 288.326  10
 -10   6 -10 524.674 297.186   7
 -10  -6  -9 47227.4 2445.59   2
 -10   6  -9 46555.6 2356.71   1
 -10   6  -9 46169.2 2353.38   3
 -10   6  -9 50666.5 2403.02   7
 -10  -6  -8 407.833 337.267   2
 -10   6  -8 178.196 261.751   1
 -10   6  -8 313.991 275.084   3
 -10  -6  -8 682.938 352.314   9
 -10  -6  -8 462.773 360.881   7
 -10   6  -8-37.3313 264.481   7
 -10   6  -7 49509.0 2493.94   7
 -10  -6  -7 52476.6 2682.34   7
 -10  -6  -7 48994.2 2568.60   2
 -10   6  -7 48022.6 2485.82   3
 -10  -6  -7 48548.0 2566.40   9
 -10   6  -7 47288.3 2483.81   1
 -10   6  -6 342.860 278.145   3
 -10   6  -6 256.970 234.078   7
 -10  -6  -6 263.096 331.266   7
 -10  -6  -6-124.755 319.631   2
 -10  -6  -6 89.1688 81.6280   1
 -10   6  -6 414.740 273.936   1
 -10  -6  -6 42.6625 301.986   9
 -10  -6  -6 66.1674 81.0462   4
 -10  -6  -5 64081.4 2814.78   1
 -10   6  -5 61044.7 3022.24   1
 -10  -6  -5 57087.3 3050.43   2
 -10   6  -5 64881.0 3006.58   7
 -10  -6  -5 66228.5 3188.70   7
 -10  -6  -5 64903.9 3088.75   6
 -10  -6  -5 61414.7 3110.04   8
 -10  -6  -5 65611.1 3104.13   9
 -10  -6  -5 55691.5 2803.84   4
 -10   6  -5 60190.6 3026.08   3
 -10  -6  -4 3909.75 470.923   2
 -10   6  -4 3371.54 380.503   7
 -10  -6  -4 4005.66 510.259   7
 -10   6  -4 3683.68 442.203   6
 -10  -6  -4 3813.16 450.857   6
 -10  -6  -4 3322.96 432.844   9
 -10  -6  -4 4078.65 502.314   8
 -10  -6  -4 3189.57 250.034   4
 -10   6  -4 2763.62 393.665   3
 -10  -6  -3 53438.2 2796.41   9
 -10   6  -3 53573.1 2772.73   3
 -10  -6  -3 58508.8 2802.19   6
 -10   6  -3 60395.1 2822.39   6
 -10   6  -3 58027.1 2729.14   7
 -10  -6  -3 63596.7 2901.13   7
 -10  -6  -3 54888.4 2836.97   8
 -10  -6  -3 51888.0 2592.10   4
 -10  -6  -3 53194.3 2783.14   2
 -10  -6  -2 8107.52 513.089  10
 -10  -6  -2 8414.19 665.513   9
 -10  -6  -2 7244.36 670.092   8
 -10  -6  -2 9245.20 706.884   7
 -10   6  -2 9503.97 619.516   7
 -10   6  -2 8053.15 646.453   3
 -10   6  -2 10126.6 685.909   6
 -10  -6  -2 10466.3 687.092   6
 -10  -6  -2 8408.86 686.898   3
 -10  -6  -2 9102.33 673.715   2
 -10  -6  -2 7728.33 501.486   4
 -10  -6  -1 52646.2 2622.45   9
 -10  -6  -1 50865.0 2461.40  10
 -10  -6  -1 54976.7 2678.03   8
 -10  -6  -1 54668.5 2669.01   7
 -10   6  -1 53409.3 2562.62   7
 -10   6  -1 50859.8 2622.11   3
 -10   6  -1 56276.7 2631.55   6
 -10  -6  -1 55908.5 2628.10   6
 -10  -6  -1 49267.4 2642.60   3
 -10  -6  -1 50809.1 2602.24   2
 -10  -6  -1 52362.1 2548.12   5
 -10   6  -1 48091.0 2650.98  11
 -10  -6  -1 48987.9 2466.58   4
 -10  -6   0 2741.15 242.475  10
 -10  -6   0 1949.63 343.977   9
 -10  -6   0 2208.35 372.857   8
 -10   6   0 2511.23 321.367   7
 -10  -6   0 2736.73 386.928   7
 -10   6   0 2957.91 396.592   3
 -10  -6   0 2816.35 362.298   6
 -10   6   0 2085.50 335.580   6
 -10  -6   0 2481.94 345.681   2
 -10  -6   0 2702.94 386.853   3
 -10  -6   0 2681.17 323.230   5
 -10   6   0 2435.80 377.592  11
 -10  -6   0 2830.05 276.330   4
 -10  -6   1 48040.9 2316.09   9
 -10  -6   1 49551.0 2370.39   8
 -10   6   1 46407.4 2283.00   7
 -10  -6   1 49683.1 2364.02   7
 -10  -6   1 42450.1 2331.49   3
 -10   6   1 47978.4 2360.50   3
 -10  -6   1 52091.8 2346.25   6
 -10   6   1 50108.9 2332.35   6
 -10  -6   1 45795.0 2287.65   2
 -10  -6   1 46829.0 2287.64   5
 -10  -6   1 39608.3 2120.72  11
 -10   6   1 48788.5 2385.73  11
 -10  -6   1 44981.0 2224.45   4
 -10  -6   2 8675.18 610.497   9
 -10  -6   2 8736.35 654.318   8
 -10  -6   2 8829.03 646.363   7
 -10   6   2 8267.48 595.818   7
 -10  -6   2 8000.02 626.353   3
 -10   6   2 8969.94 663.477   3
 -10  -6   2 8932.94 635.229   6
 -10   6   2 8539.77 613.432   6
 -10  -6   2 7394.43 586.210   2
 -10  -6   2 8493.29 606.558   5
 -10   6   2 7909.92 647.793  11
 -10  -6   2 7352.81 545.212   4
 -10   6   3 79249.2 4027.86  11
 -10  -6   3 89361.4 3983.51   5
 -10  -6   3 77031.8 3909.24   2
 -10  -6   3 82551.7 3942.89   9
 -10  -6   3 85210.5 4000.62   7
 -10  -6   3 83700.6 3986.36   6
 -10   6   3 85126.5 3972.66   6
 -10  -6   3 84539.0 4000.07   8
 -10  -6   3 79737.9 3981.46   3
 -10   6   3 87771.8 4040.34   3
 -10  -6   3 78719.8 3917.78   4
 -10  -6   4 1173.89 263.977   4
 -10  -6   4 1180.51 248.490   9
 -10  -6   4 1401.89 311.073   8
 -10  -6   4 947.419 258.845   7
 -10   6   4 1140.49 308.627   3
 -10  -6   4 1245.06 296.216   3
 -10   6   4 1480.36 296.153   6
 -10  -6   4 1749.32 289.984   6
 -10  -6   4 1348.10 273.405   5
 -10   6   4 1346.59 313.591  11
 -10  -6   4 1036.80 227.850   2
 -10  -6   5 68416.9 3294.36   8
 -10  -6   5 65828.6 3222.82   9
 -10  -6   5 71359.9 3332.48   7
 -10  -6   5 71111.1 3326.81   6
 -10   6   5 70476.5 3299.68   6
 -10  -6   5 60972.5 3197.07   2
 -10   6   5 67988.2 3363.64   3
 -10  -6   5 71303.9 3297.34   4
 -10  -6   5 70197.8 3319.30   5
 -10  -6   5 65011.8 3301.43   3
 -10   6   5 68090.8 3367.68  11
 -10   6   6 2158.75 360.221  11
 -10  -6   6 2858.93 370.861   5
 -10  -6   6 2923.44 355.234   8
 -10  -6   6 3045.52 295.643   9
 -10  -6   6 2895.67 376.710   7
 -10  -6   6 3347.59 396.690   6
 -10   6   6 3708.47 378.849   6
 -10  -6   6 2745.98 279.869   2
 -10  -6   6 2633.61 347.712   4
 -10  -6   6 2871.42 377.883   3
 -10   6   6 2399.18 372.771   3
 -10  -6   6 2790.60 371.575   1
 -10   6   7 69664.9 3493.61  11
 -10  -6   7 73839.8 3469.04   5
 -10  -6   7 68465.6 3386.75   8
 -10  -6   7 73740.0 3464.12   7
 -10   6   7 75348.4 3446.74   6
 -10  -6   7 74695.5 3473.04   6
 -10  -6   7 66039.3 3297.51   2
 -10  -6   7 71150.1 3446.15   4
 -10  -6   7 71403.6 3424.74   3
 -10  -6   7 67961.7 3437.00   1
 -10   6   8 5249.77 548.946  11
 -10  -6   8 6512.74 545.133   5
 -10  -6   8 5743.14 378.324   2
 -10  -6   8 5009.50 433.894   8
 -10  -6   8 6043.70 534.858   7
 -10   6   8 6143.16 508.267   6
 -10  -6   8 6807.74 543.723   6
 -10  -6   8 5854.81 527.522   4
 -10  -6   8 5607.70 489.734   3
 -10  -6   8 4956.68 504.836   1
 -10   6   9 68238.9 3568.08  11
 -10  -6   9 69050.4 3336.46   2
 -10  -6   9 70452.4 3426.65   8
 -10  -6   9 81152.2 3572.75   7
 -10  -6   9 77592.6 3572.81   6
 -10   6   9 75353.0 3525.00   6
 -10  -6   9 74393.9 3560.03   5
 -10  -6   9 73489.4 3554.71   4
 -10  -6   9 72787.9 3493.76   3
 -10  -6   9 70153.9 3548.66   1
 -10   6  10 7679.82 662.047  11
 -10  -6  10 7373.43 647.394   4
 -10  -6  10 9141.25 681.801   6
 -10   6  10 7812.35 604.175   6
 -10  -6  10 7769.22 645.278   5
 -10  -6  10 7563.83 586.948   3
 -10  -6  10 8017.23 432.981   2
 -10  -6  10 8422.91 675.148   1
 -10  -6  10 8234.10 525.725   8
 -10  -6  11 63811.4 3198.43   3
 -10   6  11 67927.4 3264.73   6
 -10  -6  11 69184.2 3309.12   6
 -10  -6  11 70703.1 3315.81   5
 -10  -6  11 63435.9 3098.39   8
 -10  -6  11 65058.2 3307.13   1
 -10  -6  11 68597.9 3317.50   4
 -10  -6  12 909.452 153.130   8
 -10   6  12 726.087 254.810   6
 -10  -6  12 586.452 285.424   6
 -10  -6  12 864.749 304.547   4
 -10   6  12 363.941 247.586   9
 -10  -6  12 821.307 342.730   1
 -10  -6  12 1409.75 274.818   3
 -10  -6  12 1234.19 330.619   5
 -10   6  13 43601.3 2300.73   9
 -10  -6  13 45383.7 2388.08   6
 -10   6  13 45286.9 2344.99   6
 -10  -6  13 45223.6 2407.14   1
 -10  -6  13 50131.0 2441.28   4
 -10   6  14 2238.35 342.787   9
 -10   6  14 2715.97 375.763   6
 -10  -6  14 2507.94 439.555   1
 -10   6  15 35665.2 1860.78   6
 -10   6  15 33020.8 1781.52   9
 -10  -6  15 33876.1 1905.82   1
 -10   6  16 1035.21 283.853   9
 -10  -6  16 981.961 373.367   1
 -10   6  17 25475.9 1391.93   9
 -10  -6  17 24723.8 1523.81   1
 -10   6  19 21046.2 1271.00   8
 -10   6  20 1004.34 348.436   8
 -10   6  21 8437.36 721.425   8
 -10  -6  21 12877.8 950.210   1
 -10   7 -16 561.374 364.927  10
 -10   7 -15 10894.4 844.557  10
 -10   7 -14 1006.29 349.663  10
 -10  -7 -13 15271.3 1089.19   2
 -10   7 -13 13521.4 971.458  10
 -10   7 -12 447.707 330.639  10
 -10  -7 -12 524.609 363.348   2
 -10   7 -12 309.999 271.948   3
 -10   7 -11 13717.2 973.170  10
 -10  -7 -11 15848.1 1084.81   2
 -10   7 -11 15573.7 971.256   3
 -10  -7 -10 844.429 90.8257   4
 -10  -7 -10 725.490 85.2915   4
 -10   7 -10 1115.43 316.782   3
 -10  -7 -10 786.726 384.293   2
 -10  -7  -9 6538.93 363.309   4
 -10   7  -9 7866.14 704.871  11
 -10   7  -9 7945.65 616.156   3
 -10  -7  -9 8327.49 720.407   2
 -10   7  -8-35.2101 256.537   7
 -10   7  -8 391.343 338.384  11
 -10  -7  -8 7.62903 102.410   4
 -10  -7  -8-91.8164 277.870   2
 -10   7  -8-301.196 286.466   3
 -10   7  -7 10512.1 841.530  11
 -10  -7  -7 11010.8 829.803   9
 -10   7  -7 10477.8 734.897   3
 -10   7  -7 10247.4 722.461   7
 -10  -7  -7 10010.3 873.073   7
 -10  -7  -7 10579.6 827.681   2
 -10  -7  -7 10842.4 857.309   8
 -10  -7  -7 9578.10 537.514   4
 -10   7  -7 10452.8 757.689   1
 -10  -7  -6 1576.02 393.910   8
 -10   7  -6 1066.56 298.123   3
 -10  -7  -6 1361.12 425.980   7
 -10   7  -6 1917.50 320.699   7
 -10  -7  -6 1490.28 415.022   2
 -10   7  -6 1528.54 330.348   1
 -10  -7  -6 960.683 313.454   9
 -10  -7  -6 1505.83 172.062   4
 -10  -7  -5 6127.68 333.684   1
 -10  -7  -5 10044.3 700.072   9
 -10  -7  -5 7473.20 662.088   8
 -10   7  -5 8298.09 571.202   7
 -10  -7  -5 8735.14 748.778   7
 -10  -7  -5 8659.30 663.051   6
 -10  -7  -5 7259.68 634.776   2
 -10  -7  -5 6547.15 336.506   1
 -10   7  -5 8891.94 631.047   3
 -10  -7  -5 8231.74 434.662   4
 -10  -7  -4-81.1671 285.249   9
 -10  -7  -4 175.834 311.274   8
 -10   7  -4 81.4893 220.543   7
 -10  -7  -4 146.361 313.000   7
 -10  -7  -4 334.390 274.659   6
 -10  -7  -4 77.9135 287.967   2
 -10  -7  -4 260.392 105.262   1
 -10   7  -4 167.753 253.091   3
 -10  -7  -4 326.451 136.456   4
 -10  -7  -3 5091.20 402.024  10
 -10  -7  -3 5777.82 553.102   9
 -10  -7  -3 5720.73 576.481   8
 -10   7  -3 5569.42 464.505   7
 -10  -7  -3 5948.63 596.382   7
 -10   7  -3 5120.46 517.419   6
 -10  -7  -3 5438.55 527.245   6
 -10  -7  -3 5973.04 552.937   2
 -10  -7  -3 5184.94 345.513   1
 -10   7  -3 6438.88 540.146   3
 -10  -7  -3 5263.46 382.654   4
 -10   7  -2 137.176 242.971   1
 -10  -7  -2 220.970 140.716   1
 -10  -7  -2-121.910 248.703   3
 -10  -7  -2 493.764 300.554   2
 -10  -7  -2 522.277 306.216   9
 -10  -7  -2 251.308 172.449  10
 -10  -7  -2 165.514 299.551   8
 -10   7  -2 229.924 206.336   7
 -10  -7  -2 556.816 333.504   7
 -10   7  -2 708.673 275.967   6
 -10  -7  -2 201.877 231.182   6
 -10   7  -2 272.424 288.709   3
 -10  -7  -2 175.925 142.314   4
 -10   7  -1 2989.12 383.025   1
 -10  -7  -1 2396.72 368.442   2
 -10  -7  -1 2689.48 268.679   1
 -10  -7  -1 2829.26 267.901  11
 -10  -7  -1 3045.39 347.119   5
 -10  -7  -1 2722.84 407.154   3
 -10  -7  -1 3077.28 291.438  10
 -10  -7  -1 3338.43 388.981   9
 -10  -7  -1 2798.50 424.455   8
 -10   7  -1 2786.98 329.155   7
 -10  -7  -1 3166.97 429.728   7
 -10   7  -1 3066.15 384.728   6
 -10  -7  -1 2655.52 353.069   6
 -10   7  -1 3510.81 422.547   3
 -10  -7  -1 2472.66 279.484   4
 -10  -7   0 499.393 188.057   1
 -10  -7   0 353.048 131.142  11
 -10  -7   0 573.965 223.478   5
 -10  -7   0 820.135 298.157   3
 -10  -7   0 611.095 168.135  10
 -10  -7   0 440.379 235.562   9
 -10  -7   0 538.235 286.976   8
 -10  -7   0 531.388 265.695   7
 -10   7   0 835.750 239.140   7
 -10   7   0 662.126 272.261   3
 -10  -7   0 635.283 252.875   6
 -10   7   0 480.446 239.457   6
 -10  -7   0 471.900 267.615   2
 -10  -7   0 550.035 187.202   4
 -10  -7   1 414.094 205.481   1
 -10  -7   1 409.663 99.5529  11
 -10  -7   1 679.567 225.452   5
 -10  -7   1 463.800 269.966   3
 -10  -7   1 463.852 160.562  10
 -10  -7   1 848.188 303.426   8
 -10  -7   1 287.964 232.670   9
 -10   7   1 561.184 211.829   7
 -10  -7   1 1663.35 330.255   7
 -10   7   1 706.368 265.524   3
 -10  -7   1 716.590 246.564   6
 -10   7   1 525.820 228.160   6
 -10  -7   1 391.945 205.636   4
 -10  -7   1 650.650 243.748   2
 -10   7   2 702.180 311.671  11
 -10  -7   2 1132.49 250.202   5
 -10  -7   2 547.943 248.949   3
 -10  -7   2 944.658 247.135   4
 -10  -7   2 950.979 268.258   8
 -10  -7   2 418.760 227.247   9
 -10   7   2 821.727 235.206   7
 -10  -7   2 935.278 283.583   7
 -10   7   2 575.380 259.267   3
 -10   7   2 1024.60 256.854   6
 -10  -7   2 741.965 245.085   6
 -10  -7   2 1345.79 260.005   1
 -10  -7   2 1110.74 275.393   2
 -10   7   3 288.431 273.953  11
 -10  -7   3 206.413 210.629   5
 -10  -7   3 427.025 254.352   3
 -10  -7   3 240.163 204.166   4
 -10  -7   3 278.460 215.723   9
 -10  -7   3 335.419 258.087   8
[truncated: 1,902,664 more chars]
