# Supplementary material for: (4-Butyl-1-ethyl-1,2,4-triazol-5-yl­idene)[(1,2,5,6-η)-cyclo­octa-1,5-diene](tri­phenyl­phosphane)iridium(I) tetra­fluorido­borate
Source: IUCrdata. 2024 Jun 7;9(Pt 6):x240501. doi: 10.1107/S2414314624005017 (PMC11223683; doi:10.1107/S2414314624005017)
Supplement: Supplementary file 2 [file x-09-x240501-Isup2.hkl]

data_I                                                                          
_shelx_title ' 99704.res in Pc'                                                 
_shelx_refln_list_code          4                                               
_shelx_F_calc_maximum      411.09                                               
_exptl_crystal_F_000      1600.00                                               
_reflns_d_resolution_high  0.7485                                               
                                                                                
loop_                                                                           
 _space_group_symop_operation_xyz                                               
 'x, y, z'                                                                      
 'x, -y, z+1/2'                                                                 
                                                                                
_cell_length_a    14.1426                                                       
_cell_length_b    12.3103                                                       
_cell_length_c    18.8707                                                       
_cell_angle_alpha  90.000                                                       
_cell_angle_beta   98.492                                                       
_cell_angle_gamma  90.000                                                       
                                                                                
_shelx_F_squared_multiplier     1.000                                           
                                                                                
loop_                                                                           
 _refln_index_h                                                                 
 _refln_index_k                                                                 
 _refln_index_l                                                                 
 _refln_F_squared_calc                                                          
 _refln_F_squared_meas                                                          
 _refln_F_squared_sigma                                                         
 _refln_observed_status                                                         
   2   1 -25        805.53        887.10       119.75 o                         
   3   1 -25        402.73        564.13       106.90 o                         
   4   1 -25        527.71        593.42       110.99 o                         
  -2   0 -24       2884.67       3082.50       249.59 o                         
  -1   0 -24       2825.25       2763.36       240.02 o                         
   0   0 -24       2269.22       2189.19       219.36 o                         
   1   0 -24       4044.24       4085.32       316.75 o                         
   2   0 -24       4886.33       4320.18       326.88 o                         
   3   0 -24       4815.54       5439.83       375.67 o                         
   4   0 -24       4969.80       4888.57       358.44 o                         
   5   0 -24       4012.39       4361.92       334.02 o                         
   6   0 -24       4450.99       4547.96       349.84 o                         
   7   0 -24       2658.32       2750.18       268.91 o                         
   8   0 -24       1996.29       1921.21       229.03 o                         
  -2   1 -24       4245.07       4526.24       223.22 o                         
  -1   1 -24       2604.83       2255.78       153.53 o                         
   0   1 -24       3390.18       3407.78       195.18 o                         
   1   1 -24       3012.87       3345.58       196.97 o                         
   2   1 -24       4220.20       4528.38       238.20 o                         
   3   1 -24       4491.01       4273.58       229.42 o                         
   4   1 -24       4066.42       4417.17       236.87 o                         
   5   1 -24       4854.78       5214.22       265.54 o                         
   6   1 -24       3314.33       3997.95       228.90 o                         
   7   1 -24       3292.48       3264.08       203.75 o                         
   8   1 -24       2250.03       2244.93       245.90 o                         
  -2   2 -24       2295.43       2290.50       152.94 o                         
  -1   2 -24       3570.69       4038.90       292.69 o                         
   0   2 -24       2670.20       2882.13       176.91 o                         
   1   2 -24       3110.27       3104.06       190.21 o                         
   2   2 -24       2809.29       2808.74       400.13 o                         
   3   2 -24       1903.77       2264.45       255.50 o                         
   4   2 -24       1949.86       1821.31       150.86 o                         
   5   2 -24       2746.74       3188.44       199.86 o                         
   6   2 -24       4529.81       4563.37       288.54 o                         
   7   2 -24       2569.31       2594.47       181.81 o                         
  -1   3 -24       2128.99       2244.81       277.43 o                         
   0   3 -24       2723.45       2990.03       185.80 o                         
   1   3 -24       2777.31       2792.02       147.13 o                         
   2   3 -24       2268.42       2617.96       176.30 o                         
   3   3 -24       1243.60       1414.03       155.43 o                         
   4   3 -24       1007.08        849.09       147.97 o                         
   5   3 -24        820.57       1145.53       128.57 o                         
   6   3 -24       1256.34       1443.18       164.44 o                         
   7   3 -24       2997.68       3092.73       248.83 o                         
   0   4 -24        982.89        923.08       100.05 o                         
   1   4 -24       1177.47       1141.39       127.72 o                         
   2   4 -24       1286.80       1555.08       145.64 o                         
   3   4 -24        476.58        519.37       102.45 o                         
   4   4 -24        306.60        543.38       130.49 o                         
   5   4 -24        580.83        566.23       107.39 o                         
  -4   1 -23        485.89        560.04        85.21 o                         
  -3   1 -23       1396.03       1438.97       117.39 o                         
  -2   1 -23        235.35        244.88        83.55 o                         
  -1   1 -23        137.69         69.53        76.95 o                         
   0   1 -23         78.47         -7.09        83.61 o                         
   1   1 -23         86.11        158.93        86.30 o                         
   2   1 -23        588.77        596.70       103.48 o                         
   3   1 -23       1351.25       1490.95       258.63 o                         
   4   1 -23        356.04        407.80       101.91 o                         
   5   1 -23        452.30        377.14       220.00 o                         
   6   1 -23        136.78        184.20        88.07 o                         
   7   1 -23        163.72        196.25        97.49 o                         
   9   1 -23        287.03        274.71       158.05 o                         
  -4   2 -23       1169.08       1200.95       145.66 o                         
  -3   2 -23       2221.96       2569.40       181.31 o                         
  -2   2 -23       1202.72       1230.37       329.02 o                         
  -1   2 -23       1468.56       1611.07       189.69 o                         
   0   2 -23       1166.36       1083.37       117.08 o                         
   1   2 -23        510.25        552.21        99.50 o                         
   2   2 -23        930.55        941.67       118.13 o                         
   3   2 -23        996.01        902.96       118.88 o                         
   4   2 -23       2214.79       2347.10       167.43 o                         
   5   2 -23       1189.28        898.21       122.47 o                         
   6   2 -23       1727.48       1817.75       150.87 o                         
   7   2 -23        658.32        743.04       116.13 o                         
   9   2 -23        465.41        455.28       161.11 o                         
  -3   3 -23       1684.68       1711.89       139.86 o                         
  -2   3 -23       2711.06       3026.49       150.25 o                         
  -1   3 -23       2616.91       2621.65       140.18 o                         
   0   3 -23       2053.58       2368.63       134.08 o                         
   1   3 -23       1006.09       1206.13       148.15 o                         
   2   3 -23       1727.03       1755.51       136.75 o                         
   3   3 -23       1713.45       1807.53       147.69 o                         
   4   3 -23       1773.08       2036.27       158.47 o                         
   5   3 -23       3111.42       3120.62       195.47 o                         
   6   3 -23       1713.46       1515.52       144.83 o                         
   7   3 -23       2195.77       2561.44       257.98 o                         
   8   3 -23       1642.79       1849.16       228.91 o                         
   9   3 -23       2402.50       2333.47       243.79 o                         
  -3   4 -23       2548.01       2404.32       162.07 o                         
  -2   4 -23       2912.88       3036.16       271.62 o                         
  -1   4 -23       3165.13       3082.33       258.19 o                         
   0   4 -23       3638.16       3712.81       170.55 o                         
   1   4 -23       3058.83       3173.33       156.58 o                         
   2   4 -23       3090.41       3019.42       153.46 o                         
   3   4 -23       2630.64       2630.93       207.34 o                         
   4   4 -23       2406.58       2449.25       172.34 o                         
   5   4 -23       3078.93       3071.00       194.29 o                         
   6   4 -23       5021.84       5341.01       272.93 o                         
   7   4 -23       3161.85       3646.00       310.64 o                         
   8   4 -23       3530.61       3850.27       320.83 o                         
  -2   5 -23       3401.57       3743.95       210.61 o                         
  -1   5 -23       3366.93       3548.23       205.64 o                         
   0   5 -23       3348.89       3724.35       174.16 o                         
   1   5 -23       4888.84       4867.21       203.46 o                         
   2   5 -23       3843.01       4338.41       191.56 o                         
   3   5 -23       3547.14       3604.54       510.63 o                         
   4   5 -23       2601.50       2715.42       321.61 o                         
   5   5 -23       3365.42       3198.67       199.51 o                         
   6   5 -23       3074.30       3314.41       208.75 o                         
   7   5 -23       6818.19       6996.37       474.09 o                         
   0   6 -23       3571.75       3975.50       445.70 o                         
   1   6 -23       3464.92       3670.62       304.78 o                         
   2   6 -23       4055.27       4249.74       190.23 o                         
   3   6 -23       3357.90       3324.47       338.94 o                         
   4   6 -23       4146.72       4701.83       249.65 o                         
   5   6 -23       3516.14       3704.01       220.39 o                         
  -5   0 -22       4292.11       4587.24       299.38 o                         
  -4   0 -22       5643.37       6084.03       372.56 o                         
  -3   0 -22       5966.00       5731.14       360.68 o                         
  -2   0 -22       3770.25       3802.19       280.33 o                         
  -1   0 -22       4877.80       4845.03       335.39 o                         
   0   0 -22       4531.29       4523.02       320.60 o                         
   1   0 -22       4375.91       4739.17       332.84 o                         
   2   0 -22       4220.93       4522.61       328.97 o                         
   3   0 -22       5147.99       5566.33       276.51 o                         
   4   0 -22       9504.85       9696.72       399.37 o                         
   5   0 -22       4525.97       4575.21       342.32 o                         
   6   0 -22       6681.49       6647.43       438.74 o                         
   9   0 -22       3144.20       3156.72       287.44 o                         
  10   0 -22       5731.26       6879.80       459.67 o                         
  11   0 -22       2179.00       2545.76       260.46 o                         
  -5   1 -22       2025.92       2085.32       130.09 o                         
  -4   1 -22       4795.22       5066.19       232.23 o                         
  -3   1 -22       5509.93       5416.39       245.50 o                         
  -2   1 -22       6143.44       6563.89       287.64 o                         
  -1   1 -22       4476.60       4580.67       227.19 o                         
   0   1 -22       4507.80       4517.69       227.77 o                         
   1   1 -22       3566.22       3677.42       429.13 o                         
   2   1 -22       4352.63       4952.63       246.28 o                         
   3   1 -22       7081.56       7301.63       324.61 o                         
   4   1 -22       5151.21       5565.14       270.86 o                         
   5   1 -22       7094.01       7099.99       321.99 o                         
   6   1 -22       3681.03       4106.94       226.64 o                         
   7   1 -22       5229.79       5279.57       382.18 o                         
   9   1 -22       5849.28       5501.86       281.38 o                         
  10   1 -22       1676.91       2064.15       397.59 o                         
  11   1 -22       4812.00       5055.85       265.36 o                         
  -4   2 -22       1997.30       2283.03       149.53 o                         
  -3   2 -22       2705.70       2791.59       160.97 o                         
  -2   2 -22       4056.11       3915.84       203.22 o                         
  -1   2 -22       4134.60       4407.20       222.62 o                         
   0   2 -22       5594.39       6143.98       506.29 o                         
   1   2 -22       2806.79       2854.03       179.00 o                         
   2   2 -22       2862.49       2908.65       181.12 o                         
   3   2 -22       2433.49       2449.61       167.75 o                         
   4   2 -22       3955.63       4368.63       233.46 o                         
   5   2 -22       2147.05       2113.49       233.37 o                         
   6   2 -22       4354.61       3994.69       225.70 o                         
   7   2 -22       2625.50       3107.88       281.18 o                         
   9   2 -22       2109.77       2002.91       169.29 o                         
  10   2 -22       3125.40       3196.69       205.26 o                         
  11   2 -22       1721.23       1766.36       158.91 o                         
  -4   3 -22       1436.97       1538.72       132.37 o                         
  -3   3 -22       1308.51       1397.94       104.17 o                         
  -2   3 -22       1609.02       1652.10       116.83 o                         
  -1   3 -22       3144.95       3258.94       154.91 o                         
   0   3 -22       3094.30       3021.40       148.14 o                         
   1   3 -22       5266.24       5162.46       206.31 o                         
   2   3 -22       2681.44       3267.72       181.94 o                         
   3   3 -22       2481.87       2761.03       142.55 o                         
   4   3 -22       2214.85       2372.70       225.43 o                         
   5   3 -22       2159.79       2190.42       162.60 o                         
   6   3 -22       1353.68       1654.09       218.24 o                         
   7   3 -22       3011.22       2997.38       275.19 o                         
   8   3 -22       1569.06       1919.07       224.60 o                         
   9   3 -22       3171.21       4030.22       324.37 o                         
  10   3 -22       1277.03       1271.16       204.64 o                         
  -5   4 -22        518.85        489.12       163.95 o                         
  -4   4 -22        281.21        280.90        85.75 o                         
  -3   4 -22        807.02       1072.05       116.71 o                         
  -2   4 -22        940.17        937.79       114.29 o                         
  -1   4 -22       1247.92       1289.65       123.50 o                         
   0   4 -22        791.36        860.46        91.93 o                         
   1   4 -22       1161.75       1286.07       104.78 o                         
   2   4 -22       2296.61       2347.13       132.77 o                         
   3   4 -22        625.66        658.24        87.59 o                         
   4   4 -22        344.53        388.80        81.01 o                         
   5   4 -22        446.12        505.63       113.73 o                         
   6   4 -22        636.93        569.35       108.36 o                         
   7   4 -22       1196.02       1132.72       181.57 o                         
   8   4 -22       2820.51       2843.33       269.71 o                         
   9   4 -22        895.57        986.44       178.58 o                         
  10   4 -22       1033.98        998.61       134.03 o                         
  -4   5 -22        231.35        332.91        92.75 o                         
  -3   5 -22        234.44        276.80        88.11 o                         
  -2   5 -22        268.53        377.56        93.96 o                         
  -1   5 -22        173.50        147.87        88.48 o                         
   0   5 -22        152.89        165.29        72.03 o                         
   1   5 -22        123.03        191.92        76.35 o                         
   2   5 -22        163.45        218.63        76.86 o                         
   3   5 -22        170.74        261.70        75.68 o                         
   4   5 -22        110.87         66.83        84.01 o                         
   5   5 -22         27.20         73.01       120.12 o                         
   6   5 -22         56.24        123.60        94.56 o                         
   7   5 -22        767.27        827.16       169.62 o                         
   8   5 -22        220.51        147.89       102.33 o                         
   9   5 -22        482.22        739.46       165.90 o                         
  -3   6 -22         37.17         19.00        69.54 o                         
  -2   6 -22        127.88        164.92        73.09 o                         
  -1   6 -22        175.18        295.20        95.04 o                         
   0   6 -22        108.56        234.58        93.59 o                         
   1   6 -22         75.79        112.54        86.43 o                         
   2   6 -22        408.22        391.26        84.88 o                         
   3   6 -22         93.61        109.03        73.10 o                         
   4   6 -22          5.65        -17.55        88.44 o                         
   5   6 -22         38.20          1.04        90.70 o                         
   6   6 -22        141.15        306.03       137.07 o                         
   7   6 -22         50.16        101.48        91.83 o                         
   8   6 -22        331.14        423.82        86.69 o                         
  -1   7 -22        527.35        510.48       102.80 o                         
   0   7 -22        603.91        632.29        92.49 o                         
   1   7 -22        999.07        975.43       157.42 o                         
   2   7 -22        689.96        757.71        94.03 o                         
   3   7 -22        870.35        846.25        96.34 o                         
   4   7 -22        256.47        191.42        98.04 o                         
   5   7 -22        334.13        352.22        84.59 o                         
   6   7 -22        414.09        401.12       134.33 o                         
  -5   1 -21        114.29        105.53        64.03 o                         
  -4   1 -21        718.86        705.12        90.81 o                         
  -3   1 -21        837.84        919.93        94.47 o                         
  -2   1 -21        190.32        256.03        67.74 o                         
  -1   1 -21        436.75        426.60        91.51 o                         
   0   1 -21        104.07        102.59        82.14 o                         
   1   1 -21        694.65        633.12        99.19 o                         
   2   1 -21        193.88        200.92        81.29 o                         
   3   1 -21        775.95        942.82        88.96 o                         
   4   1 -21        381.95        479.37        73.17 o                         
   5   1 -21       1038.88        898.79        91.86 o                         
   6   1 -21        270.36        351.35        63.02 o                         
   7   1 -21        873.67       1077.85       115.58 o                         
   8   1 -21        228.26        240.72       143.01 o                         
   9   1 -21        304.47        221.57        94.39 o                         
  10   1 -21        232.53        217.19        98.19 o                         
  11   1 -21        825.90       1047.40       154.72 o                         
  12   1 -21        121.31        201.86       104.72 o                         
  -5   2 -21        827.53        855.78       122.30 o                         
  -4   2 -21       2011.43       1987.43       129.79 o                         
  -3   2 -21       1627.06       1951.79       134.10 o                         
  -2   2 -21       2224.04       2293.58       109.87 o                         
  -1   2 -21       1298.84       1465.45        91.76 o                         
   0   2 -21       1033.22       1101.51        94.71 o                         
   1   2 -21        793.94        880.94        86.45 o                         
   2   2 -21       1290.45       1352.40       101.50 o                         
   3   2 -21       1111.93       1310.46       101.64 o                         
   4   2 -21       3612.74       3749.51       235.87 o                         
   5   2 -21       1654.06       1716.34       272.11 o                         
   6   2 -21       3125.93       3012.99       192.98 o                         
   8   2 -21       1336.73       1552.22       205.62 o                         
   9   2 -21        689.14        849.02       171.52 o                         
  10   2 -21       2255.87       2711.90       473.90 o                         
  11   2 -21        908.71        906.61       288.75 o                         
  12   2 -21       2988.37       3253.99       206.90 o                         
  -6   3 -21       1326.38       1431.44       212.35 o                         
  -5   3 -21       1614.76       1662.85       129.62 o                         
  -4   3 -21       2351.18       2453.08       203.22 o                         
  -3   3 -21       2734.90       3100.85       146.73 o                         
  -2   3 -21       2404.41       2492.45       161.75 o                         
  -1   3 -21       3575.24       3869.02       147.47 o                         
   0   3 -21       2592.79       2884.14       144.10 o                         
   1   3 -21       2821.33       2965.84       147.09 o                         
   2   3 -21       2421.25       2746.44       154.91 o                         
   3   3 -21       3309.96       3462.88       159.15 o                         
   4   3 -21       2204.08       2183.13       125.01 o                         
   5   3 -21       4358.01       4242.01       179.13 o                         
   6   3 -21       1597.25       1464.12       199.23 o                         
   7   3 -21       3219.65       3059.50       288.27 o                         
   8   3 -21       1727.84       1949.32       216.76 o                         
   9   3 -21       3900.65       4261.44       237.30 o                         
  10   3 -21       1865.51       2125.02       166.99 o                         
  11   3 -21       3108.13       3658.08       218.71 o                         
  12   3 -21       1218.85       1497.86       270.20 o                         
  -6   4 -21       2457.95       2520.23       272.18 o                         
  -5   4 -21       4355.95       4843.07       234.38 o                         
  -4   4 -21       2811.30       2984.83       177.18 o                         
  -3   4 -21       3092.89       3444.20       213.19 o                         
  -2   4 -21       3731.39       3851.28       169.84 o                         
  -1   4 -21       4766.80       5019.93       201.93 o                         
   0   4 -21       8015.79       8353.71       265.67 o                         
   1   4 -21       4176.23       4325.78       185.72 o                         
   2   4 -21       4346.13       4558.50       189.94 o                         
   3   4 -21       3156.74       3329.42       157.23 o                         
   4   4 -21       6452.14       6455.90       239.01 o                         
   5   4 -21       2992.14       2966.95       146.03 o                         
   6   4 -21       4824.08       4869.27       366.00 o                         
   7   4 -21       2503.54       2277.39       244.30 o                         
   8   4 -21       5566.25       5534.97       389.65 o                         
   9   4 -21       2347.53       2538.60       183.48 o                         
  10   4 -21       5395.23       5662.64       286.26 o                         
  11   4 -21       1451.63       1561.25       149.42 o                         
  -6   5 -21       4827.80       5524.72       288.31 o                         
  -5   5 -21       3521.20       4301.29       363.98 o                         
  -4   5 -21       3588.85       3680.37       201.41 o                         
  -3   5 -21       3002.55       3154.69       188.13 o                         
  -2   5 -21       3789.07       4064.73       311.58 o                         
  -1   5 -21       4232.73       4109.88       220.34 o                         
   0   5 -21       4987.44       4687.81       196.85 o                         
   1   5 -21       5916.02       5876.28       236.96 o                         
   2   5 -21       4480.39       4457.34       190.56 o                         
   3   5 -21       6203.21       6899.63       254.31 o                         
   4   5 -21       4092.62       4425.33       189.93 o                         
   5   5 -21       4077.45       4183.27       222.11 o                         
   6   5 -21       2558.26       2413.04       254.01 o                         
   7   5 -21       5984.41       5410.41       390.15 o                         
   8   5 -21       2871.52       3111.22       275.59 o                         
   9   5 -21       7040.32       7834.39       494.62 o                         
  10   5 -21       1979.37       1961.94       161.37 o                         
  -5   6 -21       3740.04       4081.58       304.88 o                         
  -4   6 -21       3027.93       3056.28       152.19 o                         
  -3   6 -21       3386.23       3628.82       172.99 o                         
  -2   6 -21       4567.48       4474.50       267.80 o                         
  -1   6 -21       3674.50       3978.73       217.57 o                         
   0   6 -21       4577.39       4992.43       249.83 o                         
   1   6 -21       4520.07       4819.67       425.82 o                         
   2   6 -21       7682.07       7970.58       285.14 o                         
   3   6 -21       3740.25       3816.13       176.52 o                         
   4   6 -21       4444.47       4533.99       192.96 o                         
   5   6 -21       2717.83       3179.35       255.20 o                         
   6   6 -21       5210.17       5648.83       404.76 o                         
   7   6 -21       2745.75       2906.28       158.04 o                         
   8   6 -21       7494.98       7852.01       349.90 o                         
   9   6 -21       2824.50       3270.82       199.68 o                         
  10   6 -21       4880.22       4939.84       356.35 o                         
  -4   7 -21       4115.22       4201.89       370.61 o                         
  -3   7 -21       4555.89       4613.56       198.34 o                         
  -2   7 -21       2716.80       2695.20       178.10 o                         
  -1   7 -21       3917.96       4006.50       219.64 o                         
   0   7 -21       3516.92       3344.62       206.27 o                         
   1   7 -21       4153.49       4308.98       192.17 o                         
   2   7 -21       3256.73       3386.76       203.60 o                         
   3   7 -21       6341.06       6550.42       252.27 o                         
   4   7 -21       3541.77       3684.16       164.03 o                         
   5   7 -21       6583.10       6129.54       280.61 o                         
   6   7 -21       3139.73       3014.89       194.40 o                         
   7   7 -21       5103.81       5322.73       223.56 o                         
   8   7 -21       1864.44       1940.94       133.42 o                         
  -2   8 -21       1785.88       1862.32       125.19 o                         
  -1   8 -21       1726.27       1938.50       151.91 o                         
   0   8 -21       2308.54       2514.30       234.79 o                         
   1   8 -21       1666.58       1759.55       123.47 o                         
   2   8 -21       2015.98       2092.53       142.11 o                         
   3   8 -21       2169.46       2335.42       187.34 o                         
   4   8 -21       5457.00       5423.36       223.19 o                         
   5   8 -21       2999.51       3642.39       220.09 o                         
   6   8 -21       4026.14       4309.31       242.08 o                         
   7   8 -21       1796.89       1965.17       226.85 o                         
   2   9 -21        986.96       1212.39       110.24 o                         
   3   9 -21       1709.91       1688.62       148.87 o                         
  -6   0 -20       6501.80       6809.38       383.17 o                         
  -5   0 -20       8449.44       8620.36       474.50 o                         
  -4   0 -20       7865.67       8424.42       473.74 o                         
  -3   0 -20       5780.97       5816.05       359.15 o                         
  -2   0 -20       8031.66       8578.04       494.42 o                         
  -1   0 -20       5100.20       5395.95       251.39 o                         
   0   0 -20       7015.14       7731.25       437.28 o                         
   1   0 -20       5103.87       5446.65       250.51 o                         
   2   0 -20       8074.54       7914.13       474.58 o                         
   3   0 -20       3293.06       3472.85       276.98 o                         
   4   0 -20       8642.88       8800.72       493.82 o                         
   5   0 -20       4495.92       4328.03       222.85 o                         
   6   0 -20      14322.50      13378.72       722.95 o                         
   7   0 -20       3806.63       3923.78       337.86 o                         
   8   0 -20       7054.22       7599.77       476.98 o                         
   9   0 -20       2846.02       3130.44       276.35 o                         
  10   0 -20       8618.44       8723.91       537.49 o                         
  11   0 -20       2864.30       2814.58       274.42 o                         
  12   0 -20       6211.59       5784.40       409.20 o                         
  13   0 -20       1537.15       1663.98       221.09 o                         
  -6   1 -20       3699.23       4079.15       259.93 o                         
  -5   1 -20       7266.18       7118.48       287.61 o                         
  -4   1 -20       6384.13       6255.90       265.96 o                         
  -3   1 -20       5735.03       5928.01       258.90 o                         
  -2   1 -20       4698.19       4957.34       192.93 o                         
  -1   1 -20       6822.79       7231.66       256.49 o                         
   0   1 -20       4192.03       4570.76       157.42 o                         
   1   1 -20       6908.16       6983.47       246.46 o                         
   2   1 -20       4291.08       4361.74       257.07 o                         
   3   1 -20       7157.84       7493.26       288.86 o                         
   4   1 -20       5030.94       5229.21       177.34 o                         
   5   1 -20       9712.95       9469.92       274.23 o                         
   6   1 -20       4038.40       4429.63       160.08 o                         
   7   1 -20       9175.43       9621.58       290.95 o                         
   8   1 -20       2884.90       3034.52       130.67 o                         
   9   1 -20       7554.73       8210.71       290.09 o                         
  10   1 -20       2505.24       2912.80       190.63 o                         
  11   1 -20       7149.84       8147.33       362.12 o                         
  12   1 -20       1603.08       1664.80       153.31 o                         
  13   1 -20       5693.89       6068.34       344.79 o                         
  -6   2 -20       4134.88       4041.89       255.58 o                         
  -5   2 -20       3565.27       3785.39       195.83 o                         
  -4   2 -20       4309.94       4592.17       160.72 o                         
  -3   2 -20       3947.21       4343.88       141.37 o                         
  -2   2 -20       3378.55       3616.32       158.28 o                         
  -1   2 -20       4484.23       5011.76       171.44 o                         
   0   2 -20       6526.52       6761.01       210.25 o                         
   1   2 -20       4715.80       5073.27       222.54 o                         
   2   2 -20       6684.66       7295.76       220.68 o                         
   3   2 -20       2751.90       3020.88       122.18 o                         
   4   2 -20       4986.84       5066.87       152.82 o                         
   5   2 -20       2083.54       2331.35        95.64 o                         
   6   2 -20       3901.72       4035.62       215.55 o                         
   7   2 -20       2439.69       2474.78       158.14 o                         
   8   2 -20       6800.77       7154.17       343.68 o                         
   9   2 -20       2301.09       2850.61       219.29 o                         
  10   2 -20       5943.51       6301.36       301.45 o                         
  11   2 -20       1675.59       1623.45       206.22 o                         
  12   2 -20       5111.61       5858.59       291.42 o                         
  13   2 -20        785.73        795.13       125.56 o                         
  -7   3 -20       2468.85       2901.64       287.26 o                         
  -6   3 -20       3925.52       3745.16       192.53 o                         
  -5   3 -20       2151.40       2135.20       236.84 o                         
  -4   3 -20       1670.44       1860.90       140.17 o                         
  -3   3 -20       1239.25       1189.30       156.56 o                         
  -2   3 -20       1629.35       1922.47       101.77 o                         
  -1   3 -20       4584.42       4842.79       208.72 o                         
   0   3 -20       3246.35       3357.70       134.35 o                         
   1   3 -20       4201.19       4423.64       159.48 o                         
   2   3 -20       3336.88       3430.76       134.47 o                         
   3   3 -20       5765.21       6015.98       256.53 o                         
   4   3 -20       2456.80       2356.33       127.65 o                         
   5   3 -20       2440.94       2667.65       134.82 o                         
   6   3 -20       2035.43       2071.71       137.66 o                         
   7   3 -20       3958.73       3744.60       309.66 o                         
   8   3 -20       1591.96       1768.07       210.92 o                         
   9   3 -20       5143.89       5931.08       290.01 o                         
  10   3 -20       1247.49       1436.25       142.93 o                         
  11   3 -20       4143.16       4420.29       334.32 o                         
  12   3 -20        711.65        831.55       122.05 o                         
  13   3 -20       1606.51       1782.89       229.06 o                         
  -8   4 -20       1138.27       1121.77       137.27 o                         
  -7   4 -20       1266.35       1254.59       211.41 o                         
  -6   4 -20       1234.36       1456.16       217.01 o                         
  -5   4 -20        735.32        787.74        97.86 o                         
  -4   4 -20        385.01        400.12       105.95 o                         
  -3   4 -20        710.14        716.13       100.43 o                         
  -2   4 -20        872.71        804.47        87.88 o                         
  -1   4 -20       1455.46       1554.50        93.94 o                         
   0   4 -20       3025.07       3161.65       131.36 o                         
   1   4 -20       1234.00       1375.80        88.46 o                         
   2   4 -20       1757.99       1940.06       103.78 o                         
   3   4 -20        891.86       1019.95        90.91 o                         
   4   4 -20       1389.83       1411.89       102.58 o                         
   5   4 -20        701.64        754.03        92.69 o                         
   6   4 -20       1817.41       1792.64       131.71 o                         
   7   4 -20        716.69        407.43       150.25 o                         
   8   4 -20       2440.35       2571.44       240.92 o                         
   9   4 -20       1444.01       1331.72       227.67 o                         
  10   4 -20       3226.49       4108.19       231.99 o                         
  11   4 -20        323.41        391.12       172.32 o                         
  12   4 -20        553.22        654.20       115.55 o                         
  -7   5 -20        131.16         -0.85        95.11 o                         
  -6   5 -20        146.29        234.29       102.00 o                         
  -5   5 -20        120.83        120.72        74.14 o                         
  -4   5 -20         53.22        -25.62        75.40 o                         
  -3   5 -20        276.95        276.60       113.37 o                         
  -2   5 -20        246.23        324.83        90.98 o                         
  -1   5 -20        478.97        475.68       116.35 o                         
   0   5 -20        341.54        400.05        66.12 o                         
   1   5 -20        702.39        824.58        96.62 o                         
   2   5 -20        322.01        265.75        75.20 o                         
   3   5 -20        170.78        161.55        68.16 o                         
   4   5 -20         12.89         71.21        66.30 o                         
   5   5 -20        134.98        202.96        79.57 o                         
   6   5 -20        222.45        343.16       131.57 o                         
   7   5 -20        747.19        911.25       128.95 o                         
   8   5 -20        294.00        298.09       134.99 o                         
   9   5 -20        356.33        608.08       111.79 o                         
  10   5 -20        259.78        318.73        98.41 o                         
  11   5 -20        824.13        913.28        99.96 o                         
  12   5 -20         21.41        180.93       156.65 o                         
  -6   6 -20         85.55        182.59       116.73 o                         
  -5   6 -20        367.80        375.89        72.21 o                         
  -4   6 -20          0.45         36.01        64.88 o                         
  -3   6 -20         29.62        -15.63        68.31 o                         
  -2   6 -20        170.83        190.65        72.69 o                         
  -1   6 -20         17.98        -15.47        85.73 o                         
   0   6 -20         67.40         15.58        84.23 o                         
   1   6 -20         10.36        -43.93        69.80 o                         
   2   6 -20         83.39        124.58        71.73 o                         
   3   6 -20        301.08        363.74        76.15 o                         
   4   6 -20        373.20        445.88        79.05 o                         
   5   6 -20         45.68         66.03        80.92 o                         
   6   6 -20        631.83        573.98       153.22 o                         
   7   6 -20         20.89        -41.19        72.54 o                         
   8   6 -20         96.89        164.94        87.29 o                         
   9   6 -20          9.80         -5.96        74.54 o                         
  10   6 -20        531.34        681.59        93.11 o                         
  11   6 -20          6.72         52.25        73.31 o                         
  -5   7 -20        213.68        125.08       105.28 o                         
  -4   7 -20        382.13        506.08        80.65 o                         
  -3   7 -20        681.32        723.53        88.34 o                         
  -2   7 -20        294.40        308.31        93.94 o                         
  -1   7 -20        243.56        431.41        98.53 o                         
   0   7 -20        508.53        565.97        85.07 o                         
   1   7 -20        789.27       1072.22       121.50 o                         
   2   7 -20        759.45        952.04       120.52 o                         
   3   7 -20       2540.10       2686.11       170.17 o                         
   4   7 -20        192.55        334.90        68.99 o                         
   5   7 -20        326.45        495.27        81.41 o                         
   6   7 -20        298.20        279.04       102.40 o                         
   7   7 -20       1019.33       1326.60       110.99 o                         
   8   7 -20        705.69        691.87       111.60 o                         
   9   7 -20       1647.00       1827.90       262.08 o                         
  10   7 -20        202.91        199.99        81.58 o                         
  -4   8 -20       1146.80       1077.19        98.33 o                         
  -3   8 -20       1756.51       1938.43       124.70 o                         
  -2   8 -20       2544.58       3007.69       210.69 o                         
  -1   8 -20       1227.73       1238.78       141.92 o                         
   0   8 -20        675.80        765.26        90.49 o                         
   1   8 -20       1177.22       1465.02       115.80 o                         
   2   8 -20       4641.99       5092.32       211.59 o                         
   3   8 -20       1157.99       1218.54       106.57 o                         
   4   8 -20       1650.78       1689.38       137.45 o                         
   5   8 -20       1094.33       1285.41       107.41 o                         
   6   8 -20       2151.99       1790.33       153.97 o                         
   7   8 -20       1178.79       1217.91       132.12 o                         
   8   8 -20       1942.07       2127.30       223.20 o                         
  -2   9 -20       1978.33       2230.34       163.31 o                         
  -1   9 -20       2769.00       3137.56       196.26 o                         
   0   9 -20       1653.76       1714.08       123.56 o                         
   1   9 -20       2256.03       2289.90       173.21 o                         
   2   9 -20       1404.21       1593.86       171.06 o                         
   3   9 -20       2136.70       2457.61       174.98 o                         
   4   9 -20       1356.37       1515.92       140.50 o                         
   5   9 -20       4829.30       5239.85       264.16 o                         
   6   9 -20       1595.64       1791.38       224.11 o                         
   7   9 -20       3309.46       3714.85       305.18 o                         
  -7   1 -19         28.00        133.46        92.25 o                         
  -6   1 -19        488.58        531.42        79.70 o                         
  -5   1 -19       1835.06       2011.91       149.97 o                         
  -4   1 -19       1270.06       1264.38        91.58 o                         
  -3   1 -19        595.96        599.85        61.05 o                         
  -2   1 -19        492.96        528.73        53.92 o                         
  -1   1 -19       1633.68       1865.82       108.62 o                         
   0   1 -19       1452.00       1725.30       106.09 o                         
   1   1 -19       1247.23       1312.65        87.59 o                         
   2   1 -19        879.14        955.28        61.88 o                         
   3   1 -19        560.72        676.17        60.85 o                         
   4   1 -19        892.76        925.49        72.83 o                         
   5   1 -19       4387.62       4488.59       162.24 o                         
   6   1 -19        585.17        589.25        73.86 o                         
   7   1 -19       2043.92       2180.73        94.39 o                         
   8   1 -19        300.25        372.88        48.13 o                         
   9   1 -19        291.41        360.12        60.77 o                         
  10   1 -19        227.60        280.48        72.37 o                         
  11   1 -19        982.00       1284.48       132.46 o                         
  12   1 -19         66.50        124.37       111.15 o                         
  13   1 -19        976.89        980.36       129.92 o                         
  14   1 -19         26.30        141.59        97.84 o                         
  -7   2 -19        569.59        702.60       130.99 o                         
  -6   2 -19       1212.51       1285.91       102.96 o                         
  -5   2 -19       1285.95       1312.57        83.03 o                         
  -4   2 -19       2423.77       2482.69       110.31 o                         
  -3   2 -19       2573.90       2798.34       110.47 o                         
  -2   2 -19       3554.78       3650.79       137.77 o                         
  -1   2 -19       2062.40       1945.67       115.61 o                         
   0   2 -19       3496.48       3619.72       137.93 o                         
   1   2 -19       1363.43       1291.62        81.88 o                         
   2   2 -19       2921.96       2962.98       105.07 o                         
   3   2 -19       1090.04       1032.66        63.50 o                         
   4   2 -19       1135.65       1178.61        68.96 o                         
   5   2 -19       1487.76       1530.38        76.70 o                         
   6   2 -19       5899.01       5827.33       184.35 o                         
   7   2 -19       1882.60       1974.70       122.79 o                         
   8   2 -19       2612.30       2823.70       128.63 o                         
   9   2 -19        460.20        532.95        82.23 o                         
  10   2 -19       1083.38       1206.08        98.32 o                         
  11   2 -19        633.93        690.70       111.58 o                         
  12   2 -19       2612.53       2784.86       188.06 o                         
  13   2 -19        486.89        595.33       111.98 o                         
  14   2 -19       2424.64       2788.85       189.63 o                         
  -9   3 -19       1993.67       2213.04       233.42 o                         
  -8   3 -19       1843.83       2265.15       256.79 o                         
  -7   3 -19       1878.34       2513.82       266.15 o                         
  -6   3 -19       2666.34       3132.09       171.07 o                         
  -5   3 -19       3034.58       2965.09       212.12 o                         
  -4   3 -19       2951.69       3365.88       175.46 o                         
  -3   3 -19       4105.00       4363.34       140.43 o                         
  -2   3 -19       3469.75       3785.34       143.60 o                         
  -1   3 -19       6038.43       6858.34       218.96 o                         
   0   3 -19       2822.31       2870.44       129.54 o                         
   1   3 -19       5233.63       5663.62       186.78 o                         
   2   3 -19       3854.18       4104.85       130.21 o                         
   3   3 -19       6719.33       6944.78       220.98 o                         
   4   3 -19       2781.90       2803.92       115.06 o                         
   5   3 -19       3934.65       3967.34       129.24 o                         
   6   3 -19       1937.71       2083.64       122.30 o                         
   7   3 -19       6838.56       6817.38       244.37 o                         
   8   3 -19       1885.58       2039.24       127.99 o                         
   9   3 -19       4015.31       4140.19       184.05 o                         
  10   3 -19       1520.32       1575.98       112.83 o                         
  11   3 -19       4066.60       4358.84       235.24 o                         
  12   3 -19       1313.06       1490.62       252.21 o                         
  13   3 -19       4978.01       5412.47       274.29 o                         
  -9   4 -19       2392.30       2528.80       183.33 o                         
  -8   4 -19       3140.38       3322.58       212.68 o                         
  -7   4 -19       3437.77       3805.30       333.04 o                         
  -6   4 -19       4244.75       4388.94       269.47 o                         
  -5   4 -19       3780.94       3903.42       202.76 o                         
  -4   4 -19       3748.71       3836.40       201.63 o                         
  -3   4 -19       2630.03       2813.59       205.01 o                         
  -2   4 -19       3386.30       3566.05       140.35 o                         
  -1   4 -19       3889.29       4080.93       219.98 o                         
   0   4 -19       8595.38       8856.82       259.79 o                         
   1   4 -19       4715.63       5221.89       177.90 o                         
   2   4 -19      10034.96      10052.78       295.59 o                         
   3   4 -19       4064.94       4331.67       180.84 o                         
   4   4 -19       7212.19       7288.34       256.68 o                         
   5   4 -19       2731.69       2760.46       164.92 o                         
   6   4 -19       6683.54       6929.48       299.23 o                         
   7   4 -19       2080.33       2855.16       251.68 o                         
   8   4 -19       7888.01       7756.07       992.63 o                         
   9   4 -19       1791.55       2080.79       161.42 o                         
  10   4 -19       8801.37       9383.17       401.48 o                         
  11   4 -19       2433.65       2427.44       175.67 o                         
  12   4 -19       4552.32       5049.03       338.33 o                         
  13   4 -19        802.36        919.04       220.48 o                         
  -8   5 -19       5064.99       5446.68       328.17 o                         
  -7   5 -19       5764.51       6072.96       643.27 o                         
  -6   5 -19       5485.39       5970.13       224.23 o                         
  -5   5 -19       5460.24       5968.76       270.34 o                         
  -4   5 -19       3021.08       2987.49       176.50 o                         
  -3   5 -19       5152.15       5847.62       320.25 o                         
  -2   5 -19       3619.98       3719.82       205.79 o                         
  -1   5 -19       8416.87       8174.39       360.59 o                         
   0   5 -19       4794.96       4925.16       173.59 o                         
   1   5 -19       9344.71       9901.73       286.70 o                         
   2   5 -19       5359.52       5558.62       217.54 o                         
   3   5 -19      10728.13      10806.89       352.73 o                         
   4   5 -19       3157.56       3272.28       153.90 o                         
   5   5 -19       6006.77       5569.83       604.34 o                         
   6   5 -19       2541.78       2633.92       162.41 o                         
   7   5 -19       8048.34       8678.72       523.62 o                         
   8   5 -19       2995.60       3146.37       269.78 o                         
   9   5 -19       9949.39      10415.06       433.93 o                         
  10   5 -19       1796.36       1969.48       185.78 o                         
  11   5 -19       7626.21       8013.20       287.00 o                         
  12   5 -19       1871.65       1808.89       160.84 o                         
  -8   6 -19       3664.25       3846.81       232.31 o                         
  -7   6 -19       4859.80       4683.34       401.86 o                         
  -6   6 -19       5769.50       6622.66       320.30 o                         
  -5   6 -19       3888.96       4260.07       181.45 o                         
  -4   6 -19       4666.93       5002.40       202.65 o                         
  -3   6 -19       3729.78       3910.12       221.09 o                         
  -2   6 -19       6393.26       6759.76       432.56 o                         
  -1   6 -19       3718.38       3665.13       203.89 o                         
   0   6 -19       5054.16       5364.44       260.49 o                         
   1   6 -19       5193.65       5769.36       223.52 o                         
   2   6 -19      12302.56      13200.63       436.36 o                         
   3   6 -19       4914.15       5080.57       206.24 o                         
   4   6 -19       6256.00       6542.59       244.11 o                         
   5   6 -19       2299.38       2266.25       154.72 o                         
   6   6 -19       6424.69       6683.94       246.43 o                         
   7   6 -19       2494.21       2603.21       172.96 o                         
   8   6 -19       6515.61       6364.12       334.52 o                         
   9   6 -19       2670.66       2898.82       151.04 o                         
  10   6 -19       8721.39       9131.75       317.46 o                         
  11   6 -19       1525.00       1648.63       116.22 o                         
  12   6 -19       5564.89       6067.43       299.61 o                         
  -7   7 -19       2184.41       2202.45       175.59 o                         
  -6   7 -19       3017.06       3302.71       398.51 o                         
  -5   7 -19       3833.68       4205.81       181.02 o                         
  -4   7 -19       3236.80       3538.84       165.54 o                         
  -3   7 -19       5216.12       5215.51       254.15 o                         
  -2   7 -19       4557.18       5090.22       251.66 o                         
  -1   7 -19       4633.91       4694.60       717.14 o                         
   0   7 -19       3283.86       3568.06       229.28 o                         
   1   7 -19       6309.52       6407.66       242.67 o                         
   2   7 -19       4084.52       4578.84       194.57 o                         
   3   7 -19       8118.65       7930.94       363.20 o                         
   4   7 -19       3259.59       3624.01       147.04 o                         
   5   7 -19       9867.89      10289.24       363.51 o                         
   6   7 -19       4138.97       4322.43       163.66 o                         
   7   7 -19       6538.25       6803.97       327.83 o                         
   8   7 -19       1623.28       2100.55       156.53 o                         
   9   7 -19       4153.70       4624.19       199.63 o                         
  10   7 -19       1151.09       1362.77       108.90 o                         
  11   7 -19       5666.26       6085.79       238.68 o                         
  -6   8 -19       2820.93       3312.55       487.27 o                         
  -5   8 -19       3382.03       3815.63       229.56 o                         
  -4   8 -19       3782.08       3803.69       217.48 o                         
  -3   8 -19       4268.68       4626.79       195.96 o                         
  -2   8 -19       5901.10       6089.13       286.10 o                         
  -1   8 -19       1988.09       2170.84       159.30 o                         
   0   8 -19       2203.55       2129.80       176.12 o                         
   1   8 -19       1928.75       2802.76       423.94 o                         
   2   8 -19       2343.44       2274.74       222.60 o                         
   3   8 -19       2388.50       2657.33       174.97 o                         
   4   8 -19       7467.32       7668.46       448.32 o                         
   5   8 -19       2569.17       2914.10       183.09 o                         
   6   8 -19       6981.04       6706.28       359.55 o                         
   7   8 -19       1311.66       1511.50       194.71 o                         
   8   8 -19       2568.86       2727.34       262.22 o                         
   9   8 -19        897.09        954.72       126.59 o                         
  10   8 -19       2624.81       3025.21       195.52 o                         
  -4   9 -19       1829.68       2005.21       125.57 o                         
  -3   9 -19       2200.40       2270.35       179.46 o                         
  -2   9 -19       1839.79       1902.72       284.96 o                         
  -1   9 -19       1974.42       2503.72       260.57 o                         
   0   9 -19       1138.53       1140.29       132.53 o                         
   1   9 -19       2637.72       2754.51       217.87 o                         
   2   9 -19       1144.63       1332.96       137.16 o                         
   3   9 -19       1447.68       1779.09       162.41 o                         
   4   9 -19       1366.62       1489.23       137.88 o                         
   5   9 -19       3819.19       4370.39       233.91 o                         
   6   9 -19       1200.93       1560.33       136.02 o                         
   7   9 -19       2273.44       2368.97       240.39 o                         
   8   9 -19        935.82        894.72       158.16 o                         
  -2  10 -19        561.82        854.41       188.64 o                         
  -1  10 -19        497.34        636.75       129.28 o                         
   0  10 -19       1545.42       1607.20       223.45 o                         
   1  10 -19        292.79        447.90       109.32 o                         
   2  10 -19       1055.12       1223.87       137.77 o                         
   3  10 -19        558.79        608.08       116.44 o                         
   4  10 -19        930.94        985.13       123.83 o                         
   5  10 -19        498.97        850.50       121.45 o                         
   6  10 -19       1104.11       1230.37       133.69 o                         
  -8   0 -18       4238.76       4231.41       282.78 o                         
  -7   0 -18       3589.95       3358.11       182.28 o                         
  -6   0 -18       9209.56      10061.96       387.51 o                         
  -5   0 -18       9522.05      10009.61       573.40 o                         
  -4   0 -18      12188.95      13383.50       496.54 o                         
  -3   0 -18       7108.17       7876.67       322.56 o                         
  -2   0 -18       6719.73       7654.16      1013.86 o                         
  -1   0 -18       8128.10       8149.07       466.90 o                         
   0   0 -18      14263.26      14706.16       569.56 o                         
   1   0 -18       6427.50       6799.49       441.31 o                         
   2   0 -18       9847.85       9751.01       657.26 o                         
   3   0 -18       3973.47       3848.78       187.15 o                         
   4   0 -18      11440.49      11475.84       352.08 o                         
   5   0 -18       3913.70       4504.86       307.79 o                         
   6   0 -18      17249.28      17453.76       899.43 o                         
   7   0 -18       4720.12       5179.79       200.99 o                         
   8   0 -18      11354.25      11869.40       376.74 o                         
   9   0 -18       3517.79       4013.34       169.81 o                         
  10   0 -18       8124.94       8864.73       374.03 o                         
  11   0 -18       2774.14       3141.22       271.13 o                         
  12   0 -18      11835.59      12438.69       703.08 o                         
  13   0 -18       1381.74       1606.95       206.87 o                         
  14   0 -18      11403.39      11376.52       658.89 o                         
  15   0 -18        796.44        617.62       162.84 o                         
  -8   1 -18       3462.68       3594.87       259.40 o                         
  -7   1 -18       3263.52       3485.89       179.03 o                         
  -6   1 -18       5651.33       6273.26       192.17 o                         
  -5   1 -18       9628.71      10222.76       279.39 o                         
  -4   1 -18       5828.00       6371.20       193.48 o                         
  -3   1 -18      10507.04      11205.42       383.64 o                         
  -2   1 -18       5928.06       6189.72       197.03 o                         
  -1   1 -18       7247.71       7657.55       199.89 o                         
   0   1 -18       3553.72       3750.80       136.29 o                         
   1   1 -18       6626.14       6870.29       183.87 o                         
   2   1 -18       4286.21       4519.92       134.04 o                         
   3   1 -18      10157.97      10276.23       248.48 o                         
   4   1 -18       5458.01       5880.70       146.94 o                         
   5   1 -18      11682.76      12130.51       444.02 o                         
   6   1 -18       5043.07       5385.90       204.86 o                         
   7   1 -18      12122.53      12889.88       285.88 o                         
   8   1 -18       2965.22       3295.31       106.75 o                         
   9   1 -18       8322.72       8350.54       222.90 o                         
  10   1 -18       1847.03       1922.52       101.38 o                         
  11   1 -18       9003.83       9427.89       538.27 o                         
  12   1 -18       2394.16       2362.06       227.40 o                         
  13   1 -18      10716.76      11588.41       670.21 o                         
  14   1 -18       1173.67       1205.58       137.08 o                         
 -10   2 -18       2692.17       3275.15       297.05 o                         
  -8   2 -18       4990.26       5159.41       338.41 o                         
  -7   2 -18       4936.82       5168.51       220.44 o                         
  -6   2 -18       5309.88       5503.98       160.44 o                         
  -5   2 -18       4172.65       4352.73       137.41 o                         
  -4   2 -18       6765.17       6676.23       172.82 o                         
  -3   2 -18       5073.25       5208.86       140.30 o                         
  -2   2 -18       8671.81       9456.26       233.66 o                         
  -1   2 -18       3735.24       4029.38       126.65 o                         
   0   2 -18       6271.95       6740.53       206.43 o                         
   1   2 -18       4320.00       4717.58       160.22 o                         
   2   2 -18      16600.50      17240.35       392.88 o                         
   3   2 -18       4947.53       5434.03       137.47 o                         
   4   2 -18       6720.54       6943.49       211.93 o                         
   5   2 -18       2436.17       2550.16       143.47 o                         
   6   2 -18       8721.81       9588.46       267.66 o                         
   7   2 -18       2293.20       2280.86        89.61 o                         
   8   2 -18       9868.96      10651.16       243.70 o                         
   9   2 -18       1946.09       2235.90       106.85 o                         
  10   2 -18       8445.43       8680.85       294.06 o                         
  11   2 -18       1808.42       2092.83       126.08 o                         
  12   2 -18       8306.24       8478.25       369.93 o                         
  13   2 -18        985.50       1060.49       128.33 o                         
  14   2 -18       5041.93       5819.54       426.60 o                         
 -10   3 -18       1035.39       1272.78       181.48 o                         
  -9   3 -18       1955.08       2523.51       250.95 o                         
  -8   3 -18       2351.41       2915.45       289.24 o                         
  -7   3 -18       5172.05       5219.98       231.85 o                         
  -6   3 -18       3496.93       3592.28       154.30 o                         
  -5   3 -18       3326.55       3421.30       155.75 o                         
  -4   3 -18       1735.34       1884.27       102.69 o                         
  -3   3 -18       3604.74       4048.08       148.09 o                         
  -2   3 -18       1237.85       1352.45        84.11 o                         
  -1   3 -18       4081.77       3863.74       206.09 o                         
   0   3 -18       1829.89       2058.26       101.18 o                         
   1   3 -18      10120.67      10631.40       296.28 o                         
   2   3 -18       3230.09       3317.82       129.10 o                         
   3   3 -18       9925.58      10365.22       229.45 o                         
   4   3 -18       2077.15       2025.87        94.21 o                         
   5   3 -18       3834.01       4079.53       180.68 o                         
   6   3 -18       1211.99       1298.92        75.62 o                         
   7   3 -18       4096.09       4332.91       132.75 o                         
   8   3 -18       1739.33       1790.65       107.53 o                         
   9   3 -18       8595.60       8634.16       256.99 o                         
  10   3 -18       1184.21       1335.35       147.92 o                         
  11   3 -18       4996.78       5414.17       269.73 o                         
  12   3 -18        817.97       1062.18       124.78 o                         
  13   3 -18       1656.52       1716.41       263.95 o                         
  14   3 -18        558.65        623.92       112.36 o                         
 -10   4 -18       1154.88       1437.58       387.76 o                         
  -9   4 -18       1512.37       1784.50       124.44 o                         
  -8   4 -18        846.60        982.82        98.24 o                         
  -7   4 -18       1578.61       1746.09       150.47 o                         
  -6   4 -18       2407.06       2406.90       144.25 o                         
  -5   4 -18       1416.10       1653.98       122.79 o                         
  -4   4 -18       1788.28       1960.39       100.89 o                         
  -3   4 -18        974.89       1154.13       115.98 o                         
  -2   4 -18       2070.53       2480.08       112.73 o                         
  -1   4 -18       1757.58       1833.62        97.55 o                         
   0   4 -18       1787.56       1730.83       100.74 o                         
   1   4 -18       1681.01       1729.79        95.20 o                         
   2   4 -18       4488.93       4646.04       140.28 o                         
   3   4 -18        862.07        810.68        65.10 o                         
   4   4 -18       3102.63       3371.15       114.85 o                         
   5   4 -18        369.93        457.69        53.21 o                         
   6   4 -18        739.56        775.44        59.93 o                         
   7   4 -18        827.37        811.44        78.07 o                         
   8   4 -18       1889.49       1828.21       118.08 o                         
   9   4 -18        736.39        830.71        88.63 o                         
  10   4 -18       4904.56       5309.27       267.04 o                         
  11   4 -18        399.56        447.90       110.64 o                         
  12   4 -18        537.22        689.13       109.71 o                         
  13   4 -18        190.03        108.11        94.87 o                         
  14   4 -18        684.26        778.79       121.51 o                         
  -9   5 -18        648.83        800.47       120.35 o                         
  -8   5 -18        251.93        256.10       103.15 o                         
  -7   5 -18        131.95        139.04       120.97 o                         
  -6   5 -18        134.80        216.97        70.99 o                         
  -5   5 -18        273.69        266.25        75.63 o                         
  -4   5 -18        696.80        930.48        99.94 o                         
  -3   5 -18        718.76        734.40        82.72 o                         
  -2   5 -18        489.60        556.14        77.76 o                         
  -1   5 -18        319.53        372.42       105.34 o                         
   0   5 -18        548.73        531.00        67.74 o                         
   1   5 -18        974.85       1092.77        81.00 o                         
   2   5 -18        732.76       1030.26        92.92 o                         
   3   5 -18        249.55        280.21        61.10 o                         
   4   5 -18        226.72        196.79        64.62 o                         
   5   5 -18        251.07        307.91        82.29 o                         
   6   5 -18        255.80        252.84        89.00 o                         
   7   5 -18        958.38        896.47        98.80 o                         
   8   5 -18        539.40        526.24       105.32 o                         
   9   5 -18        682.00        494.27       122.61 o                         
  10   5 -18        163.30        146.33        71.28 o                         
  11   5 -18        607.93        824.04        93.07 o                         
  12   5 -18         40.55         73.56       107.46 o                         
  13   5 -18        150.73        131.33        99.93 o                         
  -9   6 -18        123.51        127.78        95.87 o                         
  -8   6 -18        484.89        473.58       157.90 o                         
  -7   6 -18        247.61        451.93       106.58 o                         
  -6   6 -18       1219.23       1352.14       103.66 o                         
  -5   6 -18        347.67        421.93        71.82 o                         
  -4   6 -18         17.40         78.34        63.28 o                         
  -3   6 -18        144.07        211.49        66.99 o                         
  -2   6 -18        481.03        420.36       102.68 o                         
  -1   6 -18         21.28          6.42        65.26 o                         
   0   6 -18       1103.01       1059.63       100.48 o                         
   1   6 -18        236.51        245.10        94.94 o                         
   2   6 -18        802.90        947.94        95.12 o                         
   3   6 -18        137.73        180.15        67.46 o                         
   4   6 -18         58.46         69.55        78.84 o                         
   5   6 -18         32.16        -29.26        75.10 o                         
   6   6 -18        187.55        178.12        59.38 o                         
   7   6 -18         14.14         60.27        68.13 o                         
   8   6 -18        325.46        510.33        81.24 o                         
   9   6 -18         17.66         -4.34        67.90 o                         
  10   6 -18        208.40        319.49        78.18 o                         
  11   6 -18        136.02        110.21        79.65 o                         
  12   6 -18        133.78        238.04       108.63 o                         
  13   6 -18          6.67         50.86        98.34 o                         
  -8   7 -18        660.53        759.59       125.48 o                         
  -7   7 -18       1481.48       1802.11       160.35 o                         
  -6   7 -18        767.36        857.38        86.84 o                         
  -5   7 -18        652.15        535.94        77.60 o                         
  -4   7 -18        204.14        293.39        71.42 o                         
  -3   7 -18        219.90        417.56        77.66 o                         
  -2   7 -18        414.67        435.10        92.07 o                         
  -1   7 -18        658.50        683.88       104.94 o                         
   0   7 -18        642.62        651.64        84.35 o                         
   1   7 -18       1644.92       1872.46       231.37 o                         
   2   7 -18        790.12        811.03       110.23 o                         
   3   7 -18       1344.91       1513.97       163.64 o                         
   4   7 -18        207.96        232.87       132.05 o                         
   5   7 -18        283.83        393.38        94.76 o                         
   6   7 -18        354.55        400.70       110.61 o                         
   7   7 -18        911.61        950.88       103.26 o                         
   8   7 -18        395.30        349.38        92.46 o                         
   9   7 -18       1619.02       1860.84       123.30 o                         
  10   7 -18        173.35        182.81        92.20 o                         
  11   7 -18       1962.23       2181.69       155.94 o                         
  12   7 -18        118.26         76.47        94.88 o                         
  -7   8 -18       1418.12       1308.90       142.26 o                         
  -6   8 -18       1929.40       2353.69       180.46 o                         
  -5   8 -18       1494.47       1609.11       115.40 o                         
  -4   8 -18       2461.68       2473.07       138.82 o                         
  -3   8 -18       1545.24       1637.31       114.61 o                         
  -2   8 -18       1859.02       2351.77       161.98 o                         
  -1   8 -18       1636.85       1945.14       226.92 o                         
   0   8 -18       1639.78       1810.48       220.56 o                         
   1   8 -18        926.98        910.00       146.07 o                         
   2   8 -18       2077.70       2171.48       374.81 o                         
   3   8 -18       1169.75       1295.47       127.85 o                         
   4   8 -18       5194.76       5663.23       271.35 o                         
   5   8 -18       1426.56       1534.37       132.98 o                         
   6   8 -18       2558.90       2399.42       161.28 o                         
   7   8 -18        929.30       1157.72       124.87 o                         
   8   8 -18       2410.27       2499.69       233.25 o                         
   9   8 -18        586.52        411.88       129.89 o                         
  10   8 -18       2912.00       3221.31       262.27 o                         
  11   8 -18        450.80        474.87       164.04 o                         
  -6   9 -18       1747.96       2087.38       184.22 o                         
  -5   9 -18       3832.54       3916.07       206.04 o                         
  -4   9 -18       2392.95       2510.26       163.41 o                         
  -3   9 -18       4603.86       4837.43       518.43 o                         
  -2   9 -18       4093.15       4667.28       364.93 o                         
  -1   9 -18       5871.68       6395.26       421.51 o                         
   0   9 -18       1959.15       2039.81       161.16 o                         
   1   9 -18       1958.96       2300.69       168.64 o                         
   2   9 -18        975.93       1044.57       124.04 o                         
   3   9 -18       2724.21       3251.25       197.00 o                         
   4   9 -18       1105.46        872.79       114.39 o                         
   5   9 -18       5481.25       6261.92       292.64 o                         
   6   9 -18       2011.27       2097.80       158.48 o                         
   7   9 -18       4149.74       4451.79       472.97 o                         
   8   9 -18       1219.89       1491.22       192.29 o                         
   9   9 -18       2733.96       2545.09       241.42 o                         
  10   9 -18       1443.75       1544.50       187.96 o                         
  -4  10 -18       5129.53       5617.73       290.39 o                         
  -3  10 -18       3506.06       3644.92       223.62 o                         
  -2  10 -18       6871.37       8031.69       518.68 o                         
  -1  10 -18       3763.99       4547.33       290.61 o                         
   0  10 -18       5256.37       5693.51       285.45 o                         
   1  10 -18       1473.00       1755.58       152.31 o                         
   2  10 -18       2869.77       3220.05       200.51 o                         
   3  10 -18       2491.36       2667.78       182.98 o                         
   4  10 -18       6920.72       7144.36       463.67 o                         
   5  10 -18       2855.67       3058.61       358.30 o                         
   6  10 -18       7772.02       8212.21       357.86 o                         
   7  10 -18       1971.35       2067.93       229.79 o                         
   8  10 -18       4994.18       5385.61       377.53 o                         
  -1  11 -18       4986.41       5198.82       237.53 o                         
   0  11 -18       1935.90       2342.05       175.93 o                         
   1  11 -18       6345.31       7170.68       334.72 o                         
   2  11 -18       2570.11       3071.30       200.43 o                         
   3  11 -18       5760.52       6379.33       307.08 o                         
   4  11 -18       2719.16       3206.58       203.75 o                         
   5  11 -18       6145.80       6811.77       318.04 o                         
 -11   1 -17       1146.48       1324.48       202.44 o                         
  -9   1 -17        912.06        847.51       129.04 o                         
  -8   1 -17        429.10        524.86        65.50 o                         
  -7   1 -17        421.12        398.73        51.34 o                         
  -6   1 -17        301.17        365.44        52.25 o                         
  -5   1 -17       1044.01       1157.59        64.28 o                         
  -4   1 -17        132.75        161.17        44.74 o                         
  -3   1 -17       1375.16       1415.20        72.24 o                         
  -2   1 -17        474.77        466.10        51.33 o                         
  -1   1 -17       2981.29       3215.89       111.41 o                         
   0   1 -17        453.94        417.91        56.85 o                         
   1   1 -17        493.35        500.74        62.45 o                         
   2   1 -17        122.56        116.31        40.12 o                         
   3   1 -17        599.26        679.38        49.95 o                         
   4   1 -17         71.71         44.64        32.28 o                         
   5   1 -17       1949.46       1861.81        97.92 o                         
   6   1 -17        729.52        859.28        84.49 o                         
   7   1 -17       2121.37       2203.22        83.59 o                         
   8   1 -17        408.56        464.09        51.39 o                         
   9   1 -17        956.95        983.68        68.78 o                         
  10   1 -17         85.90        132.50        48.84 o                         
  11   1 -17        611.34        651.37        83.66 o                         
  12   1 -17         39.95        120.70        93.61 o                         
  13   1 -17       1757.28       1610.69       141.78 o                         
  14   1 -17         17.54         16.68        96.41 o                         
  15   1 -17       1217.70       1191.54       129.68 o                         
 -11   2 -17       2253.94       2485.36       169.54 o                         
 -10   2 -17       2519.67       3312.46       289.63 o                         
  -9   2 -17       3122.25       3094.35       241.03 o                         
  -8   2 -17       2608.12       3026.44       174.89 o                         
  -7   2 -17        715.45        729.70        57.79 o                         
  -6   2 -17        487.54        567.76        54.93 o                         
  -5   2 -17       1655.33       1757.64        81.13 o                         
  -4   2 -17       6631.91       7135.67       174.16 o                         
  -3   2 -17       3289.56       3377.58       113.53 o                         
  -2   2 -17       3619.40       3839.89       160.45 o                         
  -1   2 -17       2807.53       2959.28       103.20 o                         
   0   2 -17       6079.13       6457.63       336.53 o                         
   1   2 -17        872.98        859.69        84.01 o                         
   2   2 -17        508.97        572.30        57.68 o                         
   3   2 -17        756.80        825.80        48.12 o                         
   4   2 -17       3982.70       3935.56       167.74 o                         
   5   2 -17       1073.88       1140.45        71.06 o                         
   6   2 -17       5711.15       6084.50       167.72 o                         
   7   2 -17        866.25        949.66        55.42 o                         
   8   2 -17       2337.14       2383.29        75.65 o                         
   9   2 -17        513.45        572.66        75.47 o                         
  10   2 -17        348.62        477.20        63.14 o                         
  11   2 -17        482.54        499.72        64.03 o                         
  12   2 -17       3572.24       3912.73       174.59 o                         
  13   2 -17        326.12        476.57       104.29 o                         
  14   2 -17       2456.72       2640.96       184.31 o                         
  15   2 -17        158.04        125.71        93.54 o                         
 -11   3 -17       4039.22       4465.65       442.45 o                         
 -10   3 -17       1856.05       1973.82       151.10 o                         
  -9   3 -17       2820.41       2907.30       277.46 o                         
  -8   3 -17       3231.95       3598.67       314.93 o                         
  -7   3 -17       3181.93       3427.07       127.04 o                         
  -6   3 -17       2215.46       2194.22        91.33 o                         
  -5   3 -17       2931.17       3012.42       108.29 o                         
  -4   3 -17       3671.56       3738.24       140.40 o                         
  -3   3 -17      11839.87      12351.39       265.51 o                         
  -2   3 -17       5388.71       5930.08       239.90 o                         
  -1   3 -17       8238.79       8860.58       223.81 o                         
   0   3 -17       2965.51       3214.68       185.94 o                         
   1   3 -17       6261.34       6228.03       193.48 o                         
   2   3 -17       2830.53       3086.87       121.56 o                         
   3   3 -17       7916.90       8245.80       188.39 o                         
   4   3 -17       3091.96       3072.46       105.38 o                         
   5   3 -17      11194.80      12080.71       345.11 o                         
   6   3 -17       2120.11       2220.60        94.76 o                         
   7   3 -17       9386.43      10117.10       230.30 o                         
   8   3 -17       1366.50       1570.23        62.13 o                         
   9   3 -17       6331.96       6642.89       208.41 o                         
  10   3 -17       1431.65       1497.33       102.83 o                         
  11   3 -17       4760.41       5215.33       178.70 o                         
  12   3 -17        528.16        640.78       108.21 o                         
  13   3 -17       5438.64       5777.92       366.23 o                         
  14   3 -17        831.06        995.44       173.69 o                         
  15   3 -17       3295.73       3679.17       263.09 o                         
 -11   4 -17       3216.22       3935.72       219.70 o                         
 -10   4 -17       3122.80       3325.65       262.26 o                         
  -9   4 -17       2610.11       2888.49       152.14 o                         
  -8   4 -17       5429.54       5830.21       356.21 o                         
  -7   4 -17       3873.58       4306.92       203.75 o                         
  -6   4 -17       6872.50       7144.30       319.12 o                         
  -5   4 -17       3832.72       4350.31       153.81 o                         
  -4   4 -17       5084.17       5574.25       150.55 o                         
  -3   4 -17       3319.61       3747.82       115.30 o                         
  -2   4 -17       9188.37      10191.03       232.12 o                         
  -1   4 -17       5133.56       5409.83       153.86 o                         
   0   4 -17       7106.80       7522.65       226.84 o                         
   1   4 -17       4612.38       4767.20       162.59 o                         
   2   4 -17      13711.95      14262.72       333.13 o                         
   3   4 -17       4613.30       4693.09       155.05 o                         
   4   4 -17       8478.82       8893.83       217.04 o                         
   5   4 -17       3604.05       3639.96       120.28 o                         
   6   4 -17       9075.10       9635.47       241.41 o                         
   7   4 -17       2487.60       2584.71        89.94 o                         
   8   4 -17      12231.31      12729.81       304.07 o                         
   9   4 -17       2112.72       2337.65       109.05 o                         
  10   4 -17       9813.56      10046.40       338.20 o                         
  11   4 -17       1793.51       1871.73       118.61 o                         
  12   4 -17       8117.66       8477.62       304.38 o                         
  13   4 -17       1118.05       1160.89       129.38 o                         
  14   4 -17       4761.21       4303.12       413.16 o                         
 -10   5 -17       3576.41       3613.53       223.58 o                         
  -9   5 -17       5011.59       5321.15       272.32 o                         
  -8   5 -17       5803.74       5562.08       293.22 o                         
  -7   5 -17       7983.67       8229.00       311.39 o                         
  -6   5 -17       5444.51       6070.00       311.65 o                         
  -5   5 -17       6944.15       6982.87       299.11 o                         
  -4   5 -17       4182.25       4320.20       158.22 o                         
  -3   5 -17       6779.85       6897.40       216.55 o                         
  -2   5 -17       5136.46       5523.88       199.89 o                         
  -1   5 -17      10468.13      10960.49       308.04 o                         
   0   5 -17       7482.58       7843.60       236.40 o                         
   1   5 -17      20402.73      21561.03       537.73 o                         
   2   5 -17       6145.46       6235.75       189.02 o                         
   3   5 -17      10474.54      11194.70       274.32 o                         
   4   5 -17       4301.09       4773.92       158.26 o                         
   5   5 -17       9240.66       9791.27       247.41 o                         
   6   5 -17       3258.39       3574.94       180.41 o                         
   7   5 -17       9382.64      10208.41       329.97 o                         
   8   5 -17       3622.00       3782.23       140.60 o                         
   9   5 -17      18061.31      19177.12       585.72 o                         
  10   5 -17       2809.31       2859.21       145.07 o                         
  11   5 -17      10737.56      12360.78       395.63 o                         
  12   5 -17       1453.49       1682.86       149.55 o                         
  13   5 -17       5229.57       5423.16       272.77 o                         
  14   5 -17       1020.91       1076.70       133.92 o                         
 -10   6 -17       3470.37       3688.74       225.85 o                         
  -9   6 -17       4201.38       4694.84       254.50 o                         
  -8   6 -17       5991.60       5595.24       696.22 o                         
  -7   6 -17       5812.43       5965.32       219.95 o                         
  -6   6 -17       5508.05       5311.15       246.05 o                         
  -5   6 -17       3828.45       4080.39       184.17 o                         
  -4   6 -17       9606.00       9470.40       475.85 o                         
  -3   6 -17       3530.85       3707.15       186.83 o                         
  -2   6 -17       8360.07       8920.42       339.11 o                         
  -1   6 -17       4001.14       4220.86       179.06 o                         
   0   6 -17      12478.25      13254.79       416.39 o                         
   1   6 -17       5942.33       6498.85       299.56 o                         
   2   6 -17      12485.75      13171.37       417.89 o                         
   3   6 -17       3423.48       3688.57       167.00 o                         
   4   6 -17      14301.41      15127.29       572.15 o                         
   5   6 -17       2988.70       3352.62       184.37 o                         
   6   6 -17       8427.59       8676.50       291.10 o                         
   7   6 -17       2051.69       2118.40       117.71 o                         
   8   6 -17      10172.61      10211.63       289.65 o                         
   9   6 -17       1766.58       1781.02       117.62 o                         
  10   6 -17      10123.39      10719.85       354.64 o                         
  11   6 -17       1555.40       1667.72       114.36 o                         
  12   6 -17       8628.66       8965.19       388.31 o                         
  13   6 -17       1394.42       1556.20       146.99 o                         
  -9   7 -17       4526.92       4442.04       547.63 o                         
  -8   7 -17       3599.37       3588.85       220.51 o                         
  -7   7 -17       4472.21       5153.33      1017.26 o                         
  -6   7 -17       2084.58       2085.40       118.58 o                         
  -5   7 -17       4904.88       5083.09       201.63 o                         
  -4   7 -17       3807.41       4018.07       254.31 o                         
  -3   7 -17       9606.64       9609.85       388.76 o                         
  -2   7 -17       3946.09       4050.34       214.50 o                         
  -1   7 -17       7593.08       8200.09       360.07 o                         
   0   7 -17       2815.64       3136.34       156.03 o                         
   1   7 -17       5424.04       5936.52       296.81 o                         
   2   7 -17       2126.56       2212.27       200.38 o                         
   3   7 -17      14537.23      15282.92       575.60 o                         
   4   7 -17       4438.29       4832.22       239.68 o                         
   5   7 -17      14488.91      15505.29       474.66 o                         
   6   7 -17       2701.72       2875.15       158.06 o                         
   7   7 -17       8607.11       9008.03       302.22 o                         
   8   7 -17       1816.21       2072.97       117.73 o                         
   9   7 -17       4937.59       4925.18       320.93 o                         
  10   7 -17       1405.29       1836.46       181.80 o                         
  11   7 -17       7989.13       8149.60       288.69 o                         
  12   7 -17       1460.14       1453.71       215.83 o                         
  13   7 -17      10109.45      10842.92       451.84 o                         
  -8   8 -17       1926.66       2004.80       168.22 o                         
  -7   8 -17       1380.61       1503.34       148.28 o                         
  -6   8 -17       2085.02       2296.35       125.98 o                         
  -5   8 -17       2573.33       2677.22       163.19 o                         
  -4   8 -17       5757.18       6354.01       352.83 o                         
  -3   8 -17       4423.25       4749.59       249.76 o                         
  -2   8 -17       8032.27       8919.93       544.58 o                         
  -1   8 -17       4282.68       4480.42       239.76 o                         
   0   8 -17       5674.60       6439.18       301.34 o                         
   1   8 -17       1122.12       1480.53       132.53 o                         
   2   8 -17       2383.33       2726.92       173.26 o                         
   3   8 -17       2774.81       2974.45       184.07 o                         
   4   8 -17      10031.86      10082.75       410.96 o                         
   5   8 -17       3267.60       3510.96       198.79 o                         
   6   8 -17       8308.19       8644.06       698.84 o                         
   7   8 -17       1559.68       1684.30       130.30 o                         
   8   8 -17       4561.04       5029.79       241.04 o                         
   9   8 -17       1316.65       1407.34       173.29 o                         
  10   8 -17       3639.66       3929.32       296.72 o                         
  11   8 -17       1009.36       1351.33       170.41 o                         
  -7   9 -17        692.43        561.55       117.28 o                         
  -6   9 -17        808.19       1021.60       171.65 o                         
  -5   9 -17       2060.30       2310.79       133.53 o                         
  -4   9 -17       1955.82       2177.17       226.45 o                         
  -3   9 -17       3354.71       3704.69       437.31 o                         
  -2   9 -17       1781.84       1868.09       217.67 o                         
  -1   9 -17       3355.34       3819.86       220.83 o                         
   0   9 -17       1273.19       1268.40       131.94 o                         
   1   9 -17       2857.07       3238.28       293.98 o                         
   2   9 -17       1286.24       1403.14       288.89 o                         
   3   9 -17       3292.18       3872.20       217.20 o                         
   4   9 -17       1140.86       1087.70       120.40 o                         
   5   9 -17       3012.06       3498.14       412.51 o                         
   6   9 -17        797.42        942.76       111.53 o                         
   7   9 -17       4471.61       4949.81       242.89 o                         
   8   9 -17        568.78        679.58        99.96 o                         
   9   9 -17       2452.64       2837.34       247.07 o                         
  10   9 -17        939.01       1038.00       161.20 o                         
  -5  10 -17       1089.70       1207.36       138.45 o                         
  -4  10 -17        787.23        788.01       124.88 o                         
  -3  10 -17       1128.23       1171.65       229.23 o                         
  -2  10 -17       1006.84       1384.30       213.24 o                         
  -1  10 -17        301.92        265.30       104.38 o                         
   0  10 -17        699.49        707.33       119.50 o                         
   1  10 -17        534.75        471.10        84.08 o                         
   2  10 -17       2567.49       2928.30       188.98 o                         
   3  10 -17       1007.22       1000.11       121.49 o                         
   4  10 -17        646.06        655.56       109.45 o                         
   5  10 -17        395.81        355.06        96.63 o                         
   6  10 -17        745.69        758.59       120.51 o                         
   7  10 -17        134.54        297.55        96.25 o                         
   8  10 -17       1757.58       1772.55       205.86 o                         
   9  10 -17        213.89        264.56       125.36 o                         
  -3  11 -17        110.85        116.79        77.68 o                         
  -2  11 -17         26.42        189.04        96.98 o                         
  -1  11 -17         67.83         59.49        74.55 o                         
   0  11 -17        225.70        156.74        72.06 o                         
   1  11 -17        354.21        257.23       102.44 o                         
   2  11 -17        181.16        161.27       231.25 o                         
   3  11 -17        938.03       1163.91       135.59 o                         
   4  11 -17         97.21        202.83       106.32 o                         
   5  11 -17         23.37        -58.36        93.25 o                         
   6  11 -17         14.37         41.79        91.53 o                         
   7  11 -17         15.79         69.58        88.46 o                         
   1  12 -17         28.56         27.68        98.17 o                         
   2  12 -17          3.02        -53.57        96.83 o                         
   3  12 -17        133.71        132.87       100.43 o                         
 -12   0 -16       2458.04       2689.31       281.42 o                         
 -10   0 -16       5801.09       5754.10       344.30 o                         
  -9   0 -16       4345.60       4535.01       290.43 o                         
  -8   0 -16       6166.28       6294.76       273.71 o                         
  -7   0 -16       4280.13       4702.49       222.87 o                         
  -6   0 -16       5207.80       5441.39       191.41 o                         
  -5   0 -16       5897.70       6162.64       212.56 o                         
  -4   0 -16      16108.48      16988.68       950.46 o                         
  -3   0 -16       6548.51       7083.06       394.99 o                         
  -2   0 -16      14273.98      16600.50      1164.23 o                         
  -1   0 -16       9605.15      10033.99       823.72 o                         
   0   0 -16      17825.38      17527.78       883.61 o                         
   1   0 -16       5730.62       6216.94       262.63 o                         
   2   0 -16      12147.97      12047.46       447.15 o                         
   3   0 -16       6197.34       6398.63       262.00 o                         
   4   0 -16      42963.16      42344.34      1402.26 o                         
   5   0 -16       4905.07       4853.02       319.28 o                         
   6   0 -16      23219.25      24507.32       858.68 o                         
   7   0 -16       2418.16       2717.33       130.99 o                         
   8   0 -16      21834.16      22500.60       682.87 o                         
   9   0 -16       1394.10       1531.56        97.97 o                         
  10   0 -16       9927.71      10300.49       332.21 o                         
  11   0 -16       2084.72       2364.93       220.87 o                         
  12   0 -16      19018.20      19046.40       991.52 o                         
  13   0 -16        775.31        976.60       162.65 o                         
  14   0 -16      14732.17      14863.40       806.48 o                         
  15   0 -16        650.09        721.34       167.75 o                         
  16   0 -16       9121.93       9217.77       552.88 o                         
 -12   1 -16       3095.34       3329.52       241.86 o                         
 -11   1 -16       4832.50       5016.95       381.77 o                         
 -10   1 -16       4236.10       4039.61       274.95 o                         
  -9   1 -16       7525.38       7575.14       301.28 o                         
  -8   1 -16       5987.35       6263.26       194.08 o                         
  -7   1 -16       9461.26       9806.32       264.40 o                         
  -6   1 -16       3496.12       3820.64       133.26 o                         
  -5   1 -16       7245.97       7978.40       275.86 o                         
  -4   1 -16       7214.80       7697.92       216.69 o                         
  -3   1 -16      15074.28      16359.88       594.64 o                         
  -2   1 -16       6698.46       6996.28       191.63 o                         
  -1   1 -16      19622.57      20517.28       455.78 o                         
   0   1 -16       4267.59       4532.71       158.12 o                         
   1   1 -16      12104.13      12425.77       328.07 o                         
   2   1 -16       3680.99       3680.91       112.93 o                         
   3   1 -16      16614.61      16713.86       374.02 o                         
   4   1 -16       6615.90       6707.42       172.14 o                         
   5   1 -16      25338.60      25099.62       702.56 o                         
   6   1 -16       4886.80       5246.02       135.76 o                         
   7   1 -16      13211.80      13993.23       301.00 o                         
   8   1 -16       2550.72       2785.17        93.24 o                         
   9   1 -16      11224.77      12250.89       269.48 o                         
  10   1 -16       2265.39       2310.93        84.46 o                         
  11   1 -16      10503.68      10835.12       271.11 o                         
  12   1 -16       1601.67       1678.64       113.41 o                         
  13   1 -16      13756.36      14344.37       552.30 o                         
  14   1 -16       2324.85       2400.01       180.47 o                         
  15   1 -16       8299.37       9172.45       387.85 o                         
  16   1 -16        637.44        927.47       119.78 o                         
 -12   2 -16       3211.97       3531.60       204.78 o                         
 -11   2 -16       2415.57       2595.50       172.35 o                         
 -10   2 -16       3279.32       3515.47       194.82 o                         
  -9   2 -16       4240.62       4551.04       306.45 o                         
  -8   2 -16       9540.67       9974.10       332.82 o                         
  -7   2 -16       5456.16       5944.13       275.02 o                         
  -6   2 -16       9674.82      10220.22       251.65 o                         
  -5   2 -16       4287.10       4734.47       152.05 o                         
  -4   2 -16       8259.27       8871.98       204.81 o                         
  -3   2 -16       5210.96       5416.09       140.49 o                         
  -2   2 -16      10230.77      10722.07       290.16 o                         
  -1   2 -16       3098.02       3410.18       110.71 o                         
   0   2 -16       8756.28       9187.67       438.15 o                         
   1   2 -16       4942.34       5031.52       162.43 o                         
   2   2 -16      16421.97      16697.13       424.37 o                         
   3   2 -16       4976.71       4982.84       125.44 o                         
   4   2 -16      13346.18      12827.71       326.17 o                         
   5   2 -16       3682.64       3779.21       131.51 o                         
   6   2 -16       8163.60       8070.18       205.58 o                         
   7   2 -16       1819.56       1924.25        66.48 o                         
   8   2 -16       4818.70       4741.58       116.09 o                         
   9   2 -16       2393.64       2445.40        86.76 o                         
  10   2 -16      10971.63      11193.90       278.78 o                         
  11   2 -16       1556.66       1625.80        91.20 o                         
  12   2 -16      10289.46      10921.71       357.10 o                         
  13   2 -16       1484.43       1493.97       136.10 o                         
  14   2 -16       5444.20       5952.22       285.12 o                         
  15   2 -16        528.92        704.66       113.62 o                         
 -12   3 -16       3427.45       4389.60       363.13 o                         
 -11   3 -16       1975.58       2041.58       164.44 o                         
 -10   3 -16       1716.59       1711.95       168.73 o                         
  -9   3 -16       2404.23       3036.06       189.53 o                         
  -8   3 -16       3925.97       3825.40       143.04 o                         
  -7   3 -16       8560.72       9318.21       253.35 o                         
  -6   3 -16       5571.82       5674.22       162.95 o                         
  -5   3 -16       6304.74       6348.24       175.15 o                         
  -4   3 -16       2906.66       3051.30       126.54 o                         
  -3   3 -16       2748.18       2960.20        90.06 o                         
  -2   3 -16       1199.50       1493.42        65.60 o                         
  -1   3 -16       2938.58       3036.19       108.94 o                         
   0   3 -16       2443.46       2523.89        97.29 o                         
   1   3 -16      10744.88      10676.18       292.49 o                         
   2   3 -16       3764.51       3834.17       135.09 o                         
   3   3 -16       7771.74       7706.44       196.85 o                         
   4   3 -16       3440.78       3380.77       127.26 o                         
   5   3 -16       5596.22       5498.15       172.69 o                         
   6   3 -16       1602.62       1646.54        75.40 o                         
   7   3 -16       4211.62       4443.11       122.16 o                         
   8   3 -16       1020.93       1045.81        50.83 o                         
   9   3 -16       9406.61       9539.54       217.15 o                         
  10   3 -16       1613.25       1591.67        90.55 o                         
  11   3 -16       8567.90       8316.53       290.78 o                         
  12   3 -16        486.37        561.84        66.82 o                         
  13   3 -16       3080.68       3357.02       297.23 o                         
  14   3 -16        300.91        388.47       148.88 o                         
  15   3 -16       3908.94       4362.50       235.85 o                         
 -11   4 -16        776.04        944.53       180.47 o                         
 -10   4 -16        845.32        862.94       104.26 o                         
  -9   4 -16        843.57        953.91       120.41 o                         
  -8   4 -16       2262.86       2388.21       171.46 o                         
  -7   4 -16       1817.28       1852.00        88.39 o                         
  -6   4 -16       2847.47       3105.70       114.91 o                         
  -5   4 -16        919.01        999.20        60.54 o                         
  -4   4 -16        984.72       1150.02        63.84 o                         
  -3   4 -16       1293.01       1379.73        67.59 o                         
  -2   4 -16       2891.38       3305.51       102.28 o                         
  -1   4 -16       2336.65       2270.34        87.96 o                         
   0   4 -16       6801.09       7246.03       238.16 o                         
   1   4 -16       2542.74       2596.82       110.31 o                         
   2   4 -16       2948.05       2838.88        99.06 o                         
   3   4 -16        701.16        731.93        59.17 o                         
   4   4 -16       2144.25       2285.30        84.14 o                         
   5   4 -16       1049.24       1157.25        64.65 o                         
   6   4 -16       2434.04       2484.03        93.94 o                         
   7   4 -16        902.59        969.11        56.85 o                         
   8   4 -16       5376.47       5848.58       136.49 o                         
   9   4 -16        658.38        770.51        55.74 o                         
  10   4 -16       3371.42       3541.85       136.52 o                         
  11   4 -16        294.51        381.44        60.91 o                         
  12   4 -16       1611.83       1723.68        94.64 o                         
  13   4 -16        173.10        212.44        88.42 o                         
  14   4 -16        806.13        995.69       231.08 o                         
  15   4 -16        149.25        178.29       116.43 o                         
 -11   5 -16        145.94        110.46       104.92 o                         
 -10   5 -16        133.02        202.63        87.18 o                         
  -9   5 -16         38.94        -12.20        68.44 o                         
  -8   5 -16        204.49        181.72        95.26 o                         
  -7   5 -16        202.45        187.14        49.74 o                         
  -6   5 -16        144.54        129.38        49.14 o                         
  -5   5 -16        819.98        792.87        58.45 o                         
  -4   5 -16        194.55        132.51        43.39 o                         
  -3   5 -16       1164.66       1191.33        74.72 o                         
  -2   5 -16         93.50        160.80        44.04 o                         
  -1   5 -16        688.69        699.90        53.34 o                         
   0   5 -16        310.23        357.59        40.68 o                         
   1   5 -16       2043.81       2147.28        85.21 o                         
   2   5 -16         78.73         59.87        41.11 o                         
   3   5 -16        675.13        759.07        65.60 o                         
   4   5 -16        197.28        153.33        49.83 o                         
   5   5 -16        933.89       1078.82        62.32 o                         
   6   5 -16         91.04         69.10        40.31 o                         
   7   5 -16        721.44        742.12        67.45 o                         
   8   5 -16        572.60        592.90        53.98 o                         
   9   5 -16       1094.42       1066.25        68.02 o                         
  10   5 -16        154.58        134.37        57.58 o                         
  11   5 -16        834.12        832.83        84.92 o                         
  12   5 -16        137.72        127.48        65.14 o                         
  13   5 -16        225.20        325.91       103.79 o                         
  14   5 -16        130.95        260.67        97.36 o                         
 -10   6 -16         19.81       -116.38       117.78 o                         
  -9   6 -16        292.94        408.33       199.98 o                         
  -8   6 -16        279.00        310.21        96.02 o                         
  -7   6 -16        593.52        567.71        68.85 o                         
  -6   6 -16        676.34        782.90        66.20 o                         
  -5   6 -16         84.32        110.58        49.60 o                         
  -4   6 -16         43.50         61.06        43.21 o                         
  -3   6 -16        204.40        255.02        43.43 o                         
  -2   6 -16         34.24         56.02        57.13 o                         
  -1   6 -16        120.93        -14.05        79.45 o                         
   0   6 -16        512.59        580.52        64.44 o                         
   1   6 -16        668.20        658.77        55.74 o                         
   2   6 -16       4360.09       4325.05       144.84 o                         
   3   6 -16        245.73        310.02        69.61 o                         
   4   6 -16        389.16        453.83        49.27 o                         
   5   6 -16          0.61         19.63        46.59 o                         
   6   6 -16         24.50         94.81        49.67 o                         
   7   6 -16        179.11        143.46        50.26 o                         
   8   6 -16        166.67        136.51        51.89 o                         
   9   6 -16         15.25         15.83        56.11 o                         
  10   6 -16        595.28        576.52        78.72 o                         
  11   6 -16        103.16        178.10        65.82 o                         
  12   6 -16        445.13        489.46       176.64 o                         
  13   6 -16        387.57        275.06        97.15 o                         
  14   6 -16        180.08        160.56        93.70 o                         
 -10   7 -16        116.64        205.91       133.85 o                         
  -9   7 -16        385.86        307.25       114.03 o                         
  -8   7 -16        889.02        962.19       120.66 o                         
  -7   7 -16       1399.69       1517.04        97.38 o                         
  -6   7 -16        743.77        834.43        82.43 o                         
  -5   7 -16       1493.69       1563.09       103.65 o                         
  -4   7 -16        301.96        374.80        69.60 o                         
  -3   7 -16        244.65        184.26       139.50 o                         
  -2   7 -16         51.93         -2.27        82.89 o                         
  -1   7 -16        282.45        364.16        78.91 o                         
   0   7 -16       1237.45       1638.07       110.84 o                         
   1   7 -16       4830.92       5317.86       212.28 o                         
   2   7 -16        987.68        936.42        88.63 o                         
   3   7 -16       2009.42       2046.56       177.51 o                         
   4   7 -16         17.77         79.19        76.10 o                         
   5   7 -16        336.10        370.41        71.16 o                         
   6   7 -16        177.55        155.65        62.60 o                         
   7   7 -16        205.56        233.41        65.09 o                         
   8   7 -16        455.92        521.18        73.23 o                         
   9   7 -16       2028.20       2177.55       131.10 o                         
  10   7 -16        258.42        416.10       105.36 o                         
  11   7 -16       2230.81       2463.59       159.01 o                         
  12   7 -16         63.45         66.68        92.54 o                         
  13   7 -16        509.71        575.77       109.48 o                         
  -9   8 -16        832.07        990.98       224.67 o                         
  -8   8 -16       2008.23       2367.25       174.97 o                         
  -7   8 -16       1584.64       1667.93       150.52 o                         
  -6   8 -16       2733.40       3027.69       145.02 o                         
  -5   8 -16       1377.84       1282.55       179.95 o                         
  -4   8 -16       3393.87       3460.96       298.25 o                         
  -3   8 -16       1479.04       1673.95       146.33 o                         
  -2   8 -16       2266.51       2814.19       266.93 o                         
  -1   8 -16       1300.04       1436.39       150.95 o                         
   0   8 -16       2484.83       2773.72       177.64 o                         
   1   8 -16       1282.13       1337.37       127.39 o                         
   2   8 -16       2672.02       2831.76       175.11 o                         
   3   8 -16        645.99        674.75       101.22 o                         
   4   8 -16       7049.92       7612.38       330.13 o                         
   5   8 -16       2127.09       2345.26       157.14 o                         
   6   8 -16       4559.54       4943.88       239.60 o                         
   7   8 -16        646.89        606.36        95.04 o                         
   8   8 -16       1912.96       2116.96       142.30 o                         
   9   8 -16        306.53        359.80        83.84 o                         
  10   8 -16       3693.59       3721.27       281.54 o                         
  11   8 -16        314.40        403.85       121.63 o                         
  -8   9 -16       1894.77       2043.88       170.59 o                         
  -7   9 -16       2491.67       2674.85       193.70 o                         
  -6   9 -16       1531.99       1572.49       193.95 o                         
  -5   9 -16       3940.25       4291.03       241.99 o                         
  -4   9 -16       3199.50       3933.57       225.35 o                         
  -3   9 -16       7412.63       7771.96       350.15 o                         
  -2   9 -16       3264.25       3347.24       289.53 o                         
  -1   9 -16       6194.49       6869.13       319.67 o                         
   0   9 -16       2523.89       2748.10       184.93 o                         
   1   9 -16       3787.29       4018.81       224.35 o                         
   2   9 -16       1321.91       1790.75       144.06 o                         
   3   9 -16       5402.86       6068.50       284.00 o                         
   4   9 -16       1475.36       1718.06       194.02 o                         
   5   9 -16       8146.55       8705.35       367.10 o                         
   6   9 -16        749.30        832.66       108.28 o                         
   7   9 -16       6232.06       6632.52       296.21 o                         
   8   9 -16       1490.90       1712.16       266.95 o                         
   9   9 -16       3360.12       3343.41       268.66 o                         
  10   9 -16        538.32        801.74       145.32 o                         
  -7  10 -16       1919.02       1985.05       155.41 o                         
  -6  10 -16       3579.40       3661.18       204.80 o                         
  -5  10 -16       2046.02       2331.44       168.10 o                         
  -4  10 -16       5846.75       5734.73       261.44 o                         
  -3  10 -16       3782.22       4126.50       237.55 o                         
  -2  10 -16       8708.33      10269.82       618.33 o                         
  -1  10 -16       2644.20       3223.72       187.34 o                         
   0  10 -16       6838.70       7318.17       267.12 o                         
   1  10 -16       1257.48       1205.47       139.09 o                         
   2  10 -16       4442.38       4681.21       191.49 o                         
   3  10 -16       1776.92       2125.36       206.95 o                         
   4  10 -16       5988.50       6150.48       803.80 o                         
   5  10 -16       2453.72       2510.85       182.22 o                         
   6  10 -16      10218.64      11266.21       451.75 o                         
   7  10 -16       1582.26       1672.60       139.28 o                         
   8  10 -16       8114.86       8643.82       362.33 o                         
   9  10 -16       1257.51       1705.03       201.06 o                         
  10  10 -16       4671.64       4881.89       339.07 o                         
  -5  11 -16       5390.68       5755.13       237.61 o                         
  -4  11 -16       3146.33       3442.19       173.43 o                         
  -3  11 -16       6989.00       6996.36       267.54 o                         
  -2  11 -16       2383.13       2460.03       172.29 o                         
  -1  11 -16       5851.50       6129.32       240.05 o                         
   0  11 -16       2290.38       2425.53       148.02 o                         
   1  11 -16       7182.64       7320.29       828.63 o                         
   2  11 -16       2716.25       2938.74       243.03 o                         
   3  11 -16       7562.03       8601.61       716.32 o                         
   4  11 -16       2360.50       2705.45       273.87 o                         
   5  11 -16       7204.55       7761.66       345.34 o                         
   6  11 -16       2343.39       2605.24       174.53 o                         
   7  11 -16       9699.44      10286.13       506.75 o                         
   8  11 -16       1351.61       1369.81       127.31 o                         
  -2  12 -16       4191.01       4929.09       257.60 o                         
  -1  12 -16       1184.05        998.43       100.94 o                         
   0  12 -16       6387.21       7188.16       799.01 o                         
   1  12 -16       3080.14       3772.41       372.62 o                         
   2  12 -16       9339.48      10082.71       940.23 o                         
   3  12 -16       2812.15       3510.69       213.38 o                         
   4  12 -16       7191.97       8131.82       702.95 o                         
   5  12 -16       1978.50       2130.34       237.25 o                         
   6  12 -16       4890.57       5349.89       383.52 o                         
 -13   1 -15        376.49        468.89       120.01 o                         
 -12   1 -15        678.36        778.65        92.65 o                         
 -11   1 -15        834.53       1068.98       112.40 o                         
 -10   1 -15        856.88        783.03        81.78 o                         
  -9   1 -15       1296.27       1459.19        90.26 o                         
  -8   1 -15        363.56        345.12        52.44 o                         
  -7   1 -15        225.70        194.40        38.07 o                         
  -6   1 -15        566.60        615.18        45.87 o                         
  -5   1 -15        931.08        914.50        53.09 o                         
  -4   1 -15        508.16        601.85        46.84 o                         
  -3   1 -15       2593.08       2827.89        89.16 o                         
  -2   1 -15       1304.00       1423.89        68.52 o                         
  -1   1 -15       3722.74       3858.34       124.44 o                         
   0   1 -15        176.81        166.45        38.86 o                         
   1   1 -15        113.90        154.40        43.20 o                         
   2   1 -15        255.17        267.56        52.18 o                         
   3   1 -15       1731.53       1633.39        74.91 o                         
   4   1 -15        419.66        473.91        41.98 o                         
   5   1 -15       1983.01       2091.26        98.97 o                         
   6   1 -15        339.58        334.42        37.71 o                         
   7   1 -15       3977.91       4534.87       125.19 o                         
   8   1 -15        703.17        647.82        49.24 o                         
   9   1 -15       1694.00       1828.86        73.32 o                         
  10   1 -15        558.52        596.51        49.92 o                         
  11   1 -15        937.81       1153.00        76.34 o                         
  12   1 -15          6.77         -9.12        63.94 o                         
  13   1 -15       1726.62       1911.81       184.24 o                         
  14   1 -15        103.26         78.61        90.91 o                         
  15   1 -15       1552.97       1607.16       443.10 o                         
  16   1 -15         44.74        142.03       119.59 o                         
 -13   2 -15        534.91        572.74       140.24 o                         
 -12   2 -15       1851.18       1943.21       147.74 o                         
 -11   2 -15       1637.96       1633.27       126.70 o                         
 -10   2 -15       4429.06       4319.10       301.49 o                         
  -9   2 -15       2195.24       2147.65       108.09 o                         
  -8   2 -15       1698.01       1916.55        96.79 o                         
  -7   2 -15        175.78        236.74        35.79 o                         
  -6   2 -15        787.63        793.76        55.89 o                         
  -5   2 -15        612.14        661.15        54.02 o                         
  -4   2 -15       8404.21       8789.82       201.78 o                         
  -3   2 -15       3643.99       3794.52       114.10 o                         
  -2   2 -15      14132.99      14839.95       332.76 o                         
  -1   2 -15       2115.04       2094.53        75.02 o                         
   0   2 -15       2418.22       2562.65        89.12 o                         
   1   2 -15        478.17        508.10        54.03 o                         
   2   2 -15       2284.39       2347.34       132.51 o                         
   3   2 -15        965.48        860.40        48.81 o                         
   4   2 -15       7557.05       7530.53       228.42 o                         
   5   2 -15       2370.17       2322.11        86.17 o                         
   6   2 -15       8475.53       8429.55       193.92 o                         
   7   2 -15       2102.68       2313.77        72.44 o                         
   8   2 -15       8076.72       8597.31       180.71 o                         
   9   2 -15        304.04        323.17        31.06 o                         
  10   2 -15       2436.92       2553.99        87.68 o                         
  11   2 -15        758.68        758.27        61.10 o                         
  12   2 -15       3583.73       3894.20       169.36 o                         
  13   2 -15        490.81        663.23       101.52 o                         
  14   2 -15       3253.17       3751.68       210.52 o                         
  15   2 -15        278.14        279.37        90.93 o                         
  16   2 -15       3514.57       3839.64       213.33 o                         
 -12   3 -15       2033.12       2428.93       525.44 o                         
 -11   3 -15       2690.57       3085.82       349.93 o                         
 -10   3 -15       2794.10       3160.19       150.59 o                         
  -9   3 -15       5139.94       5466.58       243.16 o                         
  -8   3 -15       1976.36       2146.14       109.32 o                         
  -7   3 -15       3432.82       3603.70       168.83 o                         
  -6   3 -15       1493.14       1497.75        72.34 o                         
  -5   3 -15       3587.21       3913.21       124.63 o                         
  -4   3 -15       4655.84       4934.88       145.18 o                         
  -3   3 -15       7513.00       7834.71       178.34 o                         
  -2   3 -15       3972.39       3973.86       104.78 o                         
  -1   3 -15      13979.70      14709.95       432.73 o                         
   0   3 -15       3177.57       3213.88       102.49 o                         
   1   3 -15       5161.86       5656.36       175.53 o                         
   2   3 -15       1929.33       1966.84        89.77 o                         
   3   3 -15       4657.06       4727.33       149.07 o                         
   4   3 -15       1825.43       1744.94        65.57 o                         
   5   3 -15      10265.97      10201.43       248.14 o                         
   6   3 -15       2332.33       2432.50        82.83 o                         
   7   3 -15      12112.55      12966.30       279.38 o                         
   8   3 -15       2738.73       2832.00        81.24 o                         
   9   3 -15      11013.61      11616.92       233.30 o                         
  10   3 -15       1251.82       1221.20        72.53 o                         
  11   3 -15      10170.15      10591.96       297.35 o                         
  12   3 -15        214.46        248.47        58.10 o                         
  13   3 -15       3675.01       4216.25       180.22 o                         
  14   3 -15        378.15        380.39        99.40 o                         
  15   3 -15       6788.79       7458.36       330.29 o                         
  16   3 -15        359.80        357.88        96.74 o                         
 -12   4 -15       3640.25       4088.62       220.36 o                         
 -11   4 -15       3659.77       3737.81       427.32 o                         
 -10   4 -15       4046.94       4399.49       309.03 o                         
  -9   4 -15       3379.92       3527.51       253.08 o                         
  -8   4 -15       5676.06       5971.26       163.40 o                         
  -7   4 -15       6678.95       7018.97       196.42 o                         
  -6   4 -15       9079.04       9697.81       252.71 o                         
  -5   4 -15       6064.88       6344.40       190.65 o                         
  -4   4 -15      11845.85      12918.12       282.51 o                         
  -3   4 -15       6563.89       6998.78       171.78 o                         
  -2   4 -15      14456.35      16173.96       354.67 o                         
  -1   4 -15       4194.06       4366.88       120.00 o                         
   0   4 -15      11277.24      11943.13       281.52 o                         
   1   4 -15       4695.68       4732.82       169.17 o                         
   2   4 -15      16136.51      16638.28       376.54 o                         
   3   4 -15       3511.10       3487.67       138.33 o                         
   4   4 -15       9364.22       9521.63       266.59 o                         
   5   4 -15       1776.72       1885.78        90.17 o                         
   6   4 -15      12107.69      12369.75       292.80 o                         
   7   4 -15       1424.80       1534.11        66.50 o                         
   8   4 -15      12132.40      12908.35       256.06 o                         
   9   4 -15       1544.63       1741.62        70.14 o                         
  10   4 -15      15706.81      16159.33       422.14 o                         
  11   4 -15       1059.70       1152.15        68.64 o                         
  12   4 -15       6567.56       7045.37       191.44 o                         
  13   4 -15       1077.65       1162.49       262.12 o                         
  14   4 -15       6819.58       7114.76       357.32 o                         
  15   4 -15        212.57        360.92        98.80 o                         
 -12   5 -15       3423.21       3775.59       177.78 o                         
 -11   5 -15       4532.35       5251.65       801.89 o                         
 -10   5 -15       3026.66       3671.16       203.89 o                         
  -9   5 -15       6700.22       7228.28       266.64 o                         
  -8   5 -15       4683.83       5047.16       160.80 o                         
  -7   5 -15      11588.80      12021.48       288.93 o                         
  -6   5 -15       6503.65       7234.02       185.45 o                         
  -5   5 -15      12451.85      13318.04       371.51 o                         
  -4   5 -15       3845.25       4199.43       169.87 o                         
  -3   5 -15      10635.00      11429.01       283.50 o                         
  -2   5 -15       3997.46       4175.85       129.54 o                         
  -1   5 -15      17684.92      18878.69       426.18 o                         
   0   5 -15       5890.68       6294.91       167.35 o                         
   1   5 -15      24278.84      25204.12       606.98 o                         
   2   5 -15       5105.87       4999.27       159.50 o                         
   3   5 -15      17521.61      18543.96       532.02 o                         
   4   5 -15       1430.11       1183.63        85.77 o                         
   5   5 -15       8546.81       9188.01       229.04 o                         
   6   5 -15       2141.04       2211.33        86.54 o                         
   7   5 -15      17508.20      17875.13       405.01 o                         
   8   5 -15       2543.31       2812.23       103.16 o                         
   9   5 -15      18237.11      19249.67       396.53 o                         
  10   5 -15       1904.74       2102.25        89.85 o                         
  11   5 -15      14569.02      15004.56       398.72 o                         
  12   5 -15       1404.01       1246.34       115.75 o                         
  13   5 -15       6884.27       7647.19       337.98 o                         
  14   5 -15        816.83        931.95       116.65 o                         
  15   5 -15       5205.02       5467.97       270.15 o                         
 -11   6 -15       3529.82       3804.15       246.59 o                         
 -10   6 -15       5250.10       5127.24       357.95 o                         
  -9   6 -15       4418.34       4625.63       222.30 o                         
  -8   6 -15       8567.38       8656.24       245.38 o                         
  -7   6 -15       5032.92       5311.65       170.67 o                         
  -6   6 -15      12768.64      12848.35       342.32 o                         
  -5   6 -15       5229.31       5562.54       148.05 o                         
  -4   6 -15       8810.87       9554.87       214.37 o                         
  -3   6 -15       4711.18       5157.27       153.05 o                         
  -2   6 -15      11293.93      12342.23       397.39 o                         
  -1   6 -15       5973.88       6149.25       188.16 o                         
   0   6 -15      20128.71      20955.60       511.52 o                         
   1   6 -15       8306.91       8684.28       220.88 o                         
   2   6 -15      15415.03      16090.68       382.73 o                         
   3   6 -15       3246.53       3526.39       137.76 o                         
   4   6 -15      11148.96      12225.88       318.26 o                         
   5   6 -15       4183.05       4427.15       121.62 o                         
   6   6 -15      15958.59      16562.87       345.38 o                         
   7   6 -15       4006.74       4228.22       118.42 o                         
   8   6 -15      13614.68      13843.55       367.02 o                         
   9   6 -15       2682.12       3064.76       120.70 o                         
  10   6 -15      14222.10      14971.91       554.59 o                         
  11   6 -15       1055.46        991.08       106.14 o                         
  12   6 -15       9779.84      10711.48       348.78 o                         
  13   6 -15        639.10        901.10       119.66 o                         
  14   6 -15       7815.83       8144.97       355.37 o                         
 -11   7 -15       4952.73       5315.32       274.61 o                         
 -10   7 -15       3931.07       3996.04       309.78 o                         
  -9   7 -15       5476.27       5569.60       384.94 o                         
  -8   7 -15       3777.38       4158.73       235.08 o                         
  -7   7 -15       5636.08       5775.22       213.76 o                         
  -6   7 -15       3071.37       3230.16       148.05 o                         
  -5   7 -15       8525.16       8834.39       297.64 o                         
  -4   7 -15       3302.06       3443.73       146.51 o                         
  -3   7 -15      10764.24      11560.67       281.76 o                         
  -2   7 -15       4921.97       5323.04       192.29 o                         
  -1   7 -15      11634.88      11741.32       493.79 o                         
   0   7 -15       4343.08       4474.49       143.66 o                         
   1   7 -15       8199.55       8856.38       303.65 o                         
   2   7 -15       2148.67       2381.57       129.67 o                         
   3   7 -15      10782.87      11398.37       367.52 o                         
   4   7 -15       3572.87       3980.69       177.57 o                         
   5   7 -15      21709.98      23002.33       520.41 o                         
   6   7 -15       4425.16       4778.30       158.43 o                         
   7   7 -15      11532.93      12196.63       333.48 o                         
   8   7 -15       2407.74       2569.63       127.42 o                         
   9   7 -15       8833.82       9398.56       306.26 o                         
  10   7 -15       1180.64       1380.73       122.05 o                         
  11   7 -15       8040.78       8315.11       572.48 o                         
  12   7 -15       1174.85       1419.14       188.68 o                         
  13   7 -15      11842.39      12146.31       488.38 o                         
  14   7 -15        664.87        700.48       116.07 o                         
 -10   8 -15       4575.25       4711.44       351.64 o                         
  -9   8 -15       2119.01       2168.33       230.52 o                         
  -8   8 -15       3653.57       3731.82       220.37 o                         
  -7   8 -15       1476.22       1533.70       100.62 o                         
  -6   8 -15       4418.06       4578.76       245.75 o                         
  -5   8 -15       2895.75       3181.28       235.96 o                         
  -4   8 -15       5609.28       5976.45       288.24 o                         
  -3   8 -15       3560.07       3868.99       473.29 o                         
  -2   8 -15      13740.30      16760.00       893.27 o                         
  -1   8 -15       3507.55       3685.12       171.19 o                         
   0   8 -15      11164.79      11660.51       463.86 o                         
   1   8 -15       1995.50       1845.60       141.30 o                         
   2   8 -15       4983.42       5108.94       571.53 o                         
   3   8 -15       2575.42       2846.27       174.35 o                         
   4   8 -15      14303.97      14739.57       555.17 o                         
   5   8 -15       2074.54       2247.59       226.34 o                         
   6   8 -15      13532.06      14317.02       536.75 o                         
   7   8 -15       1200.20       1430.11       122.66 o                         
   8   8 -15       9020.18       9917.59       393.07 o                         
   9   8 -15       1096.32       1261.55       112.45 o                         
  10   8 -15       2645.34       2547.35       219.86 o                         
  11   8 -15       1055.27       1096.54       145.32 o                         
  -9   9 -15       2850.00       3016.39       201.84 o                         
  -8   9 -15       1270.12       1462.13       147.50 o                         
  -7   9 -15       2149.26       2472.42       208.92 o                         
  -6   9 -15       1339.44       1454.52       145.76 o                         
  -5   9 -15       2128.59       2350.50       312.36 o                         
  -4   9 -15       1910.37       1957.08       189.33 o                         
  -3   9 -15       4484.23       4557.55       334.57 o                         
  -2   9 -15       2282.87       2799.33       257.01 o                         
  -1   9 -15       4775.68       5729.35       279.68 o                         
   0   9 -15       1382.81       1556.16       152.09 o                         
   1   9 -15       4637.70       4381.90       231.71 o                         
   2   9 -15       1725.03       2013.31       195.66 o                         
   3   9 -15       4193.36       4467.95       303.74 o                         
   4   9 -15       1077.82       1132.73        97.66 o                         
   5   9 -15       4078.63       4328.87       313.94 o                         
   6   9 -15        850.57        978.21       219.51 o                         
   7   9 -15       7040.52       7741.63       467.01 o                         
   8   9 -15        493.44        455.45        87.95 o                         
   9   9 -15       2652.04       2736.51       164.46 o                         
  10   9 -15        522.62        637.39       135.72 o                         
  11   9 -15       3540.98       3312.51       256.29 o                         
  -8  10 -15       1299.65       1137.76       131.41 o                         
  -7  10 -15        664.11        716.09       100.52 o                         
  -6  10 -15       1634.81       1692.80       130.93 o                         
  -5  10 -15        713.22        846.46        97.11 o                         
  -4  10 -15        703.37        922.34        96.38 o                         
  -3  10 -15        646.78        831.11       136.53 o                         
  -2  10 -15        684.84        805.94       115.43 o                         
  -1  10 -15        361.65        298.25        77.78 o                         
   0  10 -15       1892.81       1961.86       155.01 o                         
   1  10 -15        574.16        698.45        82.05 o                         
   2  10 -15       1597.53       1513.87       103.65 o                         
   3  10 -15        592.82        543.82        73.17 o                         
   4  10 -15       1063.18       1204.60       124.99 o                         
   5  10 -15        630.06        620.20       100.43 o                         
   6  10 -15       1231.40       1325.91       125.84 o                         
   7  10 -15        356.61        321.81        88.66 o                         
   8  10 -15       1537.28       1598.82       163.66 o                         
   9  10 -15         71.80         22.44        72.90 o                         
  -6  11 -15        514.31        498.10       112.01 o                         
  -5  11 -15        315.49        276.82        82.54 o                         
  -4  11 -15         72.66        205.74        78.33 o                         
  -3  11 -15         70.28         60.20        76.74 o                         
  -2  11 -15         72.76         44.09        84.33 o                         
  -1  11 -15        145.92        134.47        72.93 o                         
   0  11 -15        162.72        268.55        74.88 o                         
   1  11 -15        847.78        856.18       151.82 o                         
   2  11 -15         75.24          1.10        94.88 o                         
   3  11 -15        507.39        661.86       186.37 o                         
   4  11 -15         26.90        197.79        94.02 o                         
   5  11 -15         73.59         72.47        89.85 o                         
   6  11 -15         41.49         87.09        88.64 o                         
   7  11 -15         39.31         44.62        82.56 o                         
   8  11 -15         98.39         74.83       120.06 o                         
  -4  12 -15        135.95        314.46       107.03 o                         
  -3  12 -15        365.75        561.19       141.47 o                         
  -2  12 -15        563.31        674.26       115.57 o                         
  -1  12 -15        130.57        167.76       120.11 o                         
   0  12 -15        127.69        230.66        74.40 o                         
   1  12 -15         11.99        108.84        96.76 o                         
   2  12 -15          4.06         93.44        97.16 o                         
   3  12 -15         32.48        298.86       155.60 o                         
   4  12 -15        209.55        292.48       146.35 o                         
   5  12 -15         82.68        135.06       142.41 o                         
   6  12 -15        590.16        562.75       154.88 o                         
   7  12 -15          8.65         97.43       131.04 o                         
   0  13 -15        123.29        116.40       141.44 o                         
   1  13 -15       1096.39       1429.27       213.06 o                         
   2  13 -15        505.12        787.65       188.94 o                         
   3  13 -15       1575.80       1950.20       231.82 o                         
   4  13 -15        359.41        505.87       160.16 o                         
 -13   0 -14       2581.24       2632.12       275.65 o                         
 -12   0 -14       6411.24       6797.86       466.94 o                         
 -11   0 -14       4924.55       5358.15       251.76 o                         
 -10   0 -14      12638.36      12266.26       635.03 o                         
  -9   0 -14       6051.84       6032.84       265.06 o                         
  -8   0 -14      14777.91      16389.88       591.29 o                         
  -7   0 -14       7192.15       7375.74       306.04 o                         
  -6   0 -14      17507.56      18125.60       514.77 o                         
  -5   0 -14       5789.92       5723.49       195.84 o                         
  -4   0 -14      15951.82      16598.81       478.66 o                         
  -3   0 -14       5867.41       5992.95       209.43 o                         
  -2   0 -14      31244.32      33341.74       981.00 o                         
  -1   0 -14       7805.27       8018.23       258.53 o                         
   0   0 -14       7896.29       8099.71       257.92 o                         
   1   0 -14       6920.28       7053.16       285.01 o                         
   2   0 -14      31805.19      31882.40       874.04 o                         
   3   0 -14       9109.73       9148.37       333.76 o                         
   4   0 -14      21832.55      20772.99      1025.78 o                         
   5   0 -14       4501.83       4797.49       220.80 o                         
   6   0 -14      15067.31      14753.51       440.06 o                         
   7   0 -14       4985.47       5430.08       200.96 o                         
   8   0 -14      19944.84      20520.86       591.09 o                         
   9   0 -14       2514.66       2579.59       123.23 o                         
  10   0 -14       5353.89       5887.09       211.67 o                         
  11   0 -14       2979.28       3083.83       137.38 o                         
  12   0 -14      14278.97      14743.09       588.62 o                         
  13   0 -14       1722.60       1603.35       189.75 o                         
  14   0 -14      16813.81      18312.47       948.06 o                         
  15   0 -14        467.40        446.18       130.15 o                         
  16   0 -14      11114.27      12345.74       681.16 o                         
  17   0 -14         75.74        102.82       121.25 o                         
 -13   1 -14       3731.80       3867.68       223.92 o                         
 -12   1 -14       3979.02       4212.71       176.61 o                         
 -11   1 -14       6099.13       6386.21       226.69 o                         
 -10   1 -14       7520.42       7635.51       302.26 o                         
  -9   1 -14      13942.31      14411.93       376.56 o                         
  -8   1 -14       5437.78       5363.90       171.33 o                         
  -7   1 -14      11594.72      11893.54       273.77 o                         
  -6   1 -14       7119.34       7395.77       173.10 o                         
  -5   1 -14      19130.08      20405.01       420.85 o                         
  -4   1 -14       7805.13       8278.95       194.11 o                         
  -3   1 -14      13772.13      14564.01       348.61 o                         
  -2   1 -14       7334.45       7466.08       210.93 o                         
  -1   1 -14      23103.90      24272.90       525.03 o                         
   0   1 -14       4816.77       5094.74       139.22 o                         
   1   1 -14      21259.24      22055.01       538.54 o                         
   2   1 -14       6143.63       6328.34       162.41 o                         
   3   1 -14      32229.90      30855.88       963.24 o                         
   4   1 -14       4985.45       5058.58       145.35 o                         
   5   1 -14      25464.14      26243.10       614.59 o                         
   6   1 -14       3542.15       3657.21       102.11 o                         
   7   1 -14      19830.19      21161.43       390.18 o                         
   8   1 -14       1805.25       1995.30        86.76 o                         
   9   1 -14      14099.31      14877.38       313.87 o                         
  10   1 -14       1511.90       1446.20        65.39 o                         
  11   1 -14      16283.22      17306.02       360.36 o                         
  12   1 -14       1704.70       1736.09        83.05 o                         
  13   1 -14      13625.12      14530.64       449.79 o                         
  14   1 -14        924.68        979.66       156.72 o                         
  15   1 -14      13609.05      14820.37       561.77 o                         
  16   1 -14        459.49        589.72        99.40 o                         
 -13   2 -14       2880.98       3182.55       290.78 o                         
 -12   2 -14       3532.05       3401.47       194.36 o                         
 -11   2 -14       2521.11       2388.38       185.34 o                         
 -10   2 -14       5863.23       6144.01       215.20 o                         
  -9   2 -14       4494.30       4829.67       147.30 o                         
  -8   2 -14       6807.59       7168.65       213.92 o                         
  -7   2 -14       2399.34       2537.97       128.02 o                         
  -6   2 -14       9406.31      10196.99       258.54 o                         
  -5   2 -14       5342.45       5547.04       155.13 o                         
  -4   2 -14      13098.61      13866.82       291.85 o                         
  -3   2 -14       4524.22       4546.63       121.19 o                         
  -2   2 -14       8046.03       8723.34       269.29 o                         
  -1   2 -14       3992.45       4133.18       111.11 o                         
   0   2 -14      25558.45      27466.08       589.86 o                         
   1   2 -14       5680.17       5882.12       176.17 o                         
   2   2 -14      23466.96      23477.04       571.05 o                         
   3   2 -14       4104.74       4351.78       119.19 o                         
   4   2 -14      20864.38      21163.22       575.43 o                         
   5   2 -14       3307.72       3508.93       108.48 o                         
   6   2 -14      25258.75      26058.63       515.59 o                         
   7   2 -14       2031.10       2129.71        67.16 o                         
   8   2 -14      10487.04      10896.10       218.57 o                         
   9   2 -14        477.45        554.18        34.76 o                         
  10   2 -14      15030.60      15080.85       318.13 o                         
  11   2 -14        615.04        657.42        58.94 o                         
  12   2 -14       9771.16      10301.04       288.83 o                         
  13   2 -14        776.69        859.00        84.15 o                         
  14   2 -14       9395.59      10635.55       427.34 o                         
  15   2 -14        427.96        483.19       137.25 o                         
  16   2 -14       5693.24       6264.90       287.55 o                         
 -13   3 -14       3658.62       3887.02       177.84 o                         
 -12   3 -14       2108.28       2289.61       256.99 o                         
 -11   3 -14       2250.88       2375.77       159.57 o                         
 -10   3 -14       1112.16       1244.57        94.65 o                         
  -9   3 -14       4298.90       4327.27       132.57 o                         
  -8   3 -14       3266.09       3301.07       136.34 o                         
  -7   3 -14       9015.59       9605.17       309.74 o                         
  -6   3 -14       5455.86       5526.65       173.86 o                         
  -5   3 -14      10355.54      10911.41       311.34 o                         
  -4   3 -14       1779.07       1890.81        79.83 o                         
  -3   3 -14       6081.31       6738.07       166.03 o                         
  -2   3 -14       1162.87       1253.68        55.69 o                         
  -1   3 -14       8119.12       8772.14       198.64 o                         
   0   3 -14       2156.93       2148.43        79.08 o                         
   1   3 -14      13831.74      14075.71       362.79 o                         
   2   3 -14       3015.06       3024.30       112.26 o                         
   3   3 -14      13852.79      14602.58       428.49 o                         
   4   3 -14       1946.42       1846.88        96.82 o                         
   5   3 -14       4269.07       4376.18       127.00 o                         
   6   3 -14       1827.11       2022.03        72.87 o                         
   7   3 -14       9986.39      10140.47       206.80 o                         
   8   3 -14       1704.48       2023.60        66.02 o                         
   9   3 -14       7563.27       7875.37       167.32 o                         
  10   3 -14        486.28        586.58        36.49 o                         
  11   3 -14      12205.21      12582.82       305.41 o                         
  12   3 -14       1144.24       1259.86        81.79 o                         
  13   3 -14       5873.14       6388.74       201.62 o                         
  14   3 -14        260.81        361.64        96.62 o                         
  15   3 -14       4089.91       4377.86       227.08 o                         
  16   3 -14        364.32        383.54        92.37 o                         
 -13   4 -14       1221.67       1407.52       199.53 o                         
 -12   4 -14        888.18        726.23        87.13 o                         
 -11   4 -14        475.36        566.80        83.20 o                         
 -10   4 -14        964.54       1234.00       199.53 o                         
  -9   4 -14        651.39        664.62       108.37 o                         
  -8   4 -14       1770.80       1779.62        83.05 o                         
  -7   4 -14       1982.05       2093.48        77.80 o                         
  -6   4 -14       3984.12       4186.87       152.36 o                         
  -5   4 -14        787.44        898.93        62.10 o                         
  -4   4 -14       1010.58       1046.88        65.52 o                         
  -3   4 -14        142.54        122.47        43.17 o                         
  -2   4 -14       1441.51       1706.06        64.26 o                         
  -1   4 -14       1532.07       1542.95        65.66 o                         
   0   4 -14       8257.13       8429.51       191.15 o                         
   1   4 -14       2334.97       2601.57       106.17 o                         
   2   4 -14       9505.56       9561.66       257.26 o                         
   3   4 -14        822.02        723.31        61.06 o                         
   4   4 -14       1322.95       1400.58       125.79 o                         
   5   4 -14        135.20        165.15        38.21 o                         
   6   4 -14       3759.02       3904.32       118.83 o                         
   7   4 -14        573.44        658.45        47.64 o                         
   8   4 -14       4228.19       4166.44       104.13 o                         
   9   4 -14        811.16        840.12        42.51 o                         
  10   4 -14       6876.48       7399.60       177.79 o                         
  11   4 -14        336.54        346.70        47.89 o                         
  12   4 -14       3487.71       3643.73       120.48 o                         
  13   4 -14         55.41         17.67        53.96 o                         
  14   4 -14       1546.15       1881.21       148.31 o                         
  15   4 -14         69.30         75.27        83.36 o                         
  16   4 -14        995.95       1147.78       122.42 o                         
 -12   5 -14        189.49        168.73        93.21 o                         
 -11   5 -14        460.37        410.81        81.51 o                         
 -10   5 -14        153.90        147.12        77.86 o                         
  -9   5 -14         37.04         76.97        73.84 o                         
  -8   5 -14        266.74        244.23        39.45 o                         
  -7   5 -14         67.79        120.32        39.65 o                         
  -6   5 -14        452.66        525.38        44.97 o                         
  -5   5 -14        923.32       1050.31        68.04 o                         
  -4   5 -14        548.55        543.64        55.02 o                         
  -3   5 -14       1314.22       1508.05        77.00 o                         
  -2   5 -14        948.10       1014.75        89.19 o                         
  -1   5 -14       1227.81       1406.55        76.01 o                         
   0   5 -14        624.60        684.56        50.60 o                         
   1   5 -14       1846.26       1970.88        84.53 o                         
   2   5 -14        112.61        118.71        41.20 o                         
   3   5 -14        219.96        218.18        45.98 o                         
   4   5 -14         91.45        130.49        40.51 o                         
   5   5 -14        961.10       1053.94        58.42 o                         
   6   5 -14        664.88        713.78        51.62 o                         
   7   5 -14       2342.13       2258.36        86.60 o                         
   8   5 -14         98.88         56.36        28.26 o                         
   9   5 -14        758.27        893.68        52.87 o                         
  10   5 -14         26.60         64.32        40.11 o                         
  11   5 -14        411.50        464.13        52.10 o                         
  12   5 -14         41.80         72.39        50.04 o                         
  13   5 -14        904.88        772.63       106.28 o                         
  14   5 -14        266.64        312.76        90.07 o                         
  15   5 -14        193.58        242.18       125.88 o                         
 -12   6 -14        371.21        596.66       115.94 o                         
 -11   6 -14         87.95         44.56        67.42 o                         
 -10   6 -14        205.48         -2.67        79.35 o                         
  -9   6 -14         49.04         77.16        76.68 o                         
  -8   6 -14       1037.29       1020.25        64.60 o                         
  -7   6 -14        517.31        472.89        58.25 o                         
  -6   6 -14         94.21        133.58        41.45 o                         
  -5   6 -14         71.18         48.00        36.85 o                         
  -4   6 -14        632.48        757.04        54.48 o                         
  -3   6 -14        512.48        601.50        52.68 o                         
  -2   6 -14       1574.06       1807.81       105.47 o                         
  -1   6 -14        460.90        417.76        69.95 o                         
   0   6 -14        634.44        733.14        50.95 o                         
   1   6 -14        459.94        482.89        51.28 o                         
   2   6 -14       2796.60       2962.00       279.33 o                         
   3   6 -14        553.62        563.61        45.54 o                         
   4   6 -14        567.68        632.52        46.18 o                         
   5   6 -14        126.95        149.52        33.00 o                         
   6   6 -14        410.31        365.84        39.61 o                         
   7   6 -14        148.35        130.10        37.19 o                         
   8   6 -14        875.52       1038.80        56.38 o                         
   9   6 -14         72.07         34.85        39.14 o                         
  10   6 -14        902.54       1037.49        99.70 o                         
  11   6 -14          0.10         72.77        76.31 o                         
  12   6 -14        685.29        727.09        91.58 o                         
  13   6 -14         73.17         51.28        90.45 o                         
  14   6 -14        123.19        147.50        87.81 o                         
  15   6 -14         39.84        126.35        88.72 o                         
 -11   7 -14        510.56        443.73       104.64 o                         
 -10   7 -14        165.19        369.10       128.26 o                         
  -9   7 -14        576.48        726.63       145.41 o                         
  -8   7 -14        998.07        887.05        96.94 o                         
  -7   7 -14       2620.29       2676.92       108.71 o                         
  -6   7 -14       1188.13       1278.10        90.50 o                         
  -5   7 -14       1070.84       1075.74        81.41 o                         
  -4   7 -14        657.30        862.57        59.62 o                         
  -3   7 -14        205.94        269.35        42.73 o                         
  -2   7 -14        296.77        313.41        45.22 o                         
  -1   7 -14        967.58       1043.23        56.70 o                         
   0   7 -14       1927.55       2062.19        79.52 o                         
   1   7 -14       6113.74       6767.89       214.72 o                         
   2   7 -14       1499.01       1840.78       119.96 o                         
   3   7 -14       4583.50       4948.49       232.72 o                         
   4   7 -14        653.33        703.27        75.90 o                         
   5   7 -14       1378.96       1399.96        59.47 o                         
   6   7 -14        192.98        178.27        49.67 o                         
   7   7 -14        786.30        955.87        67.73 o                         
   8   7 -14        101.35         89.15        50.13 o                         
   9   7 -14       2481.65       2829.05       131.96 o                         
  10   7 -14        116.57        133.11        56.06 o                         
  11   7 -14       3031.61       3099.55       173.80 o                         
  12   7 -14         29.61        114.05       124.60 o                         
  13   7 -14        583.05        498.26       147.36 o                         
  14   7 -14         44.66        -32.50        94.32 o                         
 -11   8 -14       1373.52       1591.18       230.13 o                         
 -10   8 -14       1416.60       1437.48       171.28 o                         
  -9   8 -14       1197.94       1461.09       196.14 o                         
  -8   8 -14       1464.93       1500.44       107.11 o                         
  -7   8 -14        620.48        941.00       122.11 o                         
  -6   8 -14       3980.74       4196.17       231.11 o                         
  -5   8 -14       2036.84       2294.15       164.53 o                         
  -4   8 -14       3542.36       3519.69       203.25 o                         
  -3   8 -14        858.12        755.72       108.62 o                         
  -2   8 -14       3286.42       3534.32       167.73 o                         
  -1   8 -14       1016.01       1080.76        74.69 o                         
   0   8 -14       2156.58       2310.95       174.77 o                         
   1   8 -14        357.08        513.48        76.54 o                         
   2   8 -14       2999.92       3444.96       160.60 o                         
   3   8 -14        866.27        890.13        85.63 o                         
   4   8 -14       6280.76       6373.60       191.61 o                         
   5   8 -14       1002.49       1124.12        82.98 o                         
   6   8 -14       4252.63       4487.50       165.69 o                         
   7   8 -14        694.20        870.19        97.05 o                         
   8   8 -14       2842.07       3071.10       233.07 o                         
   9   8 -14        408.52        555.69        87.05 o                         
  10   8 -14       2679.70       2874.52       159.55 o                         
  11   8 -14        314.33        285.69       106.25 o                         
 -10   9 -14       2618.33       2800.56       199.77 o                         
  -9   9 -14       4866.12       5081.27       270.74 o                         
  -8   9 -14       2081.43       2392.29       176.41 o                         
  -7   9 -14       2675.66       2687.68       194.66 o                         
  -6   9 -14       1719.10       1969.58       321.38 o                         
  -5   9 -14       5692.14       5871.50       558.67 o                         
  -4   9 -14       1603.50       1705.53       145.41 o                         
  -3   9 -14       8849.06       9425.99       816.38 o                         
  -2   9 -14       3191.09       3601.72       295.88 o                         
  -1   9 -14       9551.10      10694.72       514.38 o                         
   0   9 -14       2566.14       2738.14       522.95 o                         
   1   9 -14       5498.11       6059.39       284.26 o                         
   2   9 -14       1838.85       2174.84       310.85 o                         
   3   9 -14       7859.29       8296.61       278.86 o                         
   4   9 -14       1506.75       1538.32        76.68 o                         
   5   9 -14      11676.70      12661.58       489.32 o                         
   6   9 -14       1120.99       1204.47       117.20 o                         
   7   9 -14       8660.43       8957.55       366.52 o                         
   8   9 -14       1682.58       1999.50       176.01 o                         
   9   9 -14       5895.23       6108.10       272.38 o                         
  10   9 -14        638.12        832.97       107.52 o                         
  -8  10 -14       6338.37       6404.14       448.44 o                         
  -7  10 -14       2048.55       2292.53       144.08 o                         
  -6  10 -14       4432.25       4756.70       207.68 o                         
  -5  10 -14       2505.14       2830.84       223.48 o                         
  -4  10 -14       6177.15       6634.39       301.19 o                         
  -3  10 -14       2784.04       3045.42       155.32 o                         
  -2  10 -14      12156.19      13770.61      1303.53 o                         
  -1  10 -14       1958.36       2262.08       129.48 o                         
   0  10 -14       8117.12       8773.64       424.14 o                         
   1  10 -14       2212.62       2256.52       124.35 o                         
   2  10 -14       6652.05       7586.70       263.59 o                         
   3  10 -14       2227.06       2370.72       190.03 o                         
   4  10 -14       9517.69      10444.55       638.81 o                         
   5  10 -14       1614.12       1999.81       147.04 o                         
   6  10 -14       9865.24      10314.74       414.97 o                         
   7  10 -14       1619.32       1806.79       141.30 o                         
   8  10 -14       8370.93       8672.70       360.20 o                         
   9  10 -14        953.66       1122.65       157.61 o                         
  -7  11 -14       6430.50       7114.12       342.75 o                         
  -6  11 -14       3490.95       3911.12       264.74 o                         
  -5  11 -14       5225.63       5745.06       584.51 o                         
  -4  11 -14       3462.53       3586.92       174.81 o                         
  -3  11 -14       8264.66       8942.00       392.67 o                         
  -2  11 -14       2855.44       3056.03       192.16 o                         
  -1  11 -14      10860.79      11696.43       443.41 o                         
   0  11 -14       1834.53       2116.13       126.13 o                         
   1  11 -14       7889.35       8317.10       289.54 o                         
   2  11 -14       2266.39       2520.03       133.20 o                         
   3  11 -14      10038.64      10913.09       624.56 o                         
   4  11 -14       2320.05       2792.40       318.78 o                         
   5  11 -14       9664.54      10083.11       414.47 o                         
   6  11 -14       1804.06       2527.59       239.76 o                         
   7  11 -14      13018.90      14210.65       768.73 o                         
   8  11 -14       1129.62       1069.95       167.04 o                         
   9  11 -14       7419.68       8888.09       521.73 o                         
  -5  12 -14       3287.99       4037.85       395.55 o                         
  -4  12 -14       5291.56       6206.34       347.96 o                         
  -3  12 -14       1860.97       2020.18       170.44 o                         
  -2  12 -14       6613.08       7235.89       337.38 o                         
  -1  12 -14       2373.46       2488.43       169.16 o                         
   0  12 -14      10207.63      10855.48       437.54 o                         
   1  12 -14       2006.85       2418.63       250.92 o                         
   2  12 -14       9126.77      11257.64       659.90 o                         
   3  12 -14       2735.51       2829.83       266.75 o                         
   4  12 -14      11457.65      13226.83       741.50 o                         
   5  12 -14       1542.25       1759.84       221.11 o                         
   6  12 -14       8073.61       9261.53       557.18 o                         
   7  12 -14       1185.54       1164.66       182.90 o                         
   8  12 -14       6603.58       6994.31       445.27 o                         
  -3  13 -14       4842.99       5317.40       518.32 o                         
  -2  13 -14       1673.51       1646.14       146.92 o                         
  -1  13 -14       4976.22       5713.31       418.07 o                         
   0  13 -14       2251.89       2630.82       276.69 o                         
   1  13 -14       8217.42       9974.95       604.75 o                         
   2  13 -14       2233.24       2484.51       266.10 o                         
   3  13 -14       7022.37       7681.88       500.83 o                         
   4  13 -14        892.03       1076.12       191.02 o                         
   5  13 -14       4862.39       5186.59       377.98 o                         
   6  13 -14        641.46        749.30       171.79 o                         
 -14   1 -13          7.65        -21.74       100.40 o                         
 -13   1 -13        400.09        367.51        73.92 o                         
 -12   1 -13        395.66        442.10        68.98 o                         
 -11   1 -13       1406.11       1403.39        97.03 o                         
 -10   1 -13        471.13        453.52        62.77 o                         
  -9   1 -13       1514.42       1603.79        93.04 o                         
  -8   1 -13        816.60        885.24        71.66 o                         
  -7   1 -13       1846.11       1928.95        81.73 o                         
  -6   1 -13        545.33        564.80        44.45 o                         
  -5   1 -13        405.75        476.00        37.89 o                         
  -4   1 -13        139.56        175.52        31.44 o                         
  -3   1 -13       3805.14       4070.01       109.48 o                         
  -2   1 -13       1961.71       1984.07        69.82 o                         
  -1   1 -13       3439.09       3721.89       133.34 o                         
   0   1 -13        921.98        969.57        51.55 o                         
   1   1 -13        593.29        592.45        56.31 o                         
   2   1 -13        590.12        632.14        58.29 o                         
   3   1 -13       5203.51       5523.73       175.73 o                         
   4   1 -13        232.78        226.24        30.56 o                         
   5   1 -13       3161.16       3274.64       101.66 o                         
   6   1 -13        242.47        230.41        31.83 o                         
   7   1 -13       5294.16       5358.48       121.60 o                         
   8   1 -13        637.35        617.21        44.20 o                         
   9   1 -13       2311.54       2274.45        78.26 o                         
  10   1 -13       1198.63       1158.80        57.03 o                         
  11   1 -13        213.64        178.38        37.74 o                         
  12   1 -13         70.31        110.56        44.05 o                         
  13   1 -13        740.03        676.47        81.03 o                         
  14   1 -13          9.67        -21.42        79.50 o                         
  15   1 -13       2614.55       2671.67       213.00 o                         
  16   1 -13          0.64         -4.82        78.07 o                         
  17   1 -13       1147.86       1194.90       168.93 o                         
 -14   2 -13        942.15       1038.99       139.35 o                         
 -13   2 -13        969.56       1135.59       116.25 o                         
 -12   2 -13       2709.59       2736.37       136.49 o                         
 -11   2 -13       2585.72       2796.32       111.17 o                         
 -10   2 -13       3954.59       4128.07       161.29 o                         
  -9   2 -13       2414.89       2532.66       106.31 o                         
  -8   2 -13       2056.14       2385.68       100.88 o                         
  -7   2 -13       1012.39       1097.02        59.66 o                         
  -6   2 -13       1276.19       1417.08        82.37 o                         
  -5   2 -13       2640.46       2663.37       103.75 o                         
  -4   2 -13       5077.68       5622.73       140.98 o                         
  -3   2 -13       5571.06       5810.16       142.57 o                         
  -2   2 -13      20626.33      21830.53       602.84 o                         
  -1   2 -13       2569.31       2529.52        74.90 o                         
   0   2 -13       4641.87       4708.23       129.38 o                         
   1   2 -13        870.08        967.65        61.41 o                         
   2   2 -13       3260.69       3424.02       133.37 o                         
   3   2 -13       1180.93       1236.67        57.20 o                         
   4   2 -13       6035.87       6036.92       163.47 o                         
   5   2 -13       1631.02       1807.23        92.92 o                         
   6   2 -13      13948.21      14510.58       303.12 o                         
   7   2 -13       1352.19       1411.88        52.51 o                         
   8   2 -13      10687.40      11139.03       220.14 o                         
   9   2 -13        563.06        628.36        35.19 o                         
  10   2 -13       1989.38       1982.40        73.13 o                         
  11   2 -13        130.34        131.98        34.94 o                         
  12   2 -13       3032.73       3097.33       110.74 o                         
  13   2 -13        431.02        426.45        58.82 o                         
  14   2 -13       5551.05       5972.99       274.44 o                         
  15   2 -13         49.28         20.52        80.94 o                         
  16   2 -13       4759.36       5411.69       257.60 o                         
  17   2 -13        130.99         50.46        80.51 o                         
 -14   3 -13       2149.66       2192.64       180.59 o                         
 -13   3 -13       3344.95       3039.45       153.61 o                         
 -12   3 -13       2269.09       2513.66       161.80 o                         
 -11   3 -13       4585.32       4883.38       171.83 o                         
 -10   3 -13       2813.26       2959.03       131.41 o                         
  -9   3 -13       3879.71       4252.80       186.34 o                         
  -8   3 -13       1109.46       1162.57        48.65 o                         
  -7   3 -13       4571.14       4713.21       150.67 o                         
  -6   3 -13       3128.91       3254.43       119.25 o                         
  -5   3 -13      15183.85      15706.90       401.57 o                         
  -4   3 -13       4541.19       4811.75       156.46 o                         
  -3   3 -13      11943.24      13090.69       277.50 o                         
  -2   3 -13       2780.37       3095.76        86.38 o                         
  -1   3 -13      14810.99      15080.11       418.58 o                         
   0   3 -13       2079.52       2176.09        71.99 o                         
   1   3 -13      13145.59      12856.05       333.41 o                         
   2   3 -13       1627.57       1657.07        90.17 o                         
   3   3 -13       9178.96       9386.07       333.41 o                         
   4   3 -13       1868.98       1897.00        64.12 o                         
   5   3 -13      15098.52      14808.89       337.00 o                         
   6   3 -13       1383.86       1495.97        71.18 o                         
   7   3 -13      10631.07      10938.84       217.99 o                         
   8   3 -13       1642.68       1665.14        57.35 o                         
   9   3 -13      12759.25      13463.51       281.72 o                         
  10   3 -13       2021.25       2130.16        64.92 o                         
  11   3 -13       8606.96       8698.66       194.92 o                         
  12   3 -13        931.59        974.48        62.49 o                         
  13   3 -13       5432.33       5767.92       185.82 o                         
  14   3 -13         91.34        131.29        78.74 o                         
  15   3 -13       7563.92       7978.80       340.37 o                         
  16   3 -13        592.51        705.62       103.03 o                         
  17   3 -13       4196.80       4804.83       345.22 o                         
 -13   4 -13       3861.16       4021.14       214.90 o                         
 -12   4 -13       6294.71       6427.65       244.95 o                         
 -11   4 -13       2454.32       2367.99       161.13 o                         
 -10   4 -13       3910.46       4346.44       276.76 o                         
  -9   4 -13       2255.30       2217.50       118.65 o                         
  -8   4 -13      10685.61      10757.08       258.35 o                         
  -7   4 -13       3740.12       3941.15       152.31 o                         
  -6   4 -13      10100.41      10856.68       262.20 o                         
  -5   4 -13       6069.29       6051.23       168.89 o                         
  -4   4 -13      20093.57      21219.81       556.25 o                         
  -3   4 -13       4078.81       4341.69       133.59 o                         
  -2   4 -13      13238.71      13668.39       344.19 o                         
  -1   4 -13       5148.17       5466.66       150.74 o                         
   0   4 -13      28821.35      30431.03       658.01 o                         
   1   4 -13       3826.25       3982.44       156.61 o                         
   2   4 -13      16824.31      17525.08       498.92 o                         
   3   4 -13       4304.28       3973.25       148.08 o                         
   4   4 -13      18381.20      18515.50       459.46 o                         
   5   4 -13       2682.79       2722.64        92.22 o                         
   6   4 -13      15583.59      16701.50       396.50 o                         
   7   4 -13       3641.47       3879.45       117.22 o                         
   8   4 -13      27523.48      27896.42       545.13 o                         
   9   4 -13       1660.26       1765.02        72.49 o                         
  10   4 -13      17109.99      18040.21       314.05 o                         
  11   4 -13        979.71       1074.37        51.22 o                         
  12   4 -13      12140.92      12789.79       304.64 o                         
  13   4 -13        495.63        536.75        73.70 o                         
  14   4 -13       8049.23       8631.21       294.06 o                         
  15   4 -13        519.87        566.41       111.39 o                         
  16   4 -13       6894.93       7525.67       326.64 o                         
 -13   5 -13       5880.47       6863.75       475.26 o                         
 -12   5 -13       3637.51       3988.81       179.56 o                         
 -11   5 -13       5174.77       5605.10       221.75 o                         
 -10   5 -13       2053.68       2390.46       157.84 o                         
  -9   5 -13       6888.79       7908.35       312.95 o                         
  -8   5 -13       6688.65       6816.68       225.99 o                         
  -7   5 -13      16014.80      17102.09       331.12 o                         
  -6   5 -13       5129.83       5460.49       140.57 o                         
  -5   5 -13      11383.56      11996.85       243.92 o                         
  -4   5 -13       2896.33       2930.67       102.88 o                         
  -3   5 -13      12564.57      13702.24       369.63 o                         
  -2   5 -13       4519.10       4798.20       190.30 o                         
  -1   5 -13      15092.73      16315.43       598.22 o                         
   0   5 -13       6504.05       6835.50       195.81 o                         
   1   5 -13      31478.16      31923.56       756.81 o                         
   2   5 -13       5180.87       5319.17       182.32 o                         
   3   5 -13      17875.34      19012.23       594.53 o                         
   4   5 -13       1945.67       2021.08        84.32 o                         
   5   5 -13       9558.71      10154.05       243.55 o                         
   6   5 -13       1484.79       1536.78        81.68 o                         
   7   5 -13      18825.10      19414.99       397.30 o                         
   8   5 -13       3455.93       3419.62        88.44 o                         
   9   5 -13      25881.56      26395.53       474.37 o                         
  10   5 -13       1323.44       1518.56        64.39 o                         
  11   5 -13      19641.64      21034.50       462.21 o                         
  12   5 -13        911.83       1029.61        65.02 o                         
  13   5 -13       9565.95      10068.32       332.36 o                         
  14   5 -13        568.24        475.45        95.82 o                         
  15   5 -13       7161.49       8386.41       356.09 o                         
  16   5 -13        368.53        479.10        98.47 o                         
 -13   6 -13       4075.84       4332.14       363.73 o                         
 -12   6 -13       7514.32       7509.77       274.27 o                         
 -11   6 -13       2901.12       3155.75       172.61 o                         
 -10   6 -13       7861.02       7624.92       274.06 o                         
  -9   6 -13       5249.82       4873.49       198.81 o                         
  -8   6 -13      10066.11      10191.36       311.08 o                         
  -7   6 -13       5635.21       5972.11       152.19 o                         
  -6   6 -13      19424.18      20142.17       382.18 o                         
  -5   6 -13       6375.05       6794.89       171.62 o                         
  -4   6 -13      19144.88      20972.08       430.74 o                         
  -3   6 -13       2538.13       2659.00        90.01 o                         
  -2   6 -13      15093.80      16131.80       467.72 o                         
  -1   6 -13       5055.88       4956.11       193.68 o                         
   0   6 -13      25316.17      26423.49       636.08 o                         
   1   6 -13       5209.22       5712.37       142.52 o                         
   2   6 -13      28892.51      29112.99       794.96 o                         
   3   6 -13       3260.98       3589.60       118.52 o                         
   4   6 -13      14306.09      14704.75       332.36 o                         
   5   6 -13       1477.85       1534.60        50.30 o                         
   6   6 -13      17818.61      18275.46       377.75 o                         
   7   6 -13       2311.14       2592.85        84.49 o                         
   8   6 -13      17871.31      18240.48       336.75 o                         
   9   6 -13       2477.55       2665.74        87.67 o                         
  10   6 -13      18717.57      19300.75       482.49 o                         
  11   6 -13        965.65       1016.72        69.25 o                         
  12   6 -13      10677.72      10444.89       332.60 o                         
  13   6 -13        375.13        407.05        91.91 o                         
  14   6 -13       9463.77      10191.35       341.20 o                         
  15   6 -13        419.35        436.77        80.97 o                         
 -12   7 -13       3428.19       3656.50       326.66 o                         
 -11   7 -13       8367.39       8000.90       479.29 o                         
 -10   7 -13       5314.63       5263.38       320.93 o                         
  -9   7 -13       9894.94       9681.22       607.32 o                         
  -8   7 -13       3609.00       3628.64       207.87 o                         
  -7   7 -13       9335.87       9609.44       363.72 o                         
  -6   7 -13       4472.59       4443.43       155.20 o                         
  -5   7 -13      14652.28      15345.76       329.70 o                         
  -4   7 -13       5928.50       6310.71       162.78 o                         
  -3   7 -13      18923.20      19458.73       571.90 o                         
  -2   7 -13       6765.37       6934.94       228.71 o                         
  -1   7 -13      15502.66      15447.68       382.00 o                         
   0   7 -13       3349.15       3806.57       227.05 o                         
   1   7 -13      11516.91      11886.97       419.91 o                         
   2   7 -13       1372.17       1438.42        97.79 o                         
   3   7 -13      13363.16      14098.37       433.31 o                         
   4   7 -13       2830.08       3033.20       129.74 o                         
   5   7 -13      18119.36      18295.29       455.83 o                         
   6   7 -13       2685.36       2961.65       119.38 o                         
   7   7 -13      17731.55      18127.89       400.19 o                         
   8   7 -13       1258.55       1306.32        96.61 o                         
   9   7 -13       7670.99       7959.45       232.75 o                         
  10   7 -13        831.42        851.75       108.26 o                         
  11   7 -13       6681.46       6780.54       203.49 o                         
  12   7 -13        422.71        425.76       179.90 o                         
  13   7 -13      10898.05      11289.10       447.53 o                         
  14   7 -13        444.22        654.37       156.80 o                         
  15   7 -13       7775.07       7875.65       354.74 o                         
 -11   8 -13       2126.31       2384.26       186.44 o                         
 -10   8 -13       5550.50       5971.71       305.19 o                         
  -9   8 -13       2517.20       2604.68       244.67 o                         
  -8   8 -13       4528.03       3935.15       303.90 o                         
  -7   8 -13       2339.04       2096.64       350.48 o                         
  -6   8 -13       6536.22       6389.51       306.51 o                         
  -5   8 -13       2357.72       2634.51       173.52 o                         
  -4   8 -13       6656.00       6807.10       223.56 o                         
  -3   8 -13       4322.27       4265.80       139.62 o                         
  -2   8 -13      11497.31      12576.97       349.95 o                         
  -1   8 -13       3710.14       4036.83       143.16 o                         
   0   8 -13       7899.22       8624.89       257.81 o                         
   1   8 -13       2907.50       3007.36       146.17 o                         
   2   8 -13      10580.72      10692.66       452.29 o                         
   3   8 -13       3234.85       3418.98       155.11 o                         
   4   8 -13      13374.01      13773.64       357.29 o                         
   5   8 -13       2230.66       2458.76        93.74 o                         
   6   8 -13      15877.62      16988.80       428.99 o                         
   7   8 -13       1672.72       1949.09       137.30 o                         
   8   8 -13      11404.83      12306.29       464.87 o                         
   9   8 -13        754.01        694.01        91.15 o                         
  10   8 -13       6101.64       6623.92       230.04 o                         
  11   8 -13        482.43        535.93        86.32 o                         
  12   8 -13       6279.79       5985.55       398.15 o                         
  13   8 -13        285.00        258.66       124.79 o                         
  14   8 -13       7199.07       7054.36       459.30 o                         
 -10   9 -13       1607.52       1903.27       168.46 o                         
  -9   9 -13       4630.51       5029.13       271.36 o                         
  -8   9 -13       1828.24       1783.27       151.58 o                         
  -7   9 -13       2897.81       3161.50       164.13 o                         
  -6   9 -13       1264.09       1526.66       137.85 o                         
  -5   9 -13       3332.87       3275.53       237.12 o                         
  -4   9 -13       1464.46       1783.19       143.45 o                         
  -3   9 -13       4665.51       4921.07       245.80 o                         
  -2   9 -13       1375.89       1561.34       114.15 o                         
  -1   9 -13       7892.45       8153.37       488.80 o                         
   0   9 -13       1589.88       1623.73        94.98 o                         
   1   9 -13       6235.43       6614.99       187.44 o                         
   2   9 -13       1428.17       1561.35        86.94 o                         
   3   9 -13       7182.90       7430.80       223.95 o                         
   4   9 -13        761.50        811.18        53.09 o                         
   5   9 -13       4649.92       4850.11       138.17 o                         
   6   9 -13        512.09        590.32        95.22 o                         
   7   9 -13       8063.47       8194.50       613.80 o                         
   8   9 -13        784.41       1040.02       114.25 o                         
   9   9 -13       5256.30       5596.83       205.70 o                         
  10   9 -13        295.60        327.76        80.85 o                         
  11   9 -13       4788.81       4620.03       324.17 o                         
  12   9 -13        478.72        435.86       132.07 o                         
  13   9 -13       3899.30       4327.77       328.24 o                         
  -9  10 -13        291.60        271.60       104.76 o                         
  -8  10 -13       1944.53       1941.17       231.52 o                         
  -7  10 -13        860.43        955.98       173.83 o                         
  -6  10 -13       1979.49       1922.16       145.65 o                         
  -5  10 -13        585.01        554.74        95.08 o                         
  -4  10 -13       1336.06       1395.99       121.88 o                         
  -3  10 -13        288.30        403.15       150.93 o                         
  -2  10 -13       1426.33       1666.70       139.61 o                         
  -1  10 -13        176.39        258.60        71.51 o                         
   0  10 -13       2226.61       2101.10       119.95 o                         
   1  10 -13        372.38        405.64        70.26 o                         
   2  10 -13       1704.13       1886.50       135.70 o                         
   3  10 -13        510.47        593.32        57.60 o                         
   4  10 -13       2089.53       2086.08        91.89 o                         
   5  10 -13        555.58        646.99       168.05 o                         
   6  10 -13       1802.94       2094.87       148.73 o                         
   7  10 -13         51.53        102.15        75.91 o                         
   8  10 -13       1164.20       1419.65       174.20 o                         
   9  10 -13        144.15        204.65        81.24 o                         
  10  10 -13       2291.94       2557.53       155.43 o                         
  11  10 -13        278.83        345.16       116.78 o                         
  12  10 -13        813.17        980.92       155.16 o                         
  -8  11 -13        390.25        377.42       154.56 o                         
  -7  11 -13        941.04        626.77       160.02 o                         
  -6  11 -13        322.90        386.57       105.00 o                         
  -5  11 -13        531.83        478.27       113.51 o                         
  -4  11 -13        122.35        187.61        91.00 o                         
  -3  11 -13         97.12        200.78        91.94 o                         
  -2  11 -13         69.57         70.88       130.14 o                         
  -1  11 -13        597.46        851.89       135.64 o                         
   0  11 -13         46.33         84.48        67.13 o                         
   1  11 -13       1372.93       1831.40       212.78 o                         
   2  11 -13        242.93        358.62        67.98 o                         
   3  11 -13       1249.17       1186.39        97.70 o                         
   4  11 -13        144.46        254.16        87.88 o                         
   5  11 -13        304.22        390.45       142.72 o                         
   6  11 -13        100.20        -61.37       122.34 o                         
   7  11 -13        209.24        271.80       125.83 o                         
   8  11 -13         85.57         59.38       116.97 o                         
   9  11 -13       1016.21       1168.15       111.60 o                         
  10  11 -13          6.90         93.13        71.82 o                         
  11  11 -13       1384.20       1722.35       189.65 o                         
  -6  12 -13         90.67        -96.99       106.87 o                         
  -5  12 -13        423.15        516.18       113.10 o                         
  -4  12 -13        444.62        576.67       114.48 o                         
  -3  12 -13         66.59         -0.12        91.35 o                         
  -2  12 -13        449.86        483.60       112.03 o                         
  -1  12 -13        142.41        224.73        90.41 o                         
   0  12 -13        644.64        822.92       162.08 o                         
   1  12 -13         60.84        245.21        86.79 o                         
   2  12 -13        120.63        139.55       141.63 o                         
   3  12 -13         37.90         85.74       132.67 o                         
   4  12 -13        349.70        473.17       153.33 o                         
   5  12 -13         78.22        149.46       131.78 o                         
   6  12 -13        327.68        294.28       131.76 o                         
   7  12 -13         25.82         48.37       119.14 o                         
   8  12 -13        432.78        460.44       141.52 o                         
   9  12 -13         24.12         31.25       119.31 o                         
  -4  13 -13        278.48        184.00       100.91 o                         
  -3  13 -13        992.01       1342.89       350.61 o                         
  -2  13 -13        236.64        206.48        96.43 o                         
  -1  13 -13        999.20       1102.10       124.75 o                         
   0  13 -13         58.41        113.60       147.42 o                         
   1  13 -13        687.92       1004.49       182.59 o                         
   2  13 -13        422.28        605.34       164.79 o                         
   3  13 -13       1854.20       2241.14       246.37 o                         
   4  13 -13        494.70        642.41       168.67 o                         
   5  13 -13       1505.02       1968.58       228.92 o                         
   6  13 -13        706.21        745.00       177.89 o                         
   7  13 -13       1182.00       1280.49       192.59 o                         
   0  14 -13       4283.82       4762.28       375.84 o                         
   1  14 -13        335.86        505.74       166.35 o                         
   2  14 -13       3626.68       4171.66       343.56 o                         
 -15   0 -12       2163.86       2435.52       272.64 o                         
 -14   0 -12       5053.70       5769.69       429.77 o                         
 -13   0 -12       4160.70       4162.30       167.38 o                         
 -12   0 -12       7055.64       7580.46       404.25 o                         
 -11   0 -12       6490.99       6514.90       286.10 o                         
 -10   0 -12       8503.00       9266.29       784.32 o                         
  -9   0 -12       4418.25       4554.57       214.08 o                         
  -8   0 -12      16612.12      17556.26       629.85 o                         
  -7   0 -12       7771.39       7917.14       318.46 o                         
  -6   0 -12      15003.58      15618.48       563.48 o                         
  -5   0 -12       4158.93       4368.87       156.01 o                         
  -4   0 -12      14734.93      15173.25       381.27 o                         
  -3   0 -12       8633.16       8791.59       238.12 o                         
  -2   0 -12      43379.05      43924.55      1022.71 o                         
  -1   0 -12       6841.83       7142.67       229.82 o                         
   0   0 -12      31810.77      35562.30      1315.61 o                         
   1   0 -12       6059.50       6243.95       251.76 o                         
   2   0 -12      39355.52      42362.06      1588.97 o                         
   3   0 -12       3086.19       3046.95       132.60 o                         
   4   0 -12      29873.83      28731.47       890.95 o                         
   5   0 -12       1842.59       1964.46       121.33 o                         
   6   0 -12      37513.84      40196.62      1092.55 o                         
   7   0 -12       1244.22       1259.35        90.10 o                         
   8   0 -12      32509.52      34857.03       958.77 o                         
   9   0 -12       2589.57       2667.28       119.77 o                         
  10   0 -12      14816.58      15843.64       466.67 o                         
  11   0 -12        186.29        214.53        52.10 o                         
  12   0 -12      13148.56      13951.65       420.63 o                         
  13   0 -12        948.46       1019.27       111.15 o                         
  14   0 -12      21398.90      21915.23      1100.49 o                         
  15   0 -12        216.25        339.37       124.05 o                         
  16   0 -12      12526.77      13116.38       704.49 o                         
  17   0 -12        120.89        306.63       119.48 o                         
 -15   1 -12       5213.30       5525.60       680.70 o                         
 -14   1 -12       2370.73       2447.20       242.19 o                         
 -13   1 -12       6220.69       6354.18       201.64 o                         
 -12   1 -12       3959.77       4017.12       127.91 o                         
 -11   1 -12      12592.74      13731.24       414.93 o                         
 -10   1 -12       4925.80       5013.81       140.55 o                         
  -9   1 -12       8387.61       9072.90       344.80 o                         
  -8   1 -12       5450.13       5321.61       191.01 o                         
  -7   1 -12      20402.31      21135.52       522.44 o                         
  -6   1 -12       5340.75       5205.59       139.81 o                         
  -5   1 -12      18816.18      19235.65       356.27 o                         
  -4   1 -12       6619.50       6599.56       142.02 o                         
  -3   1 -12      26814.94      28416.69       549.25 o                         
  -2   1 -12       5475.14       5596.24       146.84 o                         
  -1   1 -12      15819.81      16011.38       418.37 o                         
   0   1 -12       4946.52       5010.68       132.71 o                         
   1   1 -12      28088.46      28407.16       676.98 o                         
   2   1 -12       5031.55       5059.94       171.75 o                         
   3   1 -12      29894.97      31690.22       849.26 o                         
   4   1 -12       5592.90       5587.88       162.67 o                         
   5   1 -12      33176.57      33668.87       649.14 o                         
   6   1 -12       2486.72       2596.73        71.52 o                         
   7   1 -12      22159.97      23227.53       422.50 o                         
   8   1 -12        560.27        586.77        48.15 o                         
   9   1 -12      20936.37      21361.44       430.99 o                         
  10   1 -12       1511.00       1578.32        64.21 o                         
  11   1 -12      17520.98      18779.14       385.49 o                         
  12   1 -12       1296.93       1440.78        63.25 o                         
  13   1 -12      21139.62      22443.01       501.78 o                         
  14   1 -12        519.04        612.68        95.41 o                         
  15   1 -12      14590.98      15252.46       567.91 o                         
  16   1 -12         44.32        189.91       115.10 o                         
  17   1 -12       7609.10       8403.35       346.65 o                         
 -14   2 -12       5365.20       5832.61       528.89 o                         
 -13   2 -12       3131.58       3375.71       222.66 o                         
 -12   2 -12       8226.80       8497.39       335.51 o                         
 -11   2 -12       4498.81       4650.96       163.01 o                         
 -10   2 -12      10527.79      11629.59       258.36 o                         
  -9   2 -12       3664.04       3579.04       129.06 o                         
  -8   2 -12      13467.29      14236.07       371.21 o                         
  -7   2 -12       4017.68       4120.63       116.17 o                         
  -6   2 -12      14371.53      15398.78       343.64 o                         
  -5   2 -12       4869.36       4747.17       130.94 o                         
  -4   2 -12      18114.56      18921.79       416.50 o                         
  -3   2 -12       2172.65       2208.21        72.85 o                         
  -2   2 -12      11420.80      12666.13       316.43 o                         
  -1   2 -12       4453.00       4579.54       108.16 o                         
   0   2 -12      22251.96      23095.67       557.17 o                         
   1   2 -12       7137.67       7170.75       200.52 o                         
   2   2 -12      20059.36      19935.76       561.30 o                         
   3   2 -12       4938.12       5151.47       170.07 o                         
   4   2 -12      28044.57      28456.28       581.68 o                         
   5   2 -12       3052.99       3126.61        89.50 o                         
   6   2 -12      11165.03      11582.94       246.98 o                         
   7   2 -12       2605.01       2676.09        78.53 o                         
   8   2 -12      16622.01      16332.80       308.77 o                         
   9   2 -12       1971.51       1890.13        57.94 o                         
  10   2 -12      17001.97      17902.31       373.88 o                         
  11   2 -12       1392.58       1511.32        62.46 o                         
  12   2 -12      15920.64      16844.24       389.05 o                         
  13   2 -12        309.74        428.07        58.75 o                         
  14   2 -12       7282.31       8097.07       338.98 o                         
  15   2 -12        355.99        492.56        93.16 o                         
  16   2 -12       5650.68       6212.08       279.75 o                         
  17   2 -12        186.62        243.91       117.55 o                         
 -14   3 -12       2444.71       2793.13       212.85 o                         
 -13   3 -12       4824.25       4735.38       244.39 o                         
 -12   3 -12       2904.64       2835.20       218.65 o                         
 -11   3 -12       3105.92       3099.82       145.20 o                         
 -10   3 -12       1358.17       1471.17        76.07 o                         
  -9   3 -12       5931.08       5837.95       204.91 o                         
  -8   3 -12       5078.82       5235.97       163.88 o                         
  -7   3 -12      13103.58      14132.17       416.20 o                         
  -6   3 -12       7476.50       7626.52       217.34 o                         
  -5   3 -12      14393.45      15002.83       514.93 o                         
  -4   3 -12       5398.03       5592.84       188.14 o                         
  -3   3 -12      16023.54      16546.77       544.67 o                         
  -2   3 -12       2295.23       2296.85        70.83 o                         
  -1   3 -12      10594.83      10985.87       219.67 o                         
   0   3 -12       2247.55       2209.58        71.22 o                         
   1   3 -12      26577.95      27159.12       753.81 o                         
   2   3 -12       2652.05       2613.61       133.74 o                         
   3   3 -12      19643.81      19789.58       673.55 o                         
   4   3 -12       2389.30       2397.26        91.23 o                         
   5   3 -12      15155.86      15411.91       346.93 o                         
   6   3 -12        379.76        398.99        39.50 o                         
   7   3 -12       3580.09       3638.28        91.02 o                         
   8   3 -12       1198.64       1175.66        47.08 o                         
   9   3 -12      16778.70      16981.90       413.87 o                         
  10   3 -12        521.11        476.56        32.68 o                         
  11   3 -12       8495.49       8777.37       232.71 o                         
  12   3 -12        437.12        467.59        45.61 o                         
  13   3 -12       7304.11       7289.78       190.18 o                         
  14   3 -12        531.81        503.14        82.76 o                         
  15   3 -12       2709.96       2737.14       300.46 o                         
  16   3 -12        367.85        479.75        93.36 o                         
  17   3 -12       5913.89       6432.12       414.38 o                         
 -14   4 -12       1515.48       1947.97       172.47 o                         
 -13   4 -12        715.30        793.75        79.59 o                         
 -12   4 -12       2587.84       2334.05       161.93 o                         
 -11   4 -12        500.89        527.14        80.09 o                         
 -10   4 -12       1055.87       1128.16        65.77 o                         
  -9   4 -12       1388.21       1384.24        63.71 o                         
  -8   4 -12       2630.68       2555.58        86.33 o                         
  -7   4 -12       1797.85       1876.65        70.22 o                         
  -6   4 -12       4560.68       4805.35       146.30 o                         
  -5   4 -12        512.37        536.42        52.34 o                         
  -4   4 -12       6289.18       6714.25       197.78 o                         
  -3   4 -12       2062.25       2149.74       118.30 o                         
  -2   4 -12       4560.33       5293.84       171.75 o                         
  -1   4 -12       1754.74       1819.14        87.12 o                         
   0   4 -12       7980.24       8581.37       232.56 o                         
   1   4 -12       1638.74       1795.79        96.72 o                         
   2   4 -12      14173.99      14186.80       411.32 o                         
   3   4 -12       1563.44       1543.26        79.24 o                         
   4   4 -12       8302.37       8975.24       248.69 o                         
   5   4 -12       1054.24       1183.33        97.84 o                         
   6   4 -12       2414.11       2691.77        90.34 o                         
   7   4 -12        755.99        906.16        44.38 o                         
   8   4 -12       7000.31       7306.51       164.57 o                         
   9   4 -12        612.55        741.02        42.68 o                         
  10   4 -12       7278.74       7494.40       174.27 o                         
  11   4 -12        360.25        374.78        39.32 o                         
  12   4 -12       2929.03       3133.74       106.55 o                         
  13   4 -12        220.65        243.28        49.94 o                         
  14   4 -12       1485.64       1497.28        91.50 o                         
  15   4 -12        142.32        195.84        67.65 o                         
  16   4 -12       1699.85       2010.42       144.13 o                         
  17   4 -12         13.76        231.19       129.63 o                         
 -14   5 -12        132.96        169.63        85.35 o                         
 -13   5 -12        280.37        373.85        77.97 o                         
 -12   5 -12         60.81         51.16        68.78 o                         
 -11   5 -12        464.67        479.31        76.41 o                         
 -10   5 -12        113.05         43.77        69.84 o                         
  -9   5 -12         78.67        168.90        78.64 o                         
  -8   5 -12         19.69         43.59        30.63 o                         
  -7   5 -12        140.49        175.01        33.23 o                         
  -6   5 -12        163.88        183.02        36.21 o                         
  -5   5 -12         19.99         72.16        39.98 o                         
  -4   5 -12        170.88        185.51        39.55 o                         
  -3   5 -12       2690.63       3124.82       139.79 o                         
  -2   5 -12         60.95         73.54        56.48 o                         
  -1   5 -12        876.15        899.81       114.44 o                         
   0   5 -12        513.69        485.80        60.52 o                         
   1   5 -12        799.17        775.90        46.06 o                         
   2   5 -12         76.72         95.97        35.04 o                         
   3   5 -12       1672.93       1808.69        75.90 o                         
   4   5 -12        232.30        273.40        37.74 o                         
   5   5 -12        283.72        336.46        39.10 o                         
   6   5 -12        124.77        147.83        35.03 o                         
   7   5 -12       2316.41       2414.33        81.39 o                         
   8   5 -12       1098.18       1140.23        45.73 o                         
   9   5 -12       2179.59       2218.94        76.63 o                         
  10   5 -12          2.82         35.43        32.23 o                         
  11   5 -12       1218.23       1301.86        56.33 o                         
  12   5 -12         26.68         37.91        48.69 o                         
  13   5 -12        582.50        697.15        71.25 o                         
  14   5 -12        103.78         95.34        58.75 o                         
  15   5 -12       1312.77       1517.70       108.60 o                         
  16   5 -12         65.18         35.29        69.52 o                         
 -13   6 -12        226.16        350.35       103.01 o                         
 -12   6 -12        115.77        164.65        70.01 o                         
 -11   6 -12        344.87        396.46        75.44 o                         
 -10   6 -12         76.95         85.05        64.39 o                         
  -9   6 -12         52.63         85.83        32.14 o                         
  -8   6 -12       1411.50       1610.45        76.55 o                         
  -7   6 -12        285.61        320.03        39.15 o                         
  -6   6 -12       1123.31       1090.02        61.84 o                         
  -5   6 -12        219.94        269.09        42.15 o                         
  -4   6 -12        732.08        695.04        50.03 o                         
  -3   6 -12        541.73        645.47        54.76 o                         
  -2   6 -12        353.88        348.49        44.49 o                         
  -1   6 -12         38.17         16.83        30.70 o                         
   0   6 -12       2525.82       2649.57        86.80 o                         
   1   6 -12         82.97        118.30        24.62 o                         
   2   6 -12        556.28        540.12        38.07 o                         
   3   6 -12        196.83        217.26        48.62 o                         
   4   6 -12         50.32         63.99        28.20 o                         
   5   6 -12        217.46        223.67        25.34 o                         
   6   6 -12       1813.98       2036.86        71.52 o                         
   7   6 -12        166.26        173.78        34.53 o                         
   8   6 -12       1054.71       1033.77        53.60 o                         
   9   6 -12         84.79         54.36        37.72 o                         
  10   6 -12        399.24        485.46        46.48 o                         
  11   6 -12         80.88         58.22        51.94 o                         
  12   6 -12        398.83        489.23        59.35 o                         
  13   6 -12         84.99        116.90        79.33 o                         
  14   6 -12        350.59        419.15        78.26 o                         
  15   6 -12         77.70        163.92        70.08 o                         
  16   6 -12        224.25        248.90        97.90 o                         
 -13   7 -12        854.33        970.70       182.96 o                         
 -12   7 -12        211.43        263.64       145.09 o                         
 -11   7 -12        483.87        528.50        78.18 o                         
 -10   7 -12         77.72        152.78        66.70 o                         
  -9   7 -12        292.70        398.94        47.81 o                         
  -8   7 -12        643.56        876.33       119.50 o                         
  -7   7 -12       2724.53       2849.81       118.37 o                         
  -6   7 -12        297.50        326.85        49.33 o                         
  -5   7 -12       2989.63       3325.57       116.04 o                         
  -4   7 -12         61.05         46.49        37.39 o                         
  -3   7 -12        822.45        838.90        57.66 o                         
  -2   7 -12        218.89        222.61        35.33 o                         
  -1   7 -12        782.67        793.77        60.65 o                         
   0   7 -12       1530.83       1528.90       109.12 o                         
   1   7 -12      11838.26      12226.71       330.80 o                         
   2   7 -12        649.22        685.35        96.36 o                         
   3   7 -12       3526.55       3809.10       159.84 o                         
   4   7 -12        454.54        432.21        46.64 o                         
   5   7 -12       3629.00       3975.13       129.39 o                         
   6   7 -12        238.73        262.65        37.79 o                         
   7   7 -12       1412.93       1476.42        61.28 o                         
   8   7 -12        466.86        526.89        66.62 o                         
   9   7 -12       4060.56       4042.01       143.90 o                         
  10   7 -12        358.17        431.41        59.44 o                         
  11   7 -12       4424.26       4771.07       183.96 o                         
  12   7 -12         31.41        -67.70        78.35 o                         
  13   7 -12       1356.75       1809.62       207.45 o                         
  14   7 -12         26.24        139.36       118.77 o                         
  15   7 -12        322.92        274.44       144.65 o                         
 -12   8 -12       1987.94       1923.36       168.91 o                         
 -11   8 -12        793.15        986.71       132.73 o                         
 -10   8 -12       3109.07       2954.10       198.66 o                         
  -9   8 -12       1061.71       1201.26        96.82 o                         
  -8   8 -12       1243.57       1366.80       174.20 o                         
  -7   8 -12       1515.72       1670.48       127.16 o                         
  -6   8 -12       4678.84       4924.26       186.19 o                         
  -5   8 -12       1731.23       1854.66       117.55 o                         
  -4   8 -12       7988.93       8511.76       349.49 o                         
  -3   8 -12       2279.47       2335.83        84.50 o                         
  -2   8 -12       6560.19       7113.49       223.90 o                         
  -1   8 -12       1610.83       1747.38        89.99 o                         
   0   8 -12       4828.53       5549.18       184.74 o                         
   1   8 -12        822.13        904.45        61.92 o                         
   2   8 -12       7495.99       8176.97       279.02 o                         
   3   8 -12       1037.15       1083.56       134.51 o                         
   4   8 -12       5768.00       5898.03       169.30 o                         
   5   8 -12       1272.13       1234.84        54.62 o                         
   6   8 -12       7853.54       8032.80       205.11 o                         
   7   8 -12        667.21        633.00        55.64 o                         
   8   8 -12       4098.14       4235.90       133.95 o                         
   9   8 -12        185.81        178.73       122.63 o                         
  10   8 -12       3118.23       3216.65       174.60 o                         
  11   8 -12        470.62        631.66       134.97 o                         
  12   8 -12       4220.35       4219.67       313.64 o                         
  13   8 -12        247.24         65.66       117.94 o                         
  14   8 -12       3461.74       3077.89       275.04 o                         
 -11   9 -12       5617.51       5673.75       296.03 o                         
 -10   9 -12       2464.42       2436.72       182.95 o                         
  -9   9 -12       5001.82       5183.43       327.77 o                         
  -8   9 -12       1317.22       1133.80       124.88 o                         
  -7   9 -12       3942.76       3810.86       214.10 o                         
  -6   9 -12       1326.06       1544.91       111.76 o                         
  -5   9 -12       4724.55       4663.69       271.14 o                         
  -4   9 -12       2001.89       2148.75       108.92 o                         
  -3   9 -12      10583.48      10913.58       278.92 o                         
  -2   9 -12       2062.97       2251.36       106.46 o                         
  -1   9 -12       9532.41      10269.38       261.75 o                         
   0   9 -12       1581.51       1815.38       120.93 o                         
   1   9 -12       8637.71       9197.49       210.33 o                         
   2   9 -12       2227.13       2414.46       106.95 o                         
   3   9 -12       9462.14       9679.92       310.77 o                         
   4   9 -12       1091.15       1146.34        57.51 o                         
   5   9 -12      10806.80      10952.37       241.59 o                         
   6   9 -12       1202.90       1217.01        63.08 o                         
   7   9 -12      17458.91      17642.50       514.01 o                         
   8   9 -12        442.60        537.50        82.22 o                         
   9   9 -12       6611.77       7411.66       434.35 o                         
  10   9 -12        645.57        817.45       137.93 o                         
  11   9 -12       6242.74       6646.99       415.78 o                         
  12   9 -12        119.46        122.59       106.14 o                         
  13   9 -12       8630.57       8774.38       532.17 o                         
  14   9 -12         39.21        121.15       121.70 o                         
 -10  10 -12       7119.29       7910.57       368.23 o                         
  -9  10 -12       3664.34       3897.56       231.52 o                         
  -8  10 -12       6404.47       6141.14       430.98 o                         
  -7  10 -12       2287.37       2534.26       248.76 o                         
  -6  10 -12       6964.30       7346.70       338.15 o                         
  -5  10 -12       2451.76       2558.69       141.95 o                         
  -4  10 -12      11363.65      11520.61       328.18 o                         
  -3  10 -12       2991.64       2722.48       176.08 o                         
  -2  10 -12      10783.44      11543.67       374.75 o                         
  -1  10 -12       2225.62       2518.83       156.57 o                         
   0  10 -12      13987.65      14742.60       315.81 o                         
   1  10 -12       1539.35       1615.79        82.90 o                         
   2  10 -12       8285.31       8753.90       229.96 o                         
   3  10 -12       1388.89       1433.45        84.30 o                         
   4  10 -12      11410.01      11706.09       279.75 o                         
   5  10 -12       2538.59       2825.07       210.92 o                         
   6  10 -12      14252.63      15119.40       857.85 o                         
   7  10 -12       1050.17        880.37       193.06 o                         
   8  10 -12       9692.14       9267.50       511.26 o                         
   9  10 -12        434.06        298.29       111.44 o                         
  10  10 -12       7559.51       6877.82       420.28 o                         
  11  10 -12        727.01        737.46       141.58 o                         
  12  10 -12       6862.78       7086.53       444.44 o                         
  13  10 -12        573.85        697.74       151.76 o                         
  -9  11 -12       6723.43       7470.92       697.98 o                         
  -8  11 -12       2116.90       2334.35       180.49 o                         
  -7  11 -12       6028.67       6552.95       442.30 o                         
  -6  11 -12       2627.85       2764.30       267.49 o                         
  -5  11 -12       9221.39      10132.73       945.29 o                         
  -4  11 -12       3101.16       3611.01       210.75 o                         
  -3  11 -12      13304.10      14569.08      1148.75 o                         
  -2  11 -12       3280.26       3641.38       205.15 o                         
  -1  11 -12      13645.19      14800.03      1202.89 o                         
   0  11 -12       2923.91       3006.62       147.18 o                         
   1  11 -12      10809.64      11436.06       366.25 o                         
   2  11 -12       1679.78       1753.66       130.05 o                         
   3  11 -12      11741.37      12193.54       491.51 o                         
   4  11 -12       1786.16       2137.16       167.98 o                         
   5  11 -12      13706.70      14786.01       793.57 o                         
   6  11 -12       2091.28       2008.97       212.63 o                         
   7  11 -12      12761.54      13183.22       721.42 o                         
   8  11 -12        944.18       1063.80       134.02 o                         
   9  11 -12      10188.28      10520.08       575.92 o                         
  10  11 -12        839.82        709.86       123.86 o                         
  11  11 -12       6283.48       6501.23       409.77 o                         
  -7  12 -12       2285.45       2358.56       250.25 o                         
  -6  12 -12       8118.40       8740.31       541.59 o                         
  -5  12 -12       2880.09       3258.97       284.83 o                         
  -4  12 -12       8885.34      10279.81      1186.44 o                         
  -3  12 -12       2557.10       2625.04       176.91 o                         
  -2  12 -12       7137.24       7506.00       336.34 o                         
  -1  12 -12       1907.48       2234.90       158.07 o                         
   0  12 -12      10859.76      11473.28       598.06 o                         
   1  12 -12       1631.04       1792.93       134.76 o                         
   2  12 -12      12737.50      13888.34       502.81 o                         
   3  12 -12       2110.70       2205.97       237.79 o                         
   4  12 -12      12442.84      13350.99       742.76 o                         
   5  12 -12       1291.32       1501.64       193.74 o                         
   6  12 -12       8749.54      10060.19       590.58 o                         
   7  12 -12        622.99        839.29        94.64 o                         
   8  12 -12       8841.98       8731.25       479.57 o                         
   9  12 -12        315.44        448.15       108.89 o                         
  10  12 -12       9242.36       9343.14       524.12 o                         
  -5  13 -12       5859.23       6717.55       325.40 o                         
  -4  13 -12       1559.98       1779.37       156.70 o                         
  -3  13 -12       5893.43       6437.90       881.41 o                         
  -2  13 -12       2049.73       2280.24       164.83 o                         
  -1  13 -12       7066.88       7770.84       717.91 o                         
   0  13 -12       1782.23       1939.44       182.99 o                         
   1  13 -12       9953.21      10410.52       425.13 o                         
   2  13 -12       2206.52       2674.08       270.32 o                         
   3  13 -12       9887.41      10898.25       639.29 o                         
   4  13 -12        983.85       1131.19       183.43 o                         
   5  13 -12       6946.67       6686.83       446.08 o                         
   6  13 -12        425.11        656.64       168.32 o                         
   7  13 -12       3798.52       4148.55       327.26 o                         
   8  13 -12        425.30        454.08       157.94 o                         
  -2  14 -12       3235.56       3418.41       311.62 o                         
  -1  14 -12       1093.56       1485.23       222.73 o                         
   0  14 -12       5334.86       6350.73       444.55 o                         
   1  14 -12       1320.60       1292.36       203.67 o                         
   2  14 -12       6587.66       8110.70       521.51 o                         
   3  14 -12        882.10       1602.71       225.03 o                         
   4  14 -12       4701.32       4778.56       369.21 o                         
   5  14 -12        217.72        202.45       162.54 o                         
 -15   1 -11        167.22        204.92       112.22 o                         
 -14   1 -11        324.78        431.43       103.38 o                         
 -13   1 -11        539.46        592.42        55.62 o                         
 -12   1 -11       1016.82       1131.83        65.36 o                         
 -11   1 -11       1993.79       2033.41        79.38 o                         
 -10   1 -11        175.61        207.42        43.78 o                         
  -9   1 -11        891.25       1039.24        64.04 o                         
  -8   1 -11       1009.76       1063.53        63.63 o                         
  -7   1 -11       4210.19       4303.56       204.30 o                         
  -6   1 -11        836.52        928.16        48.52 o                         
  -5   1 -11       1871.82       1992.08        73.37 o                         
  -4   1 -11        541.98        550.84        36.63 o                         
  -3   1 -11       3668.75       3511.04        86.49 o                         
  -2   1 -11         88.20         98.27        26.86 o                         
  -1   1 -11       5226.47       5619.06       132.05 o                         
   0   1 -11        168.72        145.84        29.14 o                         
   1   1 -11       1899.62       1817.98        73.23 o                         
   2   1 -11        495.16        526.62        54.87 o                         
   3   1 -11       1045.15       1193.53        50.45 o                         
   4   1 -11       1041.24       1086.73        50.55 o                         
   5   1 -11       2050.04       2150.90        66.75 o                         
   6   1 -11        517.47        505.30        33.35 o                         
   7   1 -11      10387.96      10608.01       232.63 o                         
   8   1 -11        269.41        312.56        35.14 o                         
   9   1 -11       1010.94       1031.12        50.61 o                         
  10   1 -11        371.60        398.62        38.28 o                         
  11   1 -11        670.89        690.85        46.81 o                         
  12   1 -11        410.93        456.95        53.85 o                         
  13   1 -11        715.17        856.78        71.30 o                         
  14   1 -11         50.33         43.57        77.83 o                         
  15   1 -11       3953.44       4267.27       213.61 o                         
  16   1 -11         19.08        -33.22        75.62 o                         
  17   1 -11        783.74        919.83       148.68 o                         
 -15   2 -11        701.43        796.82       366.08 o                         
 -14   2 -11       1121.39       1360.29       149.44 o                         
 -13   2 -11        557.24        637.59        66.29 o                         
 -12   2 -11       3345.77       3335.51       117.72 o                         
 -11   2 -11       2209.43       2258.45        88.56 o                         
 -10   2 -11       6633.30       7139.43       154.70 o                         
  -9   2 -11        825.65        841.84        54.33 o                         
  -8   2 -11       5010.01       5108.51       181.38 o                         
  -7   2 -11        865.16        847.98        44.90 o                         
  -6   2 -11       5384.93       5618.42       146.06 o                         
  -5   2 -11        573.88        582.50        41.91 o                         
  -4   2 -11       7192.68       7632.00       169.56 o                         
  -3   2 -11       1314.39       1338.96        70.44 o                         
  -2   2 -11      14701.32      14904.37       354.32 o                         
  -1   2 -11       1195.77       1319.15        52.46 o                         
   0   2 -11      13046.78      13186.33       271.57 o                         
   1   2 -11        523.41        496.98        34.59 o                         
   2   2 -11      11285.08      11972.23       426.15 o                         
   3   2 -11        119.74        151.37        34.40 o                         
   4   2 -11       8107.54       7727.06       172.46 o                         
   5   2 -11       1550.87       1667.33        59.40 o                         
   6   2 -11      23157.99      23456.97       461.44 o                         
   7   2 -11       1669.45       1762.13        55.83 o                         
   8   2 -11      10519.99      10603.80       223.57 o                         
   9   2 -11        686.33        796.49        37.21 o                         
  10   2 -11       5303.90       5458.77       120.02 o                         
  11   2 -11         50.75         50.10        13.87 o                         
  12   2 -11       3362.39       3519.11       119.30 o                         
  13   2 -11         44.18         64.62        34.21 o                         
  14   2 -11       7017.37       7377.25       256.89 o                         
  15   2 -11         26.98         93.43        79.04 o                         
  16   2 -11       4940.77       5344.87       246.98 o                         
  17   2 -11        248.46        288.43       120.05 o                         
 -15   3 -11       3080.63       3166.34       214.63 o                         
 -14   3 -11       1340.58       1315.67       150.97 o                         
 -13   3 -11       4233.57       4368.75       280.10 o                         
 -12   3 -11       2203.07       2314.03       112.34 o                         
 -11   3 -11       6633.53       6725.44       239.29 o                         
 -10   3 -11       3760.57       3831.37       100.54 o                         
  -9   3 -11       6061.80       6409.50       149.11 o                         
  -8   3 -11       3057.19       3078.91       101.17 o                         
  -7   3 -11       7181.89       7650.46       172.43 o                         
  -6   3 -11       3176.85       3320.74        99.59 o                         
  -5   3 -11      12657.32      13870.77       355.45 o                         
  -4   3 -11       3536.34       3687.30       125.77 o                         
  -3   3 -11      15940.13      17169.06       428.13 o                         
  -2   3 -11       6333.96       6464.50       153.85 o                         
  -1   3 -11      22034.87      23854.01       471.47 o                         
   0   3 -11       5489.50       5627.28       161.83 o                         
   1   3 -11      17796.31      18295.95       506.17 o                         
   2   3 -11       1914.25       2096.52        90.10 o                         
   3   3 -11      11847.63      12588.75       367.06 o                         
   4   3 -11       1134.11       1178.88        54.43 o                         
   5   3 -11      26722.39      26665.08       570.84 o                         
   6   3 -11       2160.62       2477.95        82.50 o                         
   7   3 -11      18951.34      19339.17       385.64 o                         
   8   3 -11        363.01        375.07        31.25 o                         
   9   3 -11      11195.65      11714.83       227.93 o                         
  10   3 -11        680.53        713.51        44.87 o                         
  11   3 -11       9048.05       9768.58       186.20 o                         
  12   3 -11         18.27          4.18        25.79 o                         
  13   3 -11       8904.26       8940.64       205.10 o                         
  14   3 -11        173.75        199.62        55.19 o                         
  15   3 -11       5802.90       5830.84       241.35 o                         
  16   3 -11        108.50        160.01        66.52 o                         
  17   3 -11       7370.63       7715.95       469.25 o                         
 -14   4 -11       5405.05       5827.70       339.12 o                         
 -13   4 -11       3100.00       3110.37       192.37 o                         
 -12   4 -11       7271.98       7740.50       284.73 o                         
 -11   4 -11       2660.38       2715.93        89.81 o                         
 -10   4 -11       6976.39       7161.11       203.35 o                         
  -9   4 -11       3004.53       3099.37       114.79 o                         
  -8   4 -11      11138.75      11257.89       244.36 o                         
  -7   4 -11       6218.14       6438.74       156.24 o                         
  -6   4 -11      17831.91      18824.68       381.89 o                         
  -5   4 -11       4665.15       4907.12       155.74 o                         
  -4   4 -11      21339.67      23191.46       684.29 o                         
  -3   4 -11       7820.77       8276.34       239.75 o                         
  -2   4 -11      32026.88      34224.71       821.44 o                         
  -1   4 -11       5642.08       5848.78       210.85 o                         
   0   4 -11      18177.07      19086.28       520.65 o                         
   1   4 -11       4984.30       5042.54       285.61 o                         
   2   4 -11      28625.50      29843.09       813.48 o                         
   3   4 -11       4792.15       5083.62       149.83 o                         
   4   4 -11      31185.70      32465.35       761.24 o                         
   5   4 -11       2921.54       3004.19        94.30 o                         
   6   4 -11      18583.54      18496.05       408.56 o                         
   7   4 -11       1851.52       2011.37        77.80 o                         
   8   4 -11      22037.77      22425.33       434.45 o                         
   9   4 -11       1329.15       1375.02        44.12 o                         
  10   4 -11      18717.13      19202.49       393.55 o                         
  11   4 -11        848.69        861.73        52.87 o                         
  12   4 -11      13925.84      14257.48       282.49 o                         
  13   4 -11        224.53        211.43        47.62 o                         
  14   4 -11       6488.27       6583.47       240.84 o                         
  15   4 -11        373.95        348.31        73.55 o                         
  16   4 -11       8144.44       8318.76       366.16 o                         
  17   4 -11         53.57         53.76        86.60 o                         
 -14   5 -11       4186.31       4354.76       203.77 o                         
 -13   5 -11       9352.43      10045.44       793.29 o                         
 -12   5 -11       4017.42       4435.32       188.53 o                         
 -11   5 -11       7891.34       8020.53       412.07 o                         
 -10   5 -11       3221.92       3301.92       161.55 o                         
  -9   5 -11      13843.04      14664.10       387.11 o                         
  -8   5 -11       5837.19       6103.93       161.33 o                         
  -7   5 -11      22615.71      23401.91       436.24 o                         
  -6   5 -11       6570.67       7115.15       175.25 o                         
  -5   5 -11      26632.76      28451.73       563.41 o                         
  -4   5 -11       6803.08       7085.75       193.08 o                         
  -3   5 -11      22123.32      23317.52       567.05 o                         
  -2   5 -11       4384.52       4904.13       189.27 o                         
  -1   5 -11      21984.68      23800.03       830.22 o                         
   0   5 -11       4213.46       4337.97       168.95 o                         
   1   5 -11      40887.61      41821.93       969.76 o                         
   2   5 -11       5685.17       5781.47       189.94 o                         
   3   5 -11      28389.81      28866.97       862.95 o                         
   4   5 -11       3968.51       4218.16       135.91 o                         
   5   5 -11      28710.43      29384.86       624.22 o                         
   6   5 -11       1277.96       1340.47        55.75 o                         
   7   5 -11       9736.77       9684.84       192.55 o                         
   8   5 -11       1146.22       1251.63        61.97 o                         
   9   5 -11      29667.84      30540.38       600.31 o                         
  10   5 -11       1202.91       1276.99        60.52 o                         
  11   5 -11      20095.42      20050.19       451.88 o                         
  12   5 -11        540.09        619.56        58.37 o                         
  13   5 -11      11633.12      12083.08       381.42 o                         
  14   5 -11        344.72        532.39        81.66 o                         
  15   5 -11       7470.14       7526.13       267.40 o                         
  16   5 -11        267.30        128.93        82.45 o                         
  17   5 -11      10466.47       9971.57       611.41 o                         
 -14   6 -11       6184.09       6206.84       281.12 o                         
 -13   6 -11       3037.82       3553.72       176.18 o                         
 -12   6 -11       8001.27       8729.22       379.70 o                         
 -11   6 -11       3396.26       3431.88       204.99 o                         
 -10   6 -11      10704.04      10969.72       419.69 o                         
  -9   6 -11       5011.14       5085.40       139.70 o                         
  -8   6 -11      14156.72      14741.70       434.81 o                         
  -7   6 -11       5097.67       5310.41       156.37 o                         
  -6   6 -11      15872.06      16296.64       381.78 o                         
  -5   6 -11       3295.23       3597.25       108.84 o                         
  -4   6 -11      17449.74      17939.71       417.31 o                         
  -3   6 -11       4500.83       5017.03       188.32 o                         
  -2   6 -11      13556.53      13853.36       657.32 o                         
  -1   6 -11       3771.08       4013.91       116.55 o                         
   0   6 -11      25157.07      25641.95       496.40 o                         
   1   6 -11       4943.65       5301.62       170.44 o                         
   2   6 -11      33546.04      35978.64       858.66 o                         
   3   6 -11       2507.36       2565.30       147.59 o                         
   4   6 -11      25291.22      26496.71       518.32 o                         
   5   6 -11       2727.66       2830.87        78.19 o                         
   6   6 -11      18496.95      19578.31       431.12 o                         
   7   6 -11       1503.84       1539.93        47.55 o                         
   8   6 -11      21709.27      22595.91       556.09 o                         
   9   6 -11       1412.79       1620.68        83.73 o                         
  10   6 -11      26074.00      26335.22       644.93 o                         
  11   6 -11        404.95        384.65        54.75 o                         
  12   6 -11      13107.84      13380.96       353.10 o                         
  13   6 -11        216.04        139.80        77.73 o                         
  14   6 -11      11034.87      10816.56       432.84 o                         
  15   6 -11        253.06        399.92        80.35 o                         
  16   6 -11      10550.82      10630.77       441.97 o                         
 -13   7 -11       3373.91       3739.96       219.46 o                         
 -12   7 -11       2790.27       3056.20       193.94 o                         
 -11   7 -11       9265.18      10019.35       347.58 o                         
 -10   7 -11       5432.06       5521.04       229.33 o                         
  -9   7 -11      11024.98      11186.39       324.69 o                         
  -8   7 -11       3068.23       3253.30       173.88 o                         
  -7   7 -11      11994.17      12778.30       309.59 o                         
  -6   7 -11       2762.93       2890.62        97.82 o                         
  -5   7 -11      11098.95      11450.74       358.66 o                         
  -4   7 -11       2981.37       2991.46       103.44 o                         
  -3   7 -11      26000.86      26756.93       647.23 o                         
  -2   7 -11       4281.17       4255.48       178.59 o                         
  -1   7 -11      15210.51      15730.29       399.06 o                         
   0   7 -11       3063.25       3157.69       146.99 o                         
   1   7 -11      15569.18      16189.00       403.32 o                         
   2   7 -11       2024.31       2172.59       121.90 o                         
   3   7 -11      25075.51      26064.99       739.42 o                         
   4   7 -11       1425.72       1538.21       103.59 o                         
   5   7 -11      14348.41      14907.83       333.19 o                         
   6   7 -11       1309.69       1405.04        59.92 o                         
   7   7 -11      25314.14      26456.98       744.95 o                         
   8   7 -11       2465.14       2550.86       105.98 o                         
   9   7 -11      14712.16      15371.04       397.55 o                         
  10   7 -11       1225.99       1276.74        78.62 o                         
  11   7 -11      11449.99      12077.83       472.78 o                         
  12   7 -11        344.49        328.55       116.52 o                         
  13   7 -11      12529.03      12605.66       704.92 o                         
  14   7 -11        190.11        246.82       148.21 o                         
  15   7 -11      10456.96       9887.61       597.00 o                         
  16   7 -11        171.55        291.29       144.06 o                         
 -12   8 -11       3743.68       3926.69       236.67 o                         
 -11   8 -11       3577.44       3950.99       235.41 o                         
 -10   8 -11       8315.40       8380.15       295.90 o                         
  -9   8 -11       2033.73       2064.99       104.65 o                         
  -8   8 -11       6301.96       5860.79       256.26 o                         
  -7   8 -11       2193.06       2384.83       240.20 o                         
  -6   8 -11       8721.94       9398.28       345.15 o                         
  -5   8 -11       1914.06       2014.21       105.76 o                         
  -4   8 -11      12264.23      13089.81       309.85 o                         
  -3   8 -11       1865.76       2075.22        93.79 o                         
  -2   8 -11      12206.82      13340.21       362.36 o                         
  -1   8 -11        380.63        499.83        54.73 o                         
   0   8 -11      14281.45      14830.63       393.76 o                         
   1   8 -11       1273.30       1358.95       102.63 o                         
   2   8 -11       9386.13       9791.76       290.87 o                         
   3   8 -11       1373.46       1455.49        78.10 o                         
   4   8 -11      16184.36      16876.62       346.44 o                         
   5   8 -11       1707.84       1606.86        64.13 o                         
   6   8 -11      18820.45      19771.95       403.36 o                         
   7   8 -11        292.61        270.22        50.75 o                         
   8   8 -11      14017.06      14609.14       548.78 o                         
   9   8 -11        391.39        473.05        60.64 o                         
  10   8 -11       6622.62       6103.55       388.79 o                         
  11   8 -11        838.81        817.69       141.42 o                         
  12   8 -11       8732.61       8571.36       513.09 o                         
  13   8 -11        130.00        200.37       123.69 o                         
  14   8 -11       9579.32       9064.89       555.27 o                         
  15   8 -11          9.58        -74.49       130.86 o                         
 -12   9 -11        654.82        670.77       120.77 o                         
 -11   9 -11       2948.23       2705.92       233.15 o                         
 -10   9 -11       1430.94       1463.70       330.71 o                         
  -9   9 -11       4021.80       3897.00       289.16 o                         
  -8   9 -11       1412.39       1387.39       139.39 o                         
  -7   9 -11       5863.45       5839.25       279.31 o                         
  -6   9 -11       2350.12       2283.97       152.40 o                         
  -5   9 -11       3579.33       3940.39       151.22 o                         
  -4   9 -11       2120.14       2279.28        91.25 o                         
  -3   9 -11       6004.78       6388.49       202.94 o                         
  -2   9 -11       1329.46       1562.24        81.37 o                         
  -1   9 -11       7822.95       8292.81       278.67 o                         
   0   9 -11       1877.32       2021.84        89.49 o                         
   1   9 -11       9279.71       9539.96       216.23 o                         
   2   9 -11       1417.78       1527.23        65.84 o                         
   3   9 -11       6965.02       7132.31       241.67 o                         
   4   9 -11        562.73        585.43        45.90 o                         
   5   9 -11       7514.01       7962.68       169.65 o                         
   6   9 -11       1119.45       1211.46        54.01 o                         
   7   9 -11       4030.76       4168.22       148.82 o                         
   8   9 -11         89.00         78.18        91.18 o                         
   9   9 -11       8169.34       7503.91       443.14 o                         
  10   9 -11        301.98        513.08       129.95 o                         
  11   9 -11       4499.63       4281.96       314.61 o                         
  12   9 -11        212.39        470.65       139.29 o                         
  13   9 -11       4777.43       4142.10       321.34 o                         
  14   9 -11         73.93        194.33       140.28 o                         
 -11  10 -11        518.75        656.91       135.96 o                         
 -10  10 -11        408.43        279.36       106.64 o                         
  -9  10 -11        211.79        458.09       190.44 o                         
  -8  10 -11       1848.92       1935.42       162.18 o                         
  -7  10 -11        573.43        604.23       100.18 o                         
  -6  10 -11       3296.29       3461.43       251.83 o                         
  -5  10 -11       1582.20       1678.27       115.55 o                         
  -4  10 -11       3765.74       3876.68       150.72 o                         
  -3  10 -11        615.13        812.46        87.89 o                         
  -2  10 -11       1856.53       1821.56       124.60 o                         
  -1  10 -11        892.99       1004.62        69.57 o                         
   0  10 -11       3561.33       3655.01       109.65 o                         
   1  10 -11        627.75        653.32        48.82 o                         
   2  10 -11       3952.81       4283.82       144.70 o                         
   3  10 -11        848.96        967.77        66.10 o                         
   4  10 -11       4091.92       4449.95       135.68 o                         
   5  10 -11        893.41        988.44        54.54 o                         
   6  10 -11       2525.16       2601.03       117.93 o                         
   7  10 -11        428.73        473.87       102.87 o                         
   8  10 -11       3045.77       2777.60       218.60 o                         
   9  10 -11        116.51         98.47        97.06 o                         
  10  10 -11       2514.89       3079.55       244.91 o                         
  11  10 -11        187.63        247.41       113.10 o                         
  12  10 -11       1952.46       1936.15       211.12 o                         
  13  10 -11        300.68        349.80       125.72 o                         
  -9  11 -11        431.66        547.30       114.96 o                         
  -8  11 -11        200.81        173.43        98.95 o                         
  -7  11 -11        481.49        478.59       152.52 o                         
  -6  11 -11        284.12        491.42       146.44 o                         
  -5  11 -11       1229.31        955.67       125.25 o                         
  -4  11 -11        104.57         62.16        80.02 o                         
  -3  11 -11        599.54        732.75       106.95 o                         
  -2  11 -11         57.20         55.76        84.90 o                         
  -1  11 -11        567.62        640.55       189.67 o                         
   0  11 -11        129.38         90.78        52.97 o                         
   1  11 -11        557.57        478.55       102.20 o                         
   2  11 -11         29.83         18.60        70.28 o                         
   3  11 -11        292.98        314.45        53.96 o                         
   4  11 -11         63.51         57.34        50.41 o                         
   5  11 -11        530.66        712.18        65.36 o                         
   6  11 -11         57.89         16.84        75.32 o                         
   7  11 -11         20.91        146.31        94.15 o                         
   8  11 -11         68.72         54.94        82.32 o                         
   9  11 -11       1215.92       1244.02       159.62 o                         
  10  11 -11          4.48         13.36       101.34 o                         
  11  11 -11        795.57        679.64       136.38 o                         
  12  11 -11         58.98        170.75       108.48 o                         
  -8  12 -11        141.36        307.77       197.99 o                         
  -7  12 -11         21.76        -15.33       107.59 o                         
  -6  12 -11        305.82        305.96       140.73 o                         
  -5  12 -11         62.77         87.46        93.65 o                         
  -4  12 -11         85.34        182.05        95.84 o                         
  -3  12 -11        237.53        260.66        97.06 o                         
  -2  12 -11        431.99        444.95        99.21 o                         
  -1  12 -11        467.82        563.43       113.67 o                         
   0  12 -11        859.13       1153.88       115.51 o                         
   1  12 -11          0.21         13.81        71.36 o                         
   2  12 -11        123.31        248.80        62.18 o                         
   3  12 -11         97.66        126.70        71.70 o                         
   4  12 -11        208.12        239.20        81.31 o                         
   5  12 -11        126.87        203.32        66.51 o                         
   6  12 -11        865.90        865.37       108.98 o                         
   7  12 -11         61.95        104.69        86.04 o                         
   8  12 -11        451.98        561.54       116.36 o                         
   9  12 -11         15.60         24.04        98.60 o                         
  10  12 -11         33.23         65.75       106.10 o                         
  11  12 -11          6.76         42.82       105.47 o                         
  -6  13 -11        312.37        731.79       166.15 o                         
  -5  13 -11       1916.77       2241.66       240.51 o                         
  -4  13 -11        255.21        330.91        99.52 o                         
  -3  13 -11       1061.35       1196.46       205.76 o                         
  -2  13 -11        262.12        242.86        96.18 o                         
  -1  13 -11        758.05        869.06       199.92 o                         
   0  13 -11         46.54        161.45        84.04 o                         
   1  13 -11       1000.36       1368.76       127.22 o                         
   2  13 -11        309.62        484.33       101.45 o                         
   3  13 -11       2008.26       2022.41       231.67 o                         
   4  13 -11        258.87        333.77       155.63 o                         
   5  13 -11       1254.70       1634.53       209.35 o                         
   6  13 -11        347.76        291.85       139.87 o                         
  -4  14 -11       2449.71       2788.01       260.79 o                         
  -3  14 -11       1087.22       1303.86       206.01 o                         
  -2  14 -11       1464.80       1276.85       134.91 o                         
  -1  14 -11         82.63        265.91        95.45 o                         
   0  14 -11       3884.79       4362.31       350.51 o                         
   1  14 -11        682.51        594.07       162.01 o                         
   2  14 -11       6316.35       7533.54       493.67 o                         
   3  14 -11        570.15        767.27       172.42 o                         
   4  14 -11       3715.34       4248.87       345.81 o                         
   5  14 -11        443.61        623.53       165.65 o                         
   6  14 -11       1787.51       2070.61       237.71 o                         
 -16   0 -10       8970.14       9973.19       633.56 o                         
 -15   0 -10       4492.53       5110.08       402.91 o                         
 -14   0 -10       6952.43       7504.00       324.51 o                         
 -13   0 -10       3380.13       3343.45       252.36 o                         
 -12   0 -10      12604.03      12753.25       387.85 o                         
 -11   0 -10       2624.99       2597.73       133.96 o                         
 -10   0 -10      14388.50      16801.22       539.39 o                         
  -9   0 -10       6688.05       6659.20       286.80 o                         
  -8   0 -10      19960.70      22461.95       785.44 o                         
  -7   0 -10       8681.83       8492.06       342.61 o                         
  -6   0 -10      25523.68      26218.17      1247.18 o                         
  -5   0 -10       5724.87       5894.43       168.05 o                         
  -4   0 -10      25515.35      26631.45       628.92 o                         
  -3   0 -10       5616.11       5853.82       188.88 o                         
  -2   0 -10      38067.20      40030.05       930.88 o                         
  -1   0 -10      11331.70      11987.47       495.39 o                         
   0   0 -10      65331.56      66993.34      1774.97 o                         
   1   0 -10      12919.96      12884.24       635.98 o                         
   2   0 -10      40338.29      42556.60      1680.67 o                         
   3   0 -10       6428.54       6288.95       218.48 o                         
   4   0 -10      35307.45      37318.09      1215.16 o                         
   5   0 -10       1653.33       1739.02        66.36 o                         
   6   0 -10      51235.92      53053.52      1419.85 o                         
   7   0 -10       1682.92       1782.64        89.76 o                         
   8   0 -10      32701.42      34540.02      1290.23 o                         
   9   0 -10       3070.25       3145.37       127.67 o                         
  10   0 -10      21895.01      23246.48       655.72 o                         
  11   0 -10       2454.86       2335.32       110.04 o                         
  12   0 -10      22265.22      23921.79       837.23 o                         
  13   0 -10        286.83        345.51        78.20 o                         
  14   0 -10      18080.99      18667.31       943.80 o                         
  15   0 -10         54.46        -12.20       103.40 o                         
  16   0 -10      12595.91      13471.85       709.76 o                         
 -15   1 -10       5334.09       5668.58       302.22 o                         
 -14   1 -10       2905.36       3097.69       167.57 o                         
 -13   1 -10       6999.24       7160.27       182.27 o                         
 -12   1 -10       3892.18       3916.88       122.91 o                         
 -11   1 -10      11394.02      12318.15       364.56 o                         
 -10   1 -10       4284.77       4412.74       137.95 o                         
  -9   1 -10      16634.07      18479.63       458.02 o                         
  -8   1 -10       4735.47       4962.49       145.54 o                         
  -7   1 -10      13232.88      14766.95       312.35 o                         
  -6   1 -10       4975.59       5038.54       131.68 o                         
  -5   1 -10      29595.59      30394.64       633.28 o                         
  -4   1 -10       6882.78       6873.94       152.89 o                         
  -3   1 -10      32553.80      32630.42       785.97 o                         
  -2   1 -10       5948.95       6042.58       138.58 o                         
  -1   1 -10      58641.31      61713.44      1235.94 o                         
   0   1 -10       3296.35       3314.42        93.81 o                         
   1   1 -10      23300.60      22811.05      1028.46 o                         
   2   1 -10       1668.67       1553.07        85.18 o                         
   3   1 -10      31606.17      31478.75       654.52 o                         
   4   1 -10       3388.35       3600.95       101.12 o                         
   5   1 -10      45385.52      46068.67       865.56 o                         
   6   1 -10       2279.26       2329.06        72.45 o                         
   7   1 -10      35199.98      33799.76       597.30 o                         
   8   1 -10        226.59        238.40        32.64 o                         
   9   1 -10      12546.85      13140.09       274.77 o                         
  10   1 -10        481.88        464.56        39.11 o                         
  11   1 -10      33003.13      34011.20       660.05 o                         
  12   1 -10       1282.65       1343.00        68.39 o                         
  13   1 -10      19696.16      21052.32       775.37 o                         
  14   1 -10        257.34        349.94        66.82 o                         
  15   1 -10      15999.68      16194.51       589.82 o                         
  16   1 -10         10.40         74.18        72.64 o                         
  17   1 -10       7661.26       7828.81       460.02 o                         
 -15   2 -10       2251.19       2174.57       180.64 o                         
 -14   2 -10       5472.30       5296.62       285.82 o                         
 -13   2 -10       3557.18       3530.08       120.49 o                         
 -12   2 -10       9357.97       9839.96       224.90 o                         
 -11   2 -10       5672.72       5738.65       141.65 o                         
 -10   2 -10      13357.35      14067.62       264.12 o                         
  -9   2 -10       4743.62       4777.52       201.96 o                         
  -8   2 -10      13612.48      15159.67       390.67 o                         
  -7   2 -10       1965.33       1928.28        62.58 o                         
  -6   2 -10      17696.82      18045.21       386.51 o                         
  -5   2 -10       4078.86       4016.40       111.98 o                         
  -4   2 -10      23597.86      24877.40       530.52 o                         
  -3   2 -10       5652.16       5520.05       143.03 o                         
  -2   2 -10      33091.36      35361.01       739.94 o                         
  -1   2 -10       4531.05       4629.48       112.49 o                         
   0   2 -10      24804.48      24617.97       604.38 o                         
   1   2 -10        644.95        609.22        37.30 o                         
   2   2 -10      29504.02      29374.98       976.06 o                         
   3   2 -10       1739.02       1929.19        83.53 o                         
   4   2 -10      32422.59      34088.34       716.20 o                         
   5   2 -10       2489.21       2387.42        71.83 o                         
   6   2 -10      21562.78      22004.44       398.69 o                         
   7   2 -10       1996.45       2008.71        58.38 o                         
   8   2 -10      20628.98      20174.18       370.31 o                         
   9   2 -10       1123.62       1108.31        42.51 o                         
  10   2 -10      26441.56      26949.72       467.10 o                         
  11   2 -10        414.99        438.28        27.40 o                         
  12   2 -10      21584.37      22577.36       450.38 o                         
  13   2 -10        180.75        234.54        39.77 o                         
  14   2 -10      10241.31      10523.05       336.14 o                         
  15   2 -10        142.76        136.83       124.78 o                         
  16   2 -10       6481.46       7166.95       301.78 o                         
  17   2 -10          5.68        -11.13        89.94 o                         
 -15   3 -10       4010.18       3902.66       438.18 o                         
 -14   3 -10       1988.59       2338.97       365.51 o                         
 -13   3 -10       7434.72       8305.00       404.80 o                         
 -12   3 -10       1736.73       1816.93        70.16 o                         
 -11   3 -10       5752.06       5980.98       209.74 o                         
 -10   3 -10        870.80        827.55        46.00 o                         
  -9   3 -10       5679.99       5945.26       139.67 o                         
  -8   3 -10       1492.62       1548.95        87.72 o                         
  -7   3 -10       9714.17       9844.22       287.48 o                         
  -6   3 -10       2743.38       2738.62        90.86 o                         
  -5   3 -10      21155.85      22552.87       557.39 o                         
  -4   3 -10       3445.85       3547.33       119.76 o                         
  -3   3 -10      15226.32      16101.82       497.70 o                         
  -2   3 -10       3562.16       3665.04       111.29 o                         
  -1   3 -10       8793.31       9015.68       243.85 o                         
   0   3 -10       1515.63       1562.05        80.13 o                         
   1   3 -10       8592.41       8646.32       256.14 o                         
   2   3 -10       4632.75       4643.22       154.50 o                         
   3   3 -10      27644.43      28622.45       677.58 o                         
   4   3 -10       2448.14       2439.37       146.76 o                         
   5   3 -10      14028.87      14956.06       332.45 o                         
   6   3 -10       1981.95       2126.82        83.20 o                         
   7   3 -10       5834.38       5904.38       135.70 o                         
   8   3 -10        378.74        409.01        34.44 o                         
   9   3 -10      14827.26      15615.45       315.43 o                         
  10   3 -10        858.61        956.97        47.60 o                         
  11   3 -10      13776.94      14698.97       286.89 o                         
  12   3 -10         81.93         58.74        31.70 o                         
  13   3 -10       6652.50       7043.47       183.43 o                         
  14   3 -10        247.96        234.47        56.64 o                         
  15   3 -10       2713.02       2890.97       165.82 o                         
  16   3 -10        133.51        149.99        72.08 o                         
  17   3 -10       7216.26       7709.72       461.72 o                         
 -15   4 -10        737.43        774.39       124.47 o                         
 -14   4 -10       1869.32       2138.90       174.22 o                         
 -13   4 -10       2230.37       2536.80       148.91 o                         
 -12   4 -10       3151.57       3173.45       107.07 o                         
 -11   4 -10        197.66        181.93        37.16 o                         
 -10   4 -10       3254.39       3257.79        88.12 o                         
  -9   4 -10       1437.52       1437.27        55.53 o                         
  -8   4 -10       3433.37       3437.63        89.76 o                         
  -7   4 -10        944.73        894.33        48.79 o                         
  -6   4 -10       3886.02       4073.58       109.61 o                         
  -5   4 -10       1922.38       2080.12        81.97 o                         
  -4   4 -10       6971.54       7532.79       221.05 o                         
  -3   4 -10        418.12        461.18        50.71 o                         
  -2   4 -10       5234.94       5481.47       197.90 o                         
  -1   4 -10        382.04        344.56        51.41 o                         
   0   4 -10       6940.25       7139.05       233.31 o                         
   1   4 -10       1625.94       1719.15        90.71 o                         
   2   4 -10       4902.43       4745.28       159.49 o                         
   3   4 -10       1605.07       1557.79        77.16 o                         
   4   4 -10      11520.75      11994.71       242.37 o                         
   5   4 -10        457.22        441.97        37.74 o                         
   6   4 -10       5963.10       5907.49       153.04 o                         
   7   4 -10        354.70        392.37        35.76 o                         
   8   4 -10       4981.31       5252.65       155.82 o                         
   9   4 -10        129.79        160.87        34.67 o                         
  10   4 -10      10622.04      11225.71       244.40 o                         
  11   4 -10        379.39        344.90        39.42 o                         
  12   4 -10       3613.12       3897.04       110.37 o                         
  13   4 -10        139.50        192.51        53.05 o                         
  14   4 -10       2157.65       2143.65       120.70 o                         
  15   4 -10         25.74         48.97        62.97 o                         
  16   4 -10       2905.85       3097.19       156.45 o                         
  17   4 -10          2.13         46.20        84.52 o                         
 -15   5 -10        135.93         42.54        82.00 o                         
 -14   5 -10        229.00        397.11        75.73 o                         
 -13   5 -10        758.87        798.16        97.39 o                         
 -12   5 -10        247.02        395.34        65.99 o                         
 -11   5 -10        545.35        584.59        41.87 o                         
 -10   5 -10        740.48        782.80        51.38 o                         
  -9   5 -10        587.23        510.31        50.98 o                         
  -8   5 -10        745.88        752.81        44.10 o                         
  -7   5 -10        748.62        837.94        46.72 o                         
  -6   5 -10       1256.58       1209.85        63.50 o                         
  -5   5 -10       2796.13       3098.35        95.98 o                         
  -4   5 -10       1481.95       1686.33        95.91 o                         
  -3   5 -10       1826.36       2131.65       116.32 o                         
  -2   5 -10        503.61        599.48        66.01 o                         
  -1   5 -10       4499.21       4929.63       157.41 o                         
   0   5 -10        793.60        885.11        60.06 o                         
   1   5 -10       4317.30       4734.07       116.56 o                         
   2   5 -10        200.87        248.84        26.86 o                         
   3   5 -10       1559.58       1498.31        57.92 o                         
   4   5 -10        212.66        184.16        22.61 o                         
   5   5 -10        570.50        591.58        38.35 o                         
   6   5 -10         42.67         77.50        27.38 o                         
   7   5 -10       1630.37       1811.03        56.64 o                         
   8   5 -10        195.38        199.52        35.37 o                         
   9   5 -10       1297.86       1391.14        61.19 o                         
  10   5 -10         90.17         59.74        39.16 o                         
  11   5 -10        177.42        192.32        44.08 o                         
  12   5 -10         12.61         20.91        40.94 o                         
  13   5 -10        172.09        199.89        63.83 o                         
  14   5 -10         38.54         37.73        62.77 o                         
  15   5 -10       1643.80       1727.94       116.69 o                         
  16   5 -10         19.19         75.04        86.26 o                         
  17   5 -10        414.99        367.05        96.73 o                         
 -14   6 -10        186.30        230.93        79.86 o                         
 -13   6 -10        108.55        224.15        77.81 o                         
 -12   6 -10        624.79        836.04       116.42 o                         
 -11   6 -10        318.04        360.87        68.46 o                         
 -10   6 -10        231.97        205.70        55.18 o                         
  -9   6 -10         83.60         70.08        22.11 o                         
  -8   6 -10        581.19        695.14        85.70 o                         
  -7   6 -10        658.92        731.07        57.46 o                         
  -6   6 -10       1006.10        959.09        57.69 o                         
  -5   6 -10        633.32        692.19        55.39 o                         
  -4   6 -10       3663.71       3762.54       117.46 o                         
  -3   6 -10        585.32        588.19        48.83 o                         
  -2   6 -10       1110.66       1154.36        66.23 o                         
  -1   6 -10        361.07        336.03        41.24 o                         
   0   6 -10       1157.52       1262.80        72.16 o                         
   1   6 -10        497.30        495.07        53.45 o                         
   2   6 -10       1595.29       1683.22        81.99 o                         
   3   6 -10        198.09        138.94        53.41 o                         
   4   6 -10       1901.91       1935.78        71.94 o                         
   5   6 -10        227.61        216.33        28.56 o                         
   6   6 -10       1894.76       1968.73        69.24 o                         
   7   6 -10        180.54        158.57        42.27 o                         
   8   6 -10         56.11        128.87        42.88 o                         
   9   6 -10         94.07        117.75        46.22 o                         
  10   6 -10       3214.88       3358.07       129.09 o                         
  11   6 -10         42.52         47.32        43.57 o                         
  12   6 -10        513.49        525.36        88.31 o                         
  13   6 -10         35.05        102.25        59.24 o                         
  14   6 -10         47.14        -10.94        80.55 o                         
  15   6 -10         11.98        -37.37       124.10 o                         
  16   6 -10        268.37        218.97        95.83 o                         
 -14   7 -10        534.23        544.33        77.62 o                         
 -13   7 -10       1863.99       1890.34       129.02 o                         
 -12   7 -10        515.29        630.19       106.05 o                         
 -11   7 -10        139.87        221.49        79.44 o                         
 -10   7 -10        367.08        294.30        23.70 o                         
  -9   7 -10       2376.97       2328.64       153.46 o                         
  -8   7 -10        683.92        759.94        84.21 o                         
  -7   7 -10        437.54        336.39        71.23 o                         
  -6   7 -10        838.94        795.03        71.71 o                         
  -5   7 -10       3134.27       3124.87       122.28 o                         
  -4   7 -10        702.11        770.58        52.62 o                         
  -3   7 -10       1352.25       1400.29        69.05 o                         
  -2   7 -10        507.02        496.97        43.70 o                         
  -1   7 -10       2822.20       3375.14       114.55 o                         
   0   7 -10        940.80       1057.31        80.77 o                         
   1   7 -10       4309.53       4625.70       178.00 o                         
   2   7 -10        424.92        481.21        45.02 o                         
   3   7 -10       4995.49       4940.53       185.48 o                         
   4   7 -10        564.18        656.53        38.12 o                         
   5   7 -10       1050.62       1049.24        48.10 o                         
   6   7 -10        203.54        170.80        29.59 o                         
   7   7 -10        762.73        689.71        60.97 o                         
   8   7 -10        400.52        463.63        56.67 o                         
   9   7 -10       4781.67       4925.48       216.93 o                         
  10   7 -10         34.34         58.57        47.94 o                         
  11   7 -10       3646.71       3505.22       195.23 o                         
  12   7 -10        136.82        -15.88       118.13 o                         
  13   7 -10        612.25        693.86       148.90 o                         
  14   7 -10         18.29        160.99       141.10 o                         
  15   7 -10        207.86        150.81       128.53 o                         
  16   7 -10         53.99        -19.73       127.65 o                         
 -13   8 -10       1114.45       1416.70       204.16 o                         
 -12   8 -10       2035.29       1906.62       226.79 o                         
 -11   8 -10       1398.43       1502.02       134.98 o                         
 -10   8 -10       2679.10       2578.08       137.34 o                         
  -9   8 -10        614.49        639.24        78.39 o                         
  -8   8 -10       4010.85       3959.89       146.82 o                         
  -7   8 -10        673.34        597.45        62.81 o                         
  -6   8 -10       2643.90       2725.51       112.87 o                         
  -5   8 -10       1343.46       1275.07        82.24 o                         
  -4   8 -10      11421.42      11608.01       254.68 o                         
  -3   8 -10       4325.72       4432.71       129.03 o                         
  -2   8 -10      15624.24      16317.64       427.79 o                         
  -1   8 -10        974.43       1016.60        72.75 o                         
   0   8 -10       6334.14       6772.11       183.58 o                         
   1   8 -10        442.23        480.96        42.41 o                         
   2   8 -10       8801.44       8977.07       218.21 o                         
   3   8 -10        401.67        372.17        48.88 o                         
   4   8 -10       8915.44       9114.02       186.54 o                         
   5   8 -10        424.88        432.34        34.86 o                         
   6   8 -10       7332.68       7300.78       184.70 o                         
   7   8 -10        377.92        421.58        56.88 o                         
   8   8 -10       8081.57       8537.18       284.09 o                         
   9   8 -10        328.95        182.52        75.83 o                         
  10   8 -10       4482.99       4595.16       376.19 o                         
  11   8 -10         89.50         89.39        99.87 o                         
  12   8 -10       3957.44       4026.15       308.75 o                         
  13   8 -10        169.84         68.12       123.23 o                         
  14   8 -10       3122.60       3456.03       297.17 o                         
  15   8 -10        263.59        265.32       134.66 o                         
 -12   9 -10       1177.75       1037.81       134.47 o                         
 -11   9 -10       5388.31       5585.45       335.66 o                         
 -10   9 -10       2117.74       2167.69       169.42 o                         
  -9   9 -10       6461.93       6451.32       554.10 o                         
  -8   9 -10       2243.58       2675.88       180.09 o                         
  -7   9 -10       8918.16       8831.37       349.02 o                         
  -6   9 -10       1655.44       1580.35        81.66 o                         
  -5   9 -10       8253.98       8618.48       189.53 o                         
  -4   9 -10       1517.03       1670.25        76.27 o                         
  -3   9 -10      16095.83      17088.63       399.44 o                         
  -2   9 -10       3372.50       3371.07       203.52 o                         
  -1   9 -10      12903.16      13550.16       325.61 o                         
   0   9 -10       1582.10       1768.24        82.34 o                         
   1   9 -10       7340.79       7649.05       179.95 o                         
   2   9 -10       1811.39       1823.57        73.67 o                         
   3   9 -10      11387.63      11998.13       278.36 o                         
   4   9 -10        592.50        655.18        40.38 o                         
   5   9 -10      10363.90      10667.90       231.72 o                         
   6   9 -10        944.06       1033.70        47.77 o                         
   7   9 -10      16469.94      16817.64       546.24 o                         
   8   9 -10       1270.14       1215.79        93.21 o                         
   9   9 -10       8365.39       8070.28       471.20 o                         
  10   9 -10        462.47        346.20       120.15 o                         
  11   9 -10       6281.45       6135.02       399.63 o                         
  12   9 -10         95.94        112.32       111.97 o                         
  13   9 -10       7735.19       8056.82       503.91 o                         
  14   9 -10         21.79        -54.25       118.08 o                         
 -11  10 -10       2960.20       3369.03       215.83 o                         
 -10  10 -10      10651.48      11265.46       472.32 o                         
  -9  10 -10       2694.89       2751.97       148.57 o                         
  -8  10 -10       7972.88       8510.19       301.40 o                         
  -7  10 -10       2261.31       2219.95       296.30 o                         
  -6  10 -10      12606.60      12815.86       574.86 o                         
  -5  10 -10       2949.72       3172.79       156.61 o                         
  -4  10 -10      16096.32      16742.08       603.23 o                         
  -3  10 -10       2836.77       3070.90       194.55 o                         
  -2  10 -10      19150.16      19958.55       511.74 o                         
  -1  10 -10       2106.70       2263.24        95.87 o                         
   0  10 -10      17200.20      18450.56       427.34 o                         
   1  10 -10       1566.29       1621.09        68.30 o                         
   2  10 -10      10688.25      11367.00       251.17 o                         
   3  10 -10       1149.73       1176.89        65.20 o                         
   4  10 -10      13767.48      14366.25       327.24 o                         
   5  10 -10       2079.13       2218.99       100.67 o                         
   6  10 -10      19339.79      19541.54       560.94 o                         
   7  10 -10        544.53        666.49       123.96 o                         
   8  10 -10      11517.43      11714.59       624.96 o                         
   9  10 -10        410.21        317.77       106.38 o                         
  10  10 -10       7796.57       8152.62       481.30 o                         
  11  10 -10        419.93        239.65       114.89 o                         
  12  10 -10       7224.23       7530.21       470.39 o                         
  13  10 -10        336.68        410.10       139.04 o                         
 -10  11 -10       2187.95       2517.55       186.84 o                         
  -9  11 -10       7506.54       7563.18       351.06 o                         
  -8  11 -10       1466.13       1330.83       141.00 o                         
  -7  11 -10       8225.53       8675.20       307.09 o                         
  -6  11 -10       1895.66       1882.49       149.28 o                         
  -5  11 -10       8492.38       8478.52       364.45 o                         
  -4  11 -10       2034.58       2166.20       129.12 o                         
  -3  11 -10      16161.02      16429.49       837.91 o                         
  -2  11 -10       3029.62       3467.60       161.45 o                         
  -1  11 -10      16547.18      17603.79       528.40 o                         
   0  11 -10       1914.52       1985.09        87.62 o                         
   1  11 -10      14176.09      15219.57       354.48 o                         
   2  11 -10       1043.88       1113.95        59.16 o                         
   3  11 -10      12019.61      12930.97       302.83 o                         
   4  11 -10       1235.69       1510.08        66.64 o                         
   5  11 -10      15288.26      14575.23       432.08 o                         
   6  11 -10       1026.73       1043.72       124.08 o                         
   7  11 -10      19612.76      19903.53       983.51 o                         
   8  11 -10        612.19        688.71       123.06 o                         
   9  11 -10      14425.71      14410.88       757.99 o                         
  10  11 -10        304.47        427.76       116.04 o                         
  11  11 -10       6074.68       6311.78       408.86 o                         
  12  11 -10        245.43        415.92       132.55 o                         
  -9  12 -10       1597.99       1618.60       246.38 o                         
  -8  12 -10       3965.47       3863.90       229.45 o                         
  -7  12 -10       2343.70       2499.80       411.63 o                         
  -6  12 -10      10539.08       9711.44       585.31 o                         
  -5  12 -10       1869.04       1961.08       214.51 o                         
  -4  12 -10      13819.24      14917.49       584.02 o                         
  -3  12 -10       3688.79       3333.75       199.89 o                         
  -2  12 -10      10747.87      11458.04       967.83 o                         
  -1  12 -10       1620.22       1756.56       140.77 o                         
   0  12 -10       8099.55       8175.30       346.33 o                         
   1  12 -10       1769.78       1967.11       312.43 o                         
   2  12 -10      16572.86      17180.22       507.48 o                         
   3  12 -10       1052.90       1159.59       120.68 o                         
   4  12 -10      13924.09      14733.72       497.40 o                         
   5  12 -10       1652.83       1655.42       106.70 o                         
   6  12 -10      12253.29      12562.89       640.93 o                         
   7  12 -10        668.43        819.21       117.24 o                         
   8  12 -10      10735.00      11104.46       595.92 o                         
   9  12 -10        111.26        175.77       100.98 o                         
  10  12 -10      10262.98      10344.28       581.23 o                         
  11  12 -10        135.45        207.18       113.39 o                         
  -7  13 -10       3803.41       4083.71       615.75 o                         
  -6  13 -10       1104.79       1448.50       200.06 o                         
  -5  13 -10       9051.55       9013.75       549.66 o                         
  -4  13 -10       1805.40       2062.52       163.96 o                         
  -3  13 -10       8018.74       9211.76       393.95 o                         
  -2  13 -10       1077.98       1204.34       128.75 o                         
  -1  13 -10       8374.56       9740.47       917.43 o                         
   0  13 -10       1359.36       1782.59       138.87 o                         
   1  13 -10       9571.66       9569.00       415.31 o                         
   2  13 -10       1527.66       1519.54       130.34 o                         
   3  13 -10      13243.45      13330.93       910.72 o                         
   4  13 -10        432.64        470.75       152.23 o                         
   6  13 -10        491.75        528.99        97.70 o                         
   7  13 -10       5010.18       4747.72       297.84 o                         
   8  13 -10        352.39        256.40       100.83 o                         
   9  13 -10       8118.96       8676.52       494.80 o                         
  -5  14 -10        925.49       1003.66       176.10 o                         
  -4  14 -10       5531.94       5990.94       406.98 o                         
  -3  14 -10        281.79        482.18       104.86 o                         
  -2  14 -10       4304.46       4332.83       484.78 o                         
  -1  14 -10       1033.13       1109.10       122.54 o                         
   0  14 -10       5470.11       6155.18       293.51 o                         
   1  14 -10       1097.67        952.54       121.60 o                         
   2  14 -10       6650.90       6892.88       353.45 o                         
   3  14 -10        349.34        279.53       158.38 o                         
   4  14 -10       7229.13       9031.58       558.36 o                         
   0  15 -10        801.44       1055.48       158.47 o                         
   1  15 -10       2760.91       3358.60       313.17 o                         
   2  15 -10        205.59        216.63       159.13 o                         
 -16   1  -9        160.24        136.44       105.57 o                         
 -15   1  -9        807.97        931.23       160.71 o                         
 -14   1  -9        150.30        149.71        39.13 o                         
 -13   1  -9        970.02       1004.18       102.50 o                         
 -12   1  -9        698.90        742.16        61.23 o                         
 -11   1  -9       1459.26       1465.00        61.98 o                         
 -10   1  -9        173.89        163.88        41.81 o                         
  -9   1  -9       4864.48       5246.11       151.53 o                         
  -8   1  -9       2114.32       1996.29        93.70 o                         
  -7   1  -9       2828.63       3088.67       113.18 o                         
  -6   1  -9        302.43        260.76        26.77 o                         
  -5   1  -9       8098.89       8927.05       208.71 o                         
  -4   1  -9        753.92        711.00        36.83 o                         
  -3   1  -9       4053.79       4056.10       122.12 o                         
  -2   1  -9       1718.18       1623.25        49.34 o                         
  -1   1  -9       9148.61       9897.09       230.49 o                         
   0   1  -9       4916.79       4941.17       124.64 o                         
   1   1  -9       9072.57       9936.34       282.02 o                         
   2   1  -9       1354.37       1321.48        74.61 o                         
   3   1  -9        154.75        102.96        18.96 o                         
   4   1  -9          3.37         -6.07        20.39 o                         
   5   1  -9      11659.74      12239.79       248.86 o                         
   6   1  -9        845.10        855.55        34.85 o                         
   7   1  -9      10414.70      10554.08       204.71 o                         
   8   1  -9        608.17        565.54        28.72 o                         
   9   1  -9       2724.06       2934.06        84.23 o                         
  10   1  -9         69.73         48.00        28.73 o                         
  11   1  -9         80.70         60.53        39.81 o                         
  12   1  -9         20.30         13.78        44.64 o                         
  13   1  -9        490.93        412.55        40.06 o                         
  14   1  -9         31.32         66.71        49.01 o                         
  15   1  -9       3382.29       3579.59       156.33 o                         
  16   1  -9        192.26        197.26        70.42 o                         
  17   1  -9       1226.91       1402.56       202.13 o                         
 -16   2  -9       2588.60       2639.31       212.79 o                         
 -15   2  -9       1075.37       1115.86       141.78 o                         
 -14   2  -9       1072.89       1122.12        99.07 o                         
 -13   2  -9        346.20        352.54        45.05 o                         
 -12   2  -9       5365.52       5421.27       214.78 o                         
 -11   2  -9       1707.52       1918.97        70.09 o                         
 -10   2  -9       7252.29       7713.11       211.77 o                         
  -9   2  -9       3822.45       3729.51        95.89 o                         
  -8   2  -9      12347.00      12995.33       329.93 o                         
  -7   2  -9       2289.08       2209.31        83.78 o                         
  -6   2  -9       5993.08       6304.10       136.01 o                         
  -5   2  -9       2033.03       1920.52        65.78 o                         
  -4   2  -9       5258.17       5494.88       149.75 o                         
  -3   2  -9       1641.24       1602.12        59.88 o                         
  -2   2  -9       8567.55       8923.52       208.28 o                         
  -1   2  -9       3790.89       3647.27       108.93 o                         
   0   2  -9       9640.83       9587.98       235.25 o                         
   1   2  -9       1340.62       1242.00        55.72 o                         
   2   2  -9       6766.53       7334.07       271.46 o                         
   3   2  -9       3110.86       2794.41       213.35 o                         
   4   2  -9      10388.12      10804.34       245.12 o                         
   5   2  -9       2370.33       2337.13        74.04 o                         
   6   2  -9      16593.09      17469.16       345.60 o                         
   7   2  -9        877.79        880.17        38.18 o                         
   8   2  -9      11181.28      11717.03       209.70 o                         
   9   2  -9        242.79        274.98        30.17 o                         
  10   2  -9       1062.45       1142.95        59.89 o                         
  11   2  -9        141.03        143.22        29.52 o                         
  12   2  -9       5752.82       5916.81       129.12 o                         
  13   2  -9         69.86         87.29        30.68 o                         
  14   2  -9       5976.32       6339.01       235.94 o                         
  15   2  -9        223.25        226.86        91.16 o                         
  16   2  -9       5172.51       5684.76       212.86 o                         
  17   2  -9         13.75         19.66       124.92 o                         
  18   2  -9       1933.99       2116.47       242.69 o                         
 -16   3  -9       1614.76       1711.91       149.19 o                         
 -15   3  -9       4329.25       5172.08       281.78 o                         
 -14   3  -9       1210.00       1199.31       139.32 o                         
 -13   3  -9       4086.79       4025.33       127.55 o                         
 -12   3  -9       2708.93       2724.03        86.25 o                         
 -11   3  -9       9988.99      10600.44       207.85 o                         
 -10   3  -9       2580.65       2648.15        77.67 o                         
  -9   3  -9      14608.59      15707.49       285.23 o                         
  -8   3  -9       2490.61       2431.68        74.38 o                         
  -7   3  -9      13054.25      13504.35       295.12 o                         
  -6   3  -9       3297.75       3272.45        82.75 o                         
  -5   3  -9      18917.64      19156.28       435.66 o                         
  -4   3  -9       2798.96       2810.17       100.27 o                         
  -3   3  -9      27521.06      28978.87       925.27 o                         
  -2   3  -9       3282.33       3425.21       155.45 o                         
  -1   3  -9      26472.09      27970.06       665.59 o                         
   0   3  -9       1908.08       1875.29       107.79 o                         
   1   3  -9      16426.50      15977.42       394.95 o                         
   2   3  -9       2035.23       1892.41       119.99 o                         
   3   3  -9      29878.93      31017.90       724.59 o                         
   4   3  -9       3461.96       3470.96        98.45 o                         
   5   3  -9      23228.56      24199.06       516.85 o                         
   6   3  -9       1447.40       1503.02        47.82 o                         
   7   3  -9      24697.48      25147.31       490.59 o                         
   8   3  -9        551.87        588.44        34.29 o                         
   9   3  -9      10373.39      11014.47       262.38 o                         
  10   3  -9        154.57        127.82        31.88 o                         
  11   3  -9      12814.69      14103.46       274.11 o                         
  12   3  -9        205.47        258.83        29.10 o                         
  13   3  -9       7156.18       7468.92       189.03 o                         
  14   3  -9         73.51        117.25        71.36 o                         
  15   3  -9       8007.83       8666.25       347.34 o                         
  16   3  -9         13.80        117.21        70.74 o                         
  18   3  -9         42.40        -20.59       161.20 o                         
 -15   4  -9       1655.96       1850.79       137.83 o                         
 -14   4  -9       7328.15       7707.21       507.52 o                         
 -13   4  -9       3705.03       3721.32       181.18 o                         
 -12   4  -9       7855.63       8597.59       199.23 o                         
 -11   4  -9       2431.06       2524.33        84.70 o                         
 -10   4  -9       8302.66       8747.09       177.37 o                         
  -9   4  -9       2915.25       3087.69        82.70 o                         
  -8   4  -9      14145.42      15606.39       377.47 o                         
  -7   4  -9       2905.13       2907.77        72.24 o                         
  -6   4  -9      18535.65      18500.35       416.16 o                         
  -5   4  -9       3005.73       3038.50       115.48 o                         
  -4   4  -9      27202.23      28803.64       565.19 o                         
  -3   4  -9       3841.16       4128.92       161.51 o                         
  -2   4  -9      24843.72      25970.60       729.25 o                         
  -1   4  -9        667.02        661.60        60.42 o                         
   0   4  -9      24289.96      24865.82       693.85 o                         
   1   4  -9        769.47        767.44        60.39 o                         
   2   4  -9      41292.06      43303.21      1004.80 o                         
   3   4  -9        875.13        902.85        50.80 o                         
   4   4  -9      40713.02      41775.48       796.25 o                         
   5   4  -9        438.62        548.36        35.76 o                         
   6   4  -9      20798.37      21517.73       467.63 o                         
   7   4  -9        402.18        433.34        26.61 o                         
   8   4  -9      22461.97      23430.61       500.10 o                         
   9   4  -9        420.47        451.92        39.28 o                         
  10   4  -9      21486.93      22342.95       447.77 o                         
  11   4  -9        154.29        168.48        35.49 o                         
  12   4  -9      13045.58      13415.16       312.51 o                         
  13   4  -9        452.45        396.92        86.68 o                         
  14   4  -9       8505.70       8663.99       291.02 o                         
  15   4  -9        304.92        292.13        68.35 o                         
  16   4  -9       8345.26       8714.81       508.61 o                         
 -15   5  -9       6669.92       6280.07       362.08 o                         
 -14   5  -9       4265.39       4238.94       197.58 o                         
 -13   5  -9       8222.05       8730.58       310.37 o                         
 -12   5  -9       3071.42       3169.75       117.01 o                         
 -11   5  -9       9756.80       9779.81       219.36 o                         
 -10   5  -9       5087.75       5167.40       184.99 o                         
  -9   5  -9      14320.67      14532.01       329.22 o                         
  -8   5  -9       5768.02       5842.45       141.64 o                         
  -7   5  -9      16324.71      17347.36       401.42 o                         
  -6   5  -9       4598.90       4641.91       136.08 o                         
  -5   5  -9      31290.95      32280.22       747.07 o                         
  -4   5  -9       4733.83       4728.58       141.20 o                         
  -3   5  -9      22870.39      24908.07       599.99 o                         
  -2   5  -9       2884.89       2993.90        94.74 o                         
  -1   5  -9      24746.61      26043.80       558.51 o                         
   0   5  -9       3943.23       4046.04       134.08 o                         
   1   5  -9      26821.19      27906.85       530.57 o                         
   2   5  -9       1984.19       2053.44        69.28 o                         
   3   5  -9      56696.01      59159.41      1215.73 o                         
   4   5  -9        957.02       1059.72        50.19 o                         
   5   5  -9      28918.16      29323.18       686.23 o                         
   6   5  -9       1568.95       1533.68        57.90 o                         
   7   5  -9      20693.96      21279.56       426.42 o                         
   8   5  -9        338.22        374.53        37.22 o                         
   9   5  -9      27100.34      28357.90       613.48 o                         
  10   5  -9        211.08        213.52        42.39 o                         
  11   5  -9      29589.14      30211.68       708.30 o                         
  12   5  -9        237.31        272.77        62.77 o                         
  13   5  -9      14061.38      14520.17       597.77 o                         
  14   5  -9        242.05        280.74        79.74 o                         
  15   5  -9      12781.61      13779.31       428.44 o                         
  16   5  -9         89.56         11.72        81.71 o                         
  17   5  -9      13048.86      12680.55       739.01 o                         
 -15   6  -9       1942.50       1817.37       179.46 o                         
 -14   6  -9       7587.68       7500.70       283.46 o                         
 -13   6  -9       3988.37       4312.81       196.76 o                         
 -12   6  -9       9192.40       9974.75       400.07 o                         
 -11   6  -9       2823.34       2921.46       146.81 o                         
 -10   6  -9      16432.46      17495.62       438.10 o                         
  -9   6  -9       4829.94       4725.96        99.75 o                         
  -8   6  -9      26574.26      27715.57       788.72 o                         
  -7   6  -9       3339.97       3270.31       122.40 o                         
  -6   6  -9      19598.64      20650.34       612.03 o                         
  -5   6  -9       5492.49       5742.18       159.60 o                         
  -4   6  -9      24118.38      25628.97       622.23 o                         
  -3   6  -9       1163.95       1324.14        85.67 o                         
  -2   6  -9      18060.70      18947.09       460.02 o                         
  -1   6  -9       3347.43       3656.75       106.20 o                         
   0   6  -9      39235.39      41266.99       974.63 o                         
   1   6  -9       4508.64       4878.21       178.06 o                         
   2   6  -9      32393.83      33480.48       703.16 o                         
   3   6  -9       4242.45       4588.47       169.27 o                         
   4   6  -9      38937.68      39906.37       931.89 o                         
   5   6  -9        596.01        587.77        32.93 o                         
   6   6  -9      21731.52      22679.30       485.54 o                         
   7   6  -9       2845.00       2805.38       122.96 o                         
   8   6  -9      25749.29      26457.89       640.49 o                         
   9   6  -9       1534.94       1561.01       102.59 o                         
  10   6  -9      27505.59      27747.86       671.38 o                         
  11   6  -9        228.24        182.33       102.23 o                         
  12   6  -9      17257.10      17490.53       551.01 o                         
  13   6  -9        119.66        199.75        98.08 o                         
  14   6  -9      13461.94      13773.57       770.03 o                         
  15   6  -9        102.91         75.71       122.51 o                         
  16   6  -9      11242.79      11098.31       454.19 o                         
  17   6  -9        121.92         61.76       132.04 o                         
 -14   7  -9       1646.14       1602.24       117.49 o                         
 -13   7  -9       6998.11       7186.78       358.38 o                         
 -12   7  -9       2237.82       2125.79       158.06 o                         
 -11   7  -9       8038.49       8052.94       349.74 o                         
 -10   7  -9       2629.47       2682.14       157.54 o                         
  -9   7  -9      23553.76      24178.80       442.97 o                         
  -8   7  -9       4011.70       4262.03       135.93 o                         
  -7   7  -9      15585.43      16183.69       563.76 o                         
  -6   7  -9       2662.49       2749.03       111.02 o                         
  -5   7  -9      14070.90      14930.10       425.08 o                         
  -4   7  -9       3837.92       4003.67       111.73 o                         
  -3   7  -9      23640.92      24687.72       592.47 o                         
  -2   7  -9       4721.22       4957.64       136.20 o                         
  -1   7  -9      35934.04      38076.42       812.69 o                         
   0   7  -9       3058.76       3509.49       152.72 o                         
   1   7  -9      24792.60      25167.81       712.02 o                         
   2   7  -9       3787.37       3950.27       157.44 o                         
   3   7  -9      32427.77      32852.82       693.13 o                         
   4   7  -9       2782.76       2759.29        93.59 o                         
   5   7  -9      26873.38      27302.94       527.88 o                         
   6   7  -9        450.94        437.68        33.11 o                         
   7   7  -9      28126.95      28265.66       685.50 o                         
   8   7  -9       1101.47       1230.94        98.89 o                         
   9   7  -9      16166.15      16482.23       495.79 o                         
  10   7  -9        611.39        675.32        96.61 o                         
  11   7  -9      13683.53      13625.85       427.59 o                         
  12   7  -9        268.75        184.78        77.49 o                         
  13   7  -9      13822.31      12630.96       711.80 o                         
  14   7  -9         95.47        199.88       121.02 o                         
  15   7  -9      10686.27      10728.53       639.78 o                         
  16   7  -9         24.44         20.00       135.05 o                         
 -13   8  -9       1393.87       1483.51       252.05 o                         
 -12   8  -9       3853.67       3911.37       215.23 o                         
 -11   8  -9       1763.27       1946.30       152.86 o                         
 -10   8  -9       9572.01       9457.11       381.18 o                         
  -9   8  -9       3374.97       3386.06       149.12 o                         
  -8   8  -9      12663.54      13185.17       357.05 o                         
  -7   8  -9       3185.87       2994.14       120.92 o                         
  -6   8  -9      10524.36      10686.18       262.87 o                         
  -5   8  -9       3257.09       3386.54       107.25 o                         
  -4   8  -9       7807.68       7997.24       195.55 o                         
  -3   8  -9       2691.64       2666.86        82.79 o                         
  -2   8  -9      19876.59      19885.72       450.46 o                         
  -1   8  -9       3006.77       3186.19       109.45 o                         
   0   8  -9      18234.24      18730.78       422.73 o                         
   1   8  -9       2508.16       2592.72       120.50 o                         
   2   8  -9      19760.19      21158.95       463.85 o                         
   3   8  -9       2146.85       2276.94        82.14 o                         
   4   8  -9      13250.32      13649.74       284.10 o                         
   5   8  -9       1528.68       1620.04        78.61 o                         
   6   8  -9      25116.40      25624.66       537.59 o                         
   7   8  -9       1124.55       1164.64        72.31 o                         
   8   8  -9      12330.10      12679.87       548.43 o                         
   9   8  -9        366.66        343.29        74.99 o                         
  10   8  -9       9837.39       9954.33       412.26 o                         
  11   8  -9        407.91        486.95       126.73 o                         
  12   8  -9      12826.84      12412.32       694.69 o                         
  13   8  -9         44.24         86.69       121.85 o                         
  14   8  -9       9175.95       8923.30       551.23 o                         
  15   8  -9        192.42        154.31       135.67 o                         
 -13   9  -9        877.55        844.81       171.11 o                         
 -12   9  -9        747.18        768.93       229.86 o                         
 -11   9  -9       2813.49       3167.13       205.94 o                         
 -10   9  -9       1301.02       1199.10       130.71 o                         
  -9   9  -9       4535.45       4643.64       189.54 o                         
  -8   9  -9       1212.18       1383.94        95.35 o                         
  -7   9  -9       9457.82       9706.55       274.61 o                         
  -6   9  -9        956.18       1023.32        66.42 o                         
  -5   9  -9       4706.56       4903.07       156.33 o                         
  -4   9  -9       1416.38       1518.41       108.48 o                         
  -3   9  -9       2977.44       3063.61       128.85 o                         
  -2   9  -9        943.48        837.47        79.33 o                         
  -1   9  -9      16041.95      16870.66       388.38 o                         
   0   9  -9       1399.88       1514.80        96.28 o                         
   1   9  -9      14830.97      15582.17       325.70 o                         
   2   9  -9        728.27        829.62        49.19 o                         
   3   9  -9       7345.17       7425.64       166.32 o                         
   4   9  -9        610.45        622.24        46.19 o                         
   5   9  -9       7724.70       7845.89       194.37 o                         
   6   9  -9        209.34        222.18        31.30 o                         
   7   9  -9       8048.43       7898.23       340.07 o                         
   8   9  -9        392.98        472.48        70.72 o                         
   9   9  -9       4029.90       4093.72       212.48 o                         
  10   9  -9        196.37        256.52       116.17 o                         
  11   9  -9       7065.08       6885.74       433.51 o                         
  12   9  -9        246.03        377.79       143.04 o                         
  13   9  -9       6217.58       6178.56       420.38 o                         
  14   9  -9         32.13        240.12       148.50 o                         
  15   9  -9       4948.49       4989.07       372.09 o                         
 -12  10  -9        873.02        944.00       125.72 o                         
 -11  10  -9        434.87        399.10       103.02 o                         
 -10  10  -9       2000.38       2231.24       132.21 o                         
  -9  10  -9        496.16        500.26        79.02 o                         
  -8  10  -9        755.08        800.75        88.90 o                         
  -7  10  -9        749.50        650.55        83.34 o                         
  -6  10  -9       2841.43       3254.81       187.95 o                         
  -5  10  -9        579.54        472.94        87.43 o                         
  -4  10  -9       3236.78       3282.28       121.19 o                         
  -3  10  -9        518.71        471.65        62.18 o                         
  -2  10  -9       2410.51       2858.32       167.64 o                         
  -1  10  -9         81.61        127.43        51.57 o                         
   0  10  -9       3019.65       3167.60       141.32 o                         
   1  10  -9        376.11        389.73        44.39 o                         
   2  10  -9       3378.79       3286.74       120.64 o                         
   3  10  -9         51.19         41.07        28.02 o                         
   4  10  -9       2238.64       2239.63        87.78 o                         
   5  10  -9        297.61        259.78        40.68 o                         
   6  10  -9       4473.55       4284.48       122.66 o                         
   7  10  -9        194.81        189.89        71.11 o                         
   8  10  -9       1837.80       1578.04       126.07 o                         
   9  10  -9        148.61        210.92       111.50 o                         
  10  10  -9       3420.76       3368.44       267.30 o                         
  11  10  -9        104.13         46.41       106.20 o                         
  12  10  -9       2861.34       3027.42       269.30 o                         
  13  10  -9        405.09        333.51       150.23 o                         
  14  10  -9       2039.11       1946.17       227.65 o                         
 -11  11  -9         46.83         30.99       104.53 o                         
 -10  11  -9         17.74        137.16        94.92 o                         
  -9  11  -9        154.62         74.44       125.15 o                         
  -8  11  -9        257.09        312.47        77.09 o                         
  -7  11  -9        585.36        683.16        83.59 o                         
  -6  11  -9         50.81         40.22        68.16 o                         
  -5  11  -9       1297.57       1247.85       121.64 o                         
  -4  11  -9        766.88        898.65        93.55 o                         
  -3  11  -9        968.42        830.09       144.52 o                         
  -2  11  -9         95.38        100.52        58.34 o                         
  -1  11  -9        561.34        690.89        71.70 o                         
   0  11  -9        191.22        173.80        44.32 o                         
   1  11  -9        240.14        305.09        72.07 o                         
   2  11  -9         80.88         55.62        38.07 o                         
   3  11  -9        361.63        456.08        38.01 o                         
   4  11  -9         57.48         20.98        34.85 o                         
   5  11  -9        755.44        832.78        70.93 o                         
   6  11  -9        142.82        142.88        54.77 o                         
   7  11  -9        328.29        322.80        79.39 o                         
   8  11  -9          9.17         36.17        99.45 o                         
   9  11  -9        477.96        490.46       129.02 o                         
  10  11  -9          5.90         43.07       103.13 o                         
  11  11  -9        933.90        821.41       147.16 o                         
  12  11  -9          4.70         16.55       111.79 o                         
  13  11  -9         50.41        193.06       137.70 o                         
  -9  12  -9        111.43        184.57        94.11 o                         
  -8  12  -9        286.13        332.16       102.22 o                         
  -7  12  -9         23.72         -7.44        69.76 o                         
  -6  12  -9         18.45          6.88        70.53 o                         
  -5  12  -9         90.02         96.44        82.18 o                         
  -4  12  -9        584.89        522.28        98.21 o                         
  -3  12  -9          9.83         19.37        77.15 o                         
  -2  12  -9        310.81        369.14        77.76 o                         
  -1  12  -9        102.82        165.60        65.92 o                         
   0  12  -9       1209.08       1162.64       112.21 o                         
   1  12  -9         21.82         46.90        49.08 o                         
   2  12  -9        341.62        417.99        50.97 o                         
   3  12  -9         24.23         16.17        34.55 o                         
   4  12  -9         33.80         59.39        49.38 o                         
   5  12  -9        122.06        128.21        53.12 o                         
   6  12  -9        322.55        476.41       180.78 o                         
   7  12  -9          3.31         32.24        89.62 o                         
   8  12  -9        486.13        683.82       121.76 o                         
   9  12  -9         10.86         26.37        98.74 o                         
  10  12  -9          4.54        -85.85       110.73 o                         
  11  12  -9          7.06         77.11       117.06 o                         
  -8  13  -9        381.47        418.61       112.39 o                         
  -7  13  -9       3436.02       3711.89       343.28 o                         
  -6  13  -9        265.44        278.84       102.60 o                         
  -5  13  -9       1149.51        940.70       176.34 o                         
  -4  13  -9        354.63        130.21       115.35 o                         
  -3  13  -9       1458.14       1623.99       143.17 o                         
  -2  13  -9        225.26        312.52       127.67 o                         
  -1  13  -9        980.79       1067.60       117.71 o                         
   0  13  -9         42.58          1.21        75.66 o                         
   1  13  -9       1904.34       2040.66       117.95 o                         
   2  13  -9        136.21        154.81        74.77 o                         
   3  13  -9       3222.71       3434.68       196.07 o                         
   4  13  -9        260.82        204.52        57.52 o                         
   5  13  -9        809.14        941.56       109.30 o                         
   6  13  -9        430.73        437.14        95.48 o                         
   7  13  -9       1975.25       2027.99       177.67 o                         
   8  13  -9        134.39        177.64       101.17 o                         
   9  13  -9       1579.20       1523.79       167.40 o                         
  10  13  -9         40.68         28.35       104.00 o                         
  -6  14  -9       4912.26       5622.21       285.72 o                         
  -5  14  -9        790.83        840.81       174.16 o                         
  -4  14  -9       4017.89       3538.34       294.04 o                         
  -3  14  -9        366.29        375.31       106.00 o                         
  -2  14  -9        776.71        906.53       115.78 o                         
  -1  14  -9        251.44        296.29        95.39 o                         
   0  14  -9       4462.57       5124.42       284.54 o                         
   1  14  -9        456.20        486.97       126.76 o                         
   2  14  -9       6386.85       6754.60       537.98 o                         
   3  14  -9        303.52        427.66       137.20 o                         
  -2  15  -9        368.36        339.68       101.42 o                         
  -1  15  -9       4402.75       5160.35       600.48 o                         
   0  15  -9        826.41        898.91       123.36 o                         
   1  15  -9       7975.10       9511.33       405.44 o                         
   2  15  -9        905.44       1153.72       201.06 o                         
   3  15  -9       7651.84       8948.02       563.01 o                         
   4  15  -9        194.78        308.11       157.69 o                         
 -16   0  -8      11448.81      12226.68       732.74 o                         
 -15   0  -8       4035.29       4186.23       496.09 o                         
 -14   0  -8       8534.55       9337.76       383.17 o                         
 -13   0  -8       3807.00       3919.16       190.26 o                         
 -12   0  -8       8622.89       9315.14       297.29 o                         
 -11   0  -8       3497.09       3744.13       131.89 o                         
 -10   0  -8      18301.72      19359.59       564.20 o                         
  -9   0  -8       5546.74       5735.58       250.31 o                         
  -8   0  -8      38048.02      40733.83      1678.83 o                         
  -7   0  -8       2815.19       2834.19       147.87 o                         
  -6   0  -8      25444.03      27649.09      1801.74 o                         
  -5   0  -8       3428.94       3413.73       108.18 o                         
  -4   0  -8      29774.80      28059.18       755.37 o                         
  -3   0  -8       3839.91       4152.22       136.28 o                         
  -2   0  -8      66323.68      65724.90      1968.30 o                         
  -1   0  -8       4234.26       4304.15       123.32 o                         
   0   0  -8      99047.77     100168.05      5159.19 o                         
   1   0  -8       3757.16       3640.20       208.77 o                         
   2   0  -8      74255.62      78041.39      2505.66 o                         
   3   0  -8       1780.05       1902.87        62.39 o                         
   4   0  -8      44533.00      42566.41      1124.83 o                         
   5   0  -8       2253.36       2394.03        75.02 o                         
   6   0  -8      79570.21      82097.73      2169.41 o                         
   7   0  -8       1967.65       2116.82        92.69 o                         
   8   0  -8      67597.38      67470.90      1798.20 o                         
   9   0  -8        551.54        695.73        63.19 o                         
  10   0  -8      26114.64      27089.97       652.25 o                         
  11   0  -8        306.86        340.52        58.94 o                         
  12   0  -8      30635.31      31280.23       876.71 o                         
  13   0  -8        440.45        449.11        90.14 o                         
  14   0  -8      27634.70      28505.54       810.22 o                         
  15   0  -8         98.96        106.14        71.31 o                         
  16   0  -8      15642.11      17036.61       625.24 o                         
 -16   1  -8       3316.55       3522.44       275.27 o                         
 -15   1  -8      10288.31      10060.31       343.22 o                         
 -14   1  -8       2186.87       2014.85       106.89 o                         
 -13   1  -8       7509.84       7563.92       212.65 o                         
 -12   1  -8       2760.83       2936.36        88.73 o                         
 -11   1  -8      16781.76      17885.38       342.88 o                         
 -10   1  -8       4685.47       5064.64       123.73 o                         
  -9   1  -8      22925.02      24238.76       531.12 o                         
  -8   1  -8       4457.22       4450.48       131.13 o                         
  -7   1  -8      20821.98      22199.86       609.34 o                         
  -6   1  -8       4699.69       4770.43       134.35 o                         
  -5   1  -8      30736.00      32779.98       571.15 o                         
  -4   1  -8       4896.37       4819.58       111.37 o                         
  -3   1  -8      48852.39      51024.10      1254.72 o                         
  -2   1  -8       7728.95       7856.56       166.37 o                         
  -1   1  -8      41704.62      42741.83       801.44 o                         
   0   1  -8       6321.07       6479.95       170.61 o                         
   1   1  -8      69976.38      71678.29      1880.73 o                         
   2   1  -8       3303.09       3101.73       107.95 o                         
   3   1  -8      25643.09      25830.06       533.00 o                         
   4   1  -8       3825.78       3876.68        93.06 o                         
   5   1  -8      41970.12      43451.15       823.44 o                         
   6   1  -8       2811.77       2939.15        70.30 o                         
   7   1  -8      30088.53      29502.73       524.56 o                         
   8   1  -8        948.21       1031.55        45.09 o                         
   9   1  -8      24974.18      25041.73       450.65 o                         
  10   1  -8        222.41        242.17        26.50 o                         
  11   1  -8      15745.45      16168.99       330.23 o                         
  12   1  -8        578.73        642.71        37.93 o                         
  13   1  -8      24866.59      25914.32       537.68 o                         
  14   1  -8        150.59        189.38        46.25 o                         
  15   1  -8      15436.50      16202.11       484.76 o                         
  16   1  -8         10.03         33.41        54.21 o                         
  17   1  -8       7904.26       8199.06       520.89 o                         
  18   1  -8         54.89        120.28       127.49 o                         
 -16   2  -8       4226.19       4478.99       310.47 o                         
 -15   2  -8       1467.56       1248.64       145.89 o                         
 -14   2  -8       9410.29       9615.83       275.80 o                         
 -13   2  -8       2471.09       2543.70        89.31 o                         
 -12   2  -8      11673.90      11923.01       317.05 o                         
 -11   2  -8       4672.14       4655.82       148.73 o                         
 -10   2  -8      17846.29      18540.24       352.86 o                         
  -9   2  -8       3939.21       4068.96        98.59 o                         
  -8   2  -8      19236.28      20379.67       411.52 o                         
  -7   2  -8       5206.97       5231.57       142.67 o                         
  -6   2  -8      19512.10      20415.45       434.71 o                         
  -5   2  -8       4499.95       4427.18       103.05 o                         
  -4   2  -8      24989.04      25538.21       608.92 o                         
  -3   2  -8       3352.29       3263.71        88.95 o                         
  -2   2  -8      35198.31      36301.00       847.39 o                         
  -1   2  -8       5020.36       5409.72       176.26 o                         
   0   2  -8      26180.48      27830.13       656.88 o                         
   1   2  -8       6420.85       6678.46       195.18 o                         
   2   2  -8      43080.60      45655.71      1050.52 o                         
   3   2  -8       1997.42       2173.54        74.66 o                         
   4   2  -8      32946.00      33775.73       706.72 o                         
   5   2  -8        192.83        252.06        26.48 o                         
   6   2  -8      23148.27      23269.08       418.72 o                         
   7   2  -8        525.21        508.14        39.45 o                         
   8   2  -8      25813.29      26494.21       556.13 o                         
   9   2  -8       1418.20       1480.76        70.43 o                         
  10   2  -8      28099.90      29551.88       634.06 o                         
  11   2  -8        194.80        223.96        25.78 o                         
  12   2  -8      19473.40      19622.61       389.51 o                         
  13   2  -8         81.51        137.25        35.35 o                         
  14   2  -8      15123.36      16319.11       422.89 o                         
  15   2  -8         44.46         87.63        61.78 o                         
  16   2  -8       6220.88       6416.69       229.63 o                         
  17   2  -8         21.32       -139.13       139.13 o                         
  18   2  -8       8051.85       9052.52       567.12 o                         
 -16   3  -8        907.39       1136.51       157.73 o                         
 -15   3  -8       5027.40       5077.61       236.96 o                         
 -14   3  -8       2714.05       3072.87       206.78 o                         
 -13   3  -8       8618.89       9074.40       235.12 o                         
 -12   3  -8       3304.70       3308.67        96.13 o                         
 -11   3  -8       6865.47       7411.06       228.93 o                         
 -10   3  -8       1105.53       1109.52        49.31 o                         
  -9   3  -8       4577.13       4789.63       109.95 o                         
  -8   3  -8       1485.86       1530.32        57.15 o                         
  -7   3  -8      14081.46      14821.64       340.25 o                         
  -6   3  -8       2468.91       2553.04        68.27 o                         
  -5   3  -8      16651.06      16724.80       369.88 o                         
  -4   3  -8       5081.57       5299.79       225.16 o                         
  -3   3  -8      41596.93      45627.46      1941.83 o                         
  -2   3  -8       2074.78       2137.51       130.64 o                         
  -1   3  -8      13676.13      14271.52       355.91 o                         
   0   3  -8        846.11        778.69        60.11 o                         
   1   3  -8      17206.87      17468.04       492.25 o                         
   2   3  -8       2162.33       2115.79        81.81 o                         
   3   3  -8      40091.44      40286.70      1003.42 o                         
   4   3  -8       1234.94       1286.48        59.14 o                         
   5   3  -8      16683.75      16607.32       410.05 o                         
   6   3  -8        584.29        591.83        32.07 o                         
   7   3  -8      24795.65      25160.04       483.78 o                         
   8   3  -8         63.12         67.39        33.49 o                         
   9   3  -8      16134.96      16647.07       338.68 o                         
  10   3  -8         28.29         38.93        28.99 o                         
  11   3  -8      14518.68      15346.48       346.98 o                         
  12   3  -8         21.36         62.09        27.65 o                         
  13   3  -8       7935.79       8153.21       228.19 o                         
  14   3  -8        362.55        443.81        78.78 o                         
  15   3  -8       5194.57       5624.67       245.56 o                         
  16   3  -8         42.69        113.46        66.67 o                         
  17   3  -8       6106.72       5952.83       423.58 o                         
  18   3  -8         13.04         20.60       136.84 o                         
 -16   4  -8       1220.49       1448.00       124.13 o                         
 -15   4  -8        828.48        792.02        99.56 o                         
 -14   4  -8       4918.49       4412.16       284.60 o                         
 -13   4  -8       1320.82       1370.19        74.31 o                         
 -12   4  -8       2330.00       2395.53        90.72 o                         
 -11   4  -8       1305.80       1277.58        53.79 o                         
 -10   4  -8       3390.77       3511.03        90.74 o                         
  -9   4  -8        473.82        467.72        36.44 o                         
  -8   4  -8       2983.82       3024.29        82.39 o                         
  -7   4  -8        986.16        995.39        37.97 o                         
  -6   4  -8       8325.12       8597.36       183.87 o                         
  -5   4  -8       1734.79       1842.76        73.49 o                         
  -4   4  -8      13339.70      14491.02       328.28 o                         
  -3   4  -8       1748.09       1882.63        78.72 o                         
  -2   4  -8       4846.16       5241.42       185.02 o                         
  -1   4  -8        849.03        838.26        54.93 o                         
   0   4  -8       8892.36       9401.00       289.13 o                         
   1   4  -8        559.21        588.16        35.03 o                         
   2   4  -8       6453.81       6201.90       152.37 o                         
   3   4  -8        912.39        897.75        52.16 o                         
   4   4  -8       7945.06       7945.33       169.16 o                         
   5   4  -8       1272.72       1308.78        50.02 o                         
   6   4  -8       6500.65       6753.30       137.46 o                         
   7   4  -8        986.29       1112.50        48.60 o                         
   8   4  -8       8753.52       9589.62       210.03 o                         
   9   4  -8         30.94          0.97        29.89 o                         
  10   4  -8       6677.20       6852.17       161.23 o                         
  11   4  -8         94.54         77.86        33.81 o                         
  12   4  -8       3759.51       4131.54       187.18 o                         
  13   4  -8        134.67         67.62        93.41 o                         
  14   4  -8       2817.51       2956.38       137.88 o                         
  15   4  -8        110.08        100.80        73.21 o                         
  16   4  -8       2519.25       2689.18       228.69 o                         
 -15   5  -8        710.15        695.00       120.67 o                         
 -14   5  -8        256.54        267.75        78.20 o                         
 -13   5  -8       1226.89       1213.47        90.80 o                         
 -12   5  -8          9.19          9.07        37.94 o                         
 -11   5  -8         91.57        107.64        34.83 o                         
 -10   5  -8        208.20        203.75        29.89 o                         
  -9   5  -8        863.25        957.32        44.69 o                         
  -8   5  -8         12.36         15.68        36.16 o                         
  -7   5  -8       1239.47       1372.14        68.04 o                         
  -6   5  -8        542.69        553.03        42.84 o                         
  -5   5  -8       1677.51       1782.73        73.67 o                         
  -4   5  -8         34.22         62.61        33.02 o                         
  -3   5  -8       1046.07       1114.35        87.85 o                         
  -2   5  -8        168.34        111.65        27.50 o                         
  -1   5  -8       6304.76       6970.96       272.75 o                         
   0   5  -8        607.71        572.54        30.03 o                         
   1   5  -8        268.42        348.32        43.17 o                         
   2   5  -8        482.35        506.37        29.19 o                         
   3   5  -8       1619.86       1757.12        59.98 o                         
   4   5  -8       1339.89       1464.35        47.63 o                         
   5   5  -8       5028.16       5308.02       136.37 o                         
   6   5  -8         51.72         92.46        28.84 o                         
   7   5  -8        815.37        866.78        57.01 o                         
   8   5  -8        257.66        303.76        42.58 o                         
   9   5  -8       1311.58       1406.83        91.89 o                         
  10   5  -8         18.07         15.39        38.59 o                         
  11   5  -8        720.17        701.03        79.87 o                         
  12   5  -8         14.49         68.36        56.55 o                         
  13   5  -8       1320.59       1371.91       115.96 o                         
  14   5  -8         60.39        161.56        75.76 o                         
  15   5  -8        834.66        868.90        83.87 o                         
  16   5  -8         47.79        179.82        89.89 o                         
  17   5  -8        656.07        513.17       152.36 o                         
 -15   6  -8        128.68        182.73        79.84 o                         
 -14   6  -8        182.09        214.70        67.13 o                         
 -13   6  -8        121.89         71.01        61.84 o                         
 -12   6  -8         46.64         63.63        59.31 o                         
 -11   6  -8        316.44        526.53       104.91 o                         
 -10   6  -8         67.92        113.15        44.93 o                         
  -9   6  -8        275.00        281.20        29.44 o                         
  -8   6  -8       2811.27       2894.65        96.37 o                         
  -7   6  -8        172.34        207.19        42.23 o                         
  -6   6  -8       2690.01       3116.09       117.58 o                         
  -5   6  -8       1674.94       1774.15        96.73 o                         
  -4   6  -8        441.35        513.03        39.49 o                         
  -3   6  -8         63.54         57.07        28.88 o                         
  -2   6  -8       1577.06       1594.78        72.59 o                         
  -1   6  -8        119.35         84.83        34.16 o                         
   0   6  -8       2461.86       2706.14       120.42 o                         
   1   6  -8        378.17        397.71        53.83 o                         
   2   6  -8       3786.53       4202.47       144.44 o                         
   3   6  -8        568.77        646.55        55.58 o                         
   4   6  -8       2384.00       2441.17        74.79 o                         
   5   6  -8        371.61        358.90        30.31 o                         
   6   6  -8       2020.31       2065.30        87.26 o                         
   7   6  -8         52.72         43.98        37.19 o                         
   8   6  -8         77.26         97.51        42.35 o                         
   9   6  -8        228.38        284.37        58.87 o                         
  10   6  -8       2127.84       2062.06       114.13 o                         
  11   6  -8         71.38        132.59        50.86 o                         
  12   6  -8        614.43        634.52        65.08 o                         
  13   6  -8        106.12         68.95       122.04 o                         
  14   6  -8        515.81        563.54       145.43 o                         
  15   6  -8         57.89         76.57       111.09 o                         
  16   6  -8        372.37        240.04       138.79 o                         
  17   6  -8        187.82        187.49       128.92 o                         
 -14   7  -8        466.21        341.41        69.29 o                         
 -13   7  -8       1416.27       1498.55       100.34 o                         
 -12   7  -8        555.18        698.75       106.68 o                         
 -11   7  -8       2212.92       2381.76       161.79 o                         
 -10   7  -8         13.83         -4.46        30.52 o                         
  -9   7  -8        653.71        720.99        44.96 o                         
  -8   7  -8         90.64         64.35        42.19 o                         
  -7   7  -8        949.03       1073.78        95.92 o                         
  -6   7  -8        403.43        440.84        59.32 o                         
  -5   7  -8       6127.83       6459.82       173.10 o                         
  -4   7  -8         88.50         29.96        30.16 o                         
  -3   7  -8       4098.07       4498.65       140.17 o                         
  -2   7  -8         42.78         68.05        20.68 o                         
  -1   7  -8       1942.27       2064.47        82.65 o                         
   0   7  -8        852.33        868.32        67.27 o                         
   1   7  -8       7312.12       7679.15       216.28 o                         
   2   7  -8        309.21        361.57        28.86 o                         
   3   7  -8       8595.90       9217.12       196.51 o                         
   4   7  -8         18.99         11.12        24.23 o                         
   5   7  -8       4479.70       4693.45       115.11 o                         
   6   7  -8        132.87        142.76        43.59 o                         
   7   7  -8        445.17        499.53        53.80 o                         
   8   7  -8        667.44        735.86        73.33 o                         
   9   7  -8       8756.16       8676.34       291.77 o                         
  10   7  -8        199.44        238.06        64.38 o                         
  11   7  -8       3847.59       4473.65       218.98 o                         
  12   7  -8        138.61        118.87        82.46 o                         
  13   7  -8       2055.41       1784.11       207.98 o                         
  14   7  -8        131.45        221.55       128.10 o                         
  15   7  -8        463.40        620.77       153.52 o                         
  16   7  -8         60.33        121.77       129.07 o                         
 -14   8  -8       2606.40       2792.93       135.37 o                         
 -13   8  -8       2054.91       1823.60       159.63 o                         
 -12   8  -8       4846.74       4919.87       246.94 o                         
 -11   8  -8        520.39        527.01       138.24 o                         
 -10   8  -8       2311.24       2040.45        99.19 o                         
  -9   8  -8       1028.62       1007.58        72.53 o                         
  -8   8  -8       4617.76       4706.58       189.57 o                         
  -7   8  -8        705.40        741.93        65.70 o                         
  -6   8  -8       3670.60       4037.08       156.11 o                         
  -5   8  -8       2057.68       2083.03        81.01 o                         
  -4   8  -8      11847.46      12307.40       253.42 o                         
  -3   8  -8        543.79        569.60        63.50 o                         
  -2   8  -8      11961.65      11954.74       288.69 o                         
  -1   8  -8       2145.75       2337.35        89.13 o                         
   0   8  -8      10976.87      11322.15       302.85 o                         
   1   8  -8       1084.13       1139.22        52.13 o                         
   2   8  -8       6309.76       7025.08       169.70 o                         
   3   8  -8       1249.70       1245.98        49.11 o                         
   4   8  -8      13558.95      14324.23       294.59 o                         
   5   8  -8         68.16         78.40        27.57 o                         
   6   8  -8       7087.01       7347.57       249.74 o                         
   7   8  -8        654.16        722.78        71.19 o                         
   8   8  -8       9149.40       9431.38       371.82 o                         
   9   8  -8        190.45        122.48        57.37 o                         
  10   8  -8       6565.25       6719.41       245.71 o                         
  11   8  -8         28.75        -15.64        98.44 o                         
  12   8  -8       5965.90       6454.65       423.86 o                         
  13   8  -8          7.15        -53.18       129.19 o                         
  14   8  -8       2759.88       2622.56       263.14 o                         
  15   8  -8        112.65        137.82       143.58 o                         
  16   8  -8       3848.00       3778.12       324.20 o                         
 -13   9  -8       4316.41       4587.68       353.81 o                         
 -12   9  -8       1639.62       1293.32       144.64 o                         
 -11   9  -8       7254.47       7405.12       269.54 o                         
 -10   9  -8       1333.99       1293.15        99.58 o                         
  -9   9  -8       8896.42       8746.79       247.20 o                         
  -8   9  -8       2407.61       2256.84       106.02 o                         
  -7   9  -8      11309.45      11501.50       256.78 o                         
  -6   9  -8       2398.04       2427.08       101.55 o                         
  -5   9  -8       6426.24       6582.68       194.79 o                         
  -4   9  -8       1425.58       1579.51        87.39 o                         
  -3   9  -8      17294.94      17935.35       412.63 o                         
  -2   9  -8        677.64        626.37        61.83 o                         
  -1   9  -8      19312.56      20150.03       454.47 o                         
   0   9  -8       1940.20       2148.37        87.48 o                         
   1   9  -8       8531.27       9459.87       212.48 o                         
   2   9  -8        678.73        757.30        51.85 o                         
   3   9  -8       3207.26       3425.15        92.92 o                         
   4   9  -8       1483.61       1505.95        60.91 o                         
   5   9  -8      15636.63      15533.18       348.25 o                         
   6   9  -8        357.98        451.28        51.32 o                         
   7   9  -8      13298.29      13798.67       450.34 o                         
   8   9  -8        547.58        637.05        75.27 o                         
   9   9  -8       8877.92       9239.41       347.00 o                         
  10   9  -8        449.43        527.18        91.28 o                         
  11   9  -8       5278.75       5382.72       368.49 o                         
  12   9  -8         98.90        321.72       125.93 o                         
  13   9  -8       6800.90       6490.52       432.21 o                         
  14   9  -8        102.51        -18.96       128.01 o                         
  15   9  -8       8970.51       8837.14       556.17 o                         
 -12  10  -8       5807.21       5558.78       285.88 o                         
 -11  10  -8       1320.38       1412.88       141.33 o                         
 -10  10  -8       8933.57       9486.10       325.97 o                         
  -9  10  -8       2699.12       2732.46       128.39 o                         
  -8  10  -8      11384.26      11730.71       382.17 o                         
  -7  10  -8       2450.15       2569.47       144.79 o                         
  -6  10  -8      14724.14      14651.60       555.37 o                         
  -5  10  -8       1888.51       1852.91       112.64 o                         
  -4  10  -8      13388.57      13642.60       423.19 o                         
  -3  10  -8       1841.07       2123.82       102.60 o                         
  -2  10  -8      19174.50      18944.24       483.79 o                         
  -1  10  -8       2635.17       2854.27       132.68 o                         
   0  10  -8      17707.72      18776.27       478.24 o                         
   1  10  -8        530.42        556.22        50.98 o                         
   2  10  -8      11396.28      11447.14       293.34 o                         
   3  10  -8        862.42        928.67        45.15 o                         
   4  10  -8      15987.83      16531.29       366.99 o                         
   5  10  -8        635.40        615.42        48.79 o                         
   6  10  -8      27814.82      27996.15       680.09 o                         
   7  10  -8        851.84       1000.93        85.50 o                         
   8  10  -8      13627.57      13394.89       510.52 o                         
   9  10  -8        136.14        209.46        79.27 o                         
  10  10  -8       9352.61       9776.58       564.53 o                         
  11  10  -8         75.98        144.28       124.16 o                         
  12  10  -8       9407.30       9633.64       573.55 o                         
  13  10  -8         13.79        -18.09       125.16 o                         
  14  10  -8      10362.90       9118.47       563.73 o                         
 -11  11  -8       8066.87       7595.98       353.63 o                         
 -10  11  -8       2221.00       2364.11       175.28 o                         
  -9  11  -8       7588.76       7635.85       277.21 o                         
  -8  11  -8       2209.13       2382.92       134.89 o                         
  -7  11  -8      14494.99      14453.57       454.00 o                         
  -6  11  -8       1427.09       1450.82       107.88 o                         
  -5  11  -8      12158.52      12520.57       515.74 o                         
  -4  11  -8       2660.16       2899.76       175.46 o                         
  -3  11  -8      16457.79      16862.28       578.53 o                         
  -2  11  -8       2697.23       2766.10       118.85 o                         
  -1  11  -8      20063.74      20291.86       517.14 o                         
   0  11  -8       1614.90       1746.19        79.80 o                         
   1  11  -8      14139.62      14696.69       442.03 o                         
   2  11  -8        906.44        975.74        63.17 o                         
   3  11  -8      13181.91      14035.52       272.16 o                         
   4  11  -8       2288.93       2341.22        78.04 o                         
   5  11  -8      17459.16      17735.56       439.22 o                         
   6  11  -8        208.33        200.12        54.14 o                         
   7  11  -8      24467.08      24827.68       871.08 o                         
   8  11  -8        787.66        873.41       134.43 o                         
   9  11  -8      12021.34      12258.74       669.00 o                         
  10  11  -8        137.75        105.08       106.35 o                         
  11  11  -8      10369.02      10319.77       598.58 o                         
  12  11  -8         63.82         85.82       120.63 o                         
  13  11  -8       7718.57       7704.07       497.20 o                         
 -10  12  -8       5524.59       5697.90       292.50 o                         
  -9  12  -8       1335.37       1281.42       138.51 o                         
  -8  12  -8       5455.85       5390.32       367.59 o                         
  -7  12  -8       1474.11       1589.22       136.84 o                         
  -6  12  -8      11701.75      12030.22       393.64 o                         
  -5  12  -8       1732.67       1926.83       148.44 o                         
  -4  12  -8      21390.11      22039.94       794.56 o                         
  -3  12  -8       2579.85       2666.74       142.38 o                         
  -2  12  -8      14709.33      15935.57       488.57 o                         
  -1  12  -8       1172.88       1336.33        84.83 o                         
   0  12  -8      14205.54      14638.97       345.48 o                         
   1  12  -8        580.82        686.60        52.57 o                         
   2  12  -8      13629.11      14539.14       304.15 o                         
   3  12  -8        467.80        452.56        40.87 o                         
   4  12  -8      17442.96      18368.42       407.55 o                         
   5  12  -8       1220.06       1127.33       106.63 o                         
   6  12  -8      17676.29      18012.22       525.60 o                         
   7  12  -8        374.53        481.32       115.88 o                         
   8  12  -8      11489.55      11671.31       630.79 o                         
   9  12  -8         83.62         69.27       102.40 o                         
  10  12  -8      10013.02      10181.60       584.81 o                         
  11  12  -8         80.48        112.82       121.60 o                         
  12  12  -8       8767.48       9442.83       565.42 o                         
  -8  13  -8       1469.47       1780.00       160.68 o                         
  -7  13  -8       6688.98       6834.96       860.47 o                         
  -6  13  -8        880.60       1149.31       133.14 o                         
  -5  13  -8      12819.93      12607.22       506.57 o                         
  -4  13  -8       1860.70       2051.84       211.66 o                         
  -3  13  -8      10890.85      11012.36       450.88 o                         
  -2  13  -8        647.35        825.20       116.27 o                         
  -1  13  -8      10667.32      11465.78       550.34 o                         
   0  13  -8       1319.23       1239.34       165.79 o                         
   1  13  -8      11638.02      12375.80       333.19 o                         
   2  13  -8        967.29        930.50        57.19 o                         
   3  13  -8      15556.26      15616.37       462.77 o                         
   4  13  -8        250.70        289.26        70.77 o                         
   5  13  -8      13752.84      14514.83       525.72 o                         
   6  13  -8        495.28        375.01       102.09 o                         
   7  13  -8       7366.40       7705.75       441.98 o                         
   8  13  -8        111.42        113.33        91.88 o                         
   9  13  -8       9195.93       9101.68       524.31 o                         
  10  13  -8        220.99        148.97       118.94 o                         
  -6  14  -8       5078.65       5602.91       495.10 o                         
  -5  14  -8       1274.34       1272.23       139.71 o                         
  -4  14  -8       6842.63       6375.71       424.47 o                         
  -3  14  -8        173.17        143.18       113.62 o                         
  -2  14  -8       5325.49       5814.02       283.11 o                         
  -1  14  -8       1051.34       1216.93       125.74 o                         
   0  14  -8       7448.21       7131.97       260.06 o                         
   1  14  -8        300.58        448.99       105.72 o                         
   2  14  -8       4980.91       5315.15       265.08 o                         
   3  14  -8        949.35        781.40       142.49 o                         
   4  14  -8       8183.68       8150.97       481.02 o                         
   8  14  -8       6622.62       6709.28       405.00 o                         
  -3  15  -8       2748.30       2622.01       245.93 o                         
  -2  15  -8        721.89        729.32       119.18 o                         
  -1  15  -8       4930.80       5572.27       223.65 o                         
   0  15  -8        471.50        443.24       114.79 o                         
   1  15  -8       3327.65       3565.67       248.46 o                         
   2  15  -8        142.33        143.47        94.44 o                         
 -17   1  -7        360.29        231.08        83.40 o                         
 -16   1  -7       1035.84       1282.35       159.82 o                         
 -15   1  -7       1637.69       1671.69        93.24 o                         
 -14   1  -7        679.46        806.99        68.61 o                         
 -13   1  -7        564.96        634.36        64.25 o                         
 -12   1  -7         38.67         60.29        26.57 o                         
 -11   1  -7        882.29        934.33        62.62 o                         
 -10   1  -7        396.79        493.06        41.46 o                         
  -9   1  -7       3414.09       3570.34       103.04 o                         
  -8   1  -7        596.98        660.11        70.14 o                         
  -7   1  -7       4137.62       4302.25       136.81 o                         
  -6   1  -7       1399.98       1283.83        62.94 o                         
  -5   1  -7         45.73         29.45        17.61 o                         
  -4   1  -7        282.67        260.37        22.82 o                         
  -3   1  -7       5342.00       5962.79       129.54 o                         
  -2   1  -7        295.54        283.07        22.74 o                         
  -1   1  -7        364.04        370.33        26.03 o                         
   0   1  -7        464.33        372.42        32.24 o                         
   1   1  -7       6528.72       6876.54       199.79 o                         
   2   1  -7        505.40        500.00        31.51 o                         
   3   1  -7       2440.15       2900.12        79.55 o                         
   4   1  -7        385.45        389.03        24.69 o                         
   5   1  -7       6505.47       6609.96       130.68 o                         
   6   1  -7        481.83        427.74        23.38 o                         
   7   1  -7      16946.61      18011.29       369.81 o                         
   8   1  -7        708.46        807.26        39.58 o                         
   9   1  -7       5253.32       5427.26       119.13 o                         
  10   1  -7         24.10         13.95        22.20 o                         
  11   1  -7       1338.42       1336.44        51.06 o                         
  12   1  -7         15.39         17.87        19.80 o                         
  13   1  -7       3687.59       4113.74       151.88 o                         
  14   1  -7        189.16        186.93        41.63 o                         
  15   1  -7       2400.23       2636.02       138.23 o                         
  16   1  -7        116.16        149.39        54.92 o                         
  17   1  -7       2270.15       2867.75       272.93 o                         
  18   1  -7         16.03        -99.69       130.23 o                         
 -16   2  -7       3727.17       3546.39       182.59 o                         
 -15   2  -7        951.04       1252.10       141.20 o                         
 -14   2  -7       1949.85       1999.08        99.51 o                         
 -13   2  -7        460.73        532.71        54.03 o                         
 -12   2  -7       3510.94       3594.94       124.96 o                         
 -11   2  -7       1428.44       1402.57        55.06 o                         
 -10   2  -7       8452.55       9193.29       195.12 o                         
  -9   2  -7       2268.90       2402.99        91.26 o                         
  -8   2  -7      17152.33      17589.29       398.69 o                         
  -7   2  -7       2116.92       2188.15        72.49 o                         
  -6   2  -7      11440.49      11881.54       301.27 o                         
  -5   2  -7        702.31        726.93        43.08 o                         
  -4   2  -7       8752.17       9017.96       176.57 o                         
  -3   2  -7        247.84        271.95        29.96 o                         
  -2   2  -7      23681.26      24653.73       744.37 o                         
  -1   2  -7        296.11        372.70        37.88 o                         
   0   2  -7       9514.99       9991.90       291.75 o                         
   1   2  -7        387.17        379.92        36.32 o                         
   2   2  -7       5556.36       5815.67       152.64 o                         
   3   2  -7         29.71         30.95        21.82 o                         
   4   2  -7       8673.32       8592.66       196.42 o                         
   5   2  -7         17.99         28.94        19.09 o                         
   6   2  -7      14494.46      14556.65       318.58 o                         
   7   2  -7        274.31        275.45        26.42 o                         
   8   2  -7       8722.39       9237.04       214.41 o                         
   9   2  -7        119.24        201.38        38.45 o                         
  10   2  -7       5247.31       5588.27       153.41 o                         
  11   2  -7         99.95         79.89        23.94 o                         
  12   2  -7       3679.34       3820.20       107.24 o                         
  13   2  -7        178.43        214.92        36.27 o                         
  14   2  -7       9053.43       9229.37       298.67 o                         
  15   2  -7          8.86         -2.39        57.07 o                         
  16   2  -7       4105.18       4092.15       211.24 o                         
  17   2  -7          7.79         78.43       136.73 o                         
  18   2  -7       2499.08       2513.91       263.25 o                         
 -16   3  -7       1340.38       1513.63       122.39 o                         
 -15   3  -7       5514.97       5411.70       231.18 o                         
 -14   3  -7        413.92        473.62        66.54 o                         
 -13   3  -7       6342.76       7043.48       192.88 o                         
 -12   3  -7       2093.07       2183.94        73.63 o                         
 -11   3  -7       7127.47       7628.18       149.68 o                         
 -10   3  -7       2670.02       2671.53        75.19 o                         
  -9   3  -7       7317.61       7843.27       194.76 o                         
  -8   3  -7       2863.53       2861.95        75.00 o                         
  -7   3  -7      14159.49      14418.21       299.05 o                         
  -6   3  -7       1119.33       1047.60        42.47 o                         
  -5   3  -7      18422.12      18741.03       323.92 o                         
  -4   3  -7       1581.90       1542.53        57.03 o                         
  -3   3  -7      26028.64      27948.72       945.20 o                         
  -2   3  -7       4169.94       4155.85       150.47 o                         
  -1   3  -7      18658.99      18917.29       577.79 o                         
   0   3  -7       2622.91       2703.27       105.74 o                         
   1   3  -7      45599.43      48139.45      1281.10 o                         
   2   3  -7        641.25        625.17        47.54 o                         
   3   3  -7      20204.86      21190.40       544.21 o                         
   4   3  -7        403.22        444.18        31.13 o                         
   5   3  -7      21267.18      21517.39       461.44 o                         
   6   3  -7        531.45        567.98        31.27 o                         
   7   3  -7      23606.04      24392.15       478.27 o                         
   8   3  -7        783.87        855.13        87.39 o                         
   9   3  -7      20118.70      20958.81       456.07 o                         
  10   3  -7        102.25        146.66        31.35 o                         
  11   3  -7      11866.18      12589.16       285.83 o                         
  12   3  -7        151.54        151.11        40.71 o                         
  13   3  -7      13378.66      13596.52       349.00 o                         
  14   3  -7         26.30         87.04        63.00 o                         
  15   3  -7      10351.38      10522.11       335.49 o                         
  16   3  -7         33.82          9.58        75.16 o                         
  17   3  -7       6224.12       6239.08       435.55 o                         
  18   3  -7         11.36        103.24       137.22 o                         
 -16   4  -7       4970.69       5698.37       563.53 o                         
 -15   4  -7       1619.27       1596.86       152.40 o                         
 -14   4  -7      13275.43      12998.72       524.73 o                         
 -13   4  -7       3889.82       4004.34       131.28 o                         
 -12   4  -7      13951.63      14559.77       340.02 o                         
 -11   4  -7       4817.74       4768.66       121.23 o                         
 -10   4  -7      11259.92      11726.36       234.94 o                         
  -9   4  -7       1191.33       1261.58        50.35 o                         
  -8   4  -7      10133.00      10173.80       225.47 o                         
  -7   4  -7       2440.34       2380.53        77.13 o                         
  -6   4  -7      30739.50      31687.74       654.80 o                         
  -5   4  -7       4625.21       4517.70       140.31 o                         
  -4   4  -7      35241.52      36786.21       886.80 o                         
  -3   4  -7       6440.50       6445.25       180.32 o                         
  -2   4  -7      33683.88      34534.70       809.11 o                         
  -1   4  -7       3318.18       3190.61       123.15 o                         
   0   4  -7      19875.86      20470.13       495.89 o                         
   1   4  -7       5952.55       5941.19       121.37 o                         
   2   4  -7      53811.30      55301.19      1039.11 o                         
   3   4  -7       4083.95       4180.77       106.86 o                         
   4   4  -7      32703.41      32040.75       565.41 o                         
   5   4  -7       3646.29       3608.81        91.90 o                         
   6   4  -7      38133.23      39301.60       747.12 o                         
   7   4  -7        390.60        409.81        33.80 o                         
   8   4  -7      28141.06      29526.94       573.09 o                         
   9   4  -7        314.04        342.03        38.02 o                         
  10   4  -7      28703.46      29030.19       622.16 o                         
  11   4  -7        619.61        738.31        74.05 o                         
  12   4  -7      17963.55      18501.97       633.29 o                         
  13   4  -7        299.69        278.19       127.02 o                         
  14   4  -7      12119.59      13291.71       487.40 o                         
  15   4  -7         31.10         95.35        64.58 o                         
  16   4  -7       7927.70       7972.56       463.02 o                         
  18   4  -7       8502.84       8122.51       539.72 o                         
 -16   5  -7        898.67       1159.67       245.44 o                         
 -15   5  -7       9557.11      10507.12       594.93 o                         
 -14   5  -7       3626.25       3765.97       246.18 o                         
 -13   5  -7      14906.10      14868.28       405.22 o                         
 -12   5  -7       3628.64       3497.57       105.78 o                         
 -11   5  -7      18363.20      18863.29       425.17 o                         
 -10   5  -7       1061.72       1104.01        75.28 o                         
  -9   5  -7      16413.02      16927.37       319.09 o                         
  -8   5  -7       1191.86       1130.95        37.34 o                         
  -7   5  -7      34360.61      34506.01       671.59 o                         
  -6   5  -7       6928.83       7006.65       205.25 o                         
  -5   5  -7      42784.62      43487.64      1093.62 o                         
  -4   5  -7       5376.43       5024.22       153.47 o                         
  -3   5  -7      44544.98      46288.26       969.43 o                         
  -2   5  -7       1514.93       1580.79        59.97 o                         
  -1   5  -7      44659.25      48391.95      1000.70 o                         
   0   5  -7       4326.94       4687.45       144.06 o                         
   1   5  -7      69038.09      71152.10      1632.66 o                         
   2   5  -7       4531.70       4619.87       145.20 o                         
   3   5  -7      43485.10      43687.67      1004.66 o                         
   4   5  -7       3134.65       3117.22        89.54 o                         
   5   5  -7      42235.13      42424.79       877.50 o                         
   6   5  -7       2758.88       2869.52       101.25 o                         
   7   5  -7      29498.03      30732.40       731.02 o                         
   8   5  -7        412.31        508.40        46.67 o                         
   9   5  -7      31691.42      31840.20       853.72 o                         
  10   5  -7        477.89        390.27        58.09 o                         
  11   5  -7      20318.68      20231.41       586.70 o                         
  12   5  -7         41.68        -22.89        64.38 o                         
  13   5  -7      18469.47      18157.25       657.28 o                         
  14   5  -7         75.22         12.86        66.79 o                         
  15   5  -7       9470.25       8627.59       543.65 o                         
  16   5  -7         55.44         65.60       106.46 o                         
 -15   6  -7       3283.60       3241.91       148.34 o                         
 -14   6  -7      11169.34      10491.85       314.16 o                         
 -13   6  -7       2099.01       1967.46       108.88 o                         
 -12   6  -7      11859.00      11913.01       312.88 o                         
 -11   6  -7       3521.90       3468.66        98.70 o                         
 -10   6  -7      17206.60      18015.96       380.95 o                         
  -9   6  -7       4043.43       4181.47       100.47 o                         
  -8   6  -7      25436.91      26409.71       486.86 o                         
  -7   6  -7       7658.36       7464.01       180.10 o                         
  -6   6  -7      41932.41      43342.80      1015.81 o                         
  -5   6  -7       2431.50       2368.98        85.69 o                         
  -4   6  -7      21136.40      20786.15       454.86 o                         
  -3   6  -7        738.07        773.92        44.70 o                         
  -2   6  -7      19751.57      21099.69       548.26 o                         
  -1   6  -7       2827.98       3068.75        99.26 o                         
   0   6  -7      47996.15      50156.93      1348.17 o                         
   1   6  -7       2238.23       2139.84        87.43 o                         
   2   6  -7      45506.45      46159.57       869.82 o                         
   3   6  -7        400.79        394.82        28.49 o                         
   4   6  -7      36074.54      35371.55       853.66 o                         
   5   6  -7        201.80        195.65        22.92 o                         
   6   6  -7      19437.75      18837.81       468.28 o                         
   7   6  -7        884.67        925.28        59.87 o                         
   8   6  -7      28195.95      29251.81       712.35 o                         
   9   6  -7        115.34         50.93        61.94 o                         
  10   6  -7      27574.10      29206.29       983.54 o                         
  11   6  -7        658.90        810.23        78.89 o                         
  12   6  -7      20758.76      20435.98      1249.90 o                         
  13   6  -7        120.20        122.49       119.26 o                         
  14   6  -7      14262.64      13791.69       773.56 o                         
  15   6  -7          8.33         38.75       107.28 o                         
  16   6  -7      10259.56       9857.02       610.41 o                         
  17   6  -7         41.28        -63.16       118.00 o                         
 -15   7  -7       4207.00       3855.73       162.27 o                         
 -14   7  -7       2177.25       2381.69       125.27 o                         
 -13   7  -7       6015.58       5577.47       281.44 o                         
 -12   7  -7       1870.76       1743.70       140.38 o                         
 -11   7  -7      12867.49      13648.21       486.30 o                         
 -10   7  -7       3755.75       3787.59        91.79 o                         
  -9   7  -7      19257.17      20144.41       371.45 o                         
  -8   7  -7       2803.71       2856.69        96.60 o                         
  -7   7  -7      21996.82      22706.25       606.73 o                         
  -6   7  -7       2114.95       1986.25        83.76 o                         
  -5   7  -7       7905.02       7700.29       196.42 o                         
  -4   7  -7        696.23        764.46        42.61 o                         
  -3   7  -7      25415.93      26187.77       518.51 o                         
  -2   7  -7       3976.50       4076.53       123.16 o                         
  -1   7  -7      34459.54      35485.54       687.87 o                         
   0   7  -7       2547.54       2663.31        90.41 o                         
   1   7  -7      36002.00      36789.12       761.64 o                         
   2   7  -7        867.97        857.97        41.59 o                         
   3   7  -7      29020.77      29713.86       528.55 o                         
   4   7  -7        405.15        435.22        31.99 o                         
   5   7  -7      36905.68      37883.93       723.17 o                         
   6   7  -7        323.81        402.07        47.62 o                         
   7   7  -7      18987.54      19652.98       648.99 o                         
   8   7  -7        394.37        421.33        63.03 o                         
   9   7  -7      29072.41      30063.64      1159.14 o                         
  10   7  -7         77.61         87.68        57.52 o                         
  11   7  -7      18200.34      18747.67       707.74 o                         
  12   7  -7        113.45         33.68       120.08 o                         
  13   7  -7      15931.04      15478.74       843.98 o                         
  14   7  -7          2.02        -37.70       110.57 o                         
  15   7  -7       8859.88       8986.83       560.50 o                         
  16   7  -7        302.93        288.42       137.44 o                         
 -14   8  -7       3399.35       3348.26       147.83 o                         
 -13   8  -7       1274.00       1207.39        92.49 o                         
 -12   8  -7       5481.37       5436.19       260.86 o                         
 -11   8  -7       1384.90       1592.97       111.98 o                         
 -10   8  -7      10522.24      10069.58       332.43 o                         
  -9   8  -7       2896.77       2885.97        88.72 o                         
  -8   8  -7      21486.36      22166.19       454.28 o                         
  -7   8  -7       3371.14       3270.56        99.55 o                         
  -6   8  -7       9938.44      10239.33       318.57 o                         
  -5   8  -7        814.67        833.71        56.42 o                         
  -4   8  -7      11219.45      11695.63       306.39 o                         
  -3   8  -7       1800.34       1741.33        78.02 o                         
  -2   8  -7      27572.62      27626.88       601.47 o                         
  -1   8  -7       1247.00       1538.19        79.67 o                         
   0   8  -7      29055.07      30483.52       728.76 o                         
   1   8  -7        775.31        814.26        45.91 o                         
   2   8  -7      21207.25      21216.87       454.87 o                         
   3   8  -7        463.84        452.18        33.73 o                         
   4   8  -7      14442.96      15527.10       318.18 o                         
   5   8  -7        270.39        281.36        32.83 o                         
   6   8  -7      30086.14      30296.35       841.57 o                         
   7   8  -7         55.67         11.02        51.82 o                         
   8   8  -7      12465.54      13467.53       506.87 o                         
   9   8  -7         98.14        107.19        57.87 o                         
  10   8  -7      11037.18      10927.61       448.92 o                         
  11   8  -7         64.05         98.54        63.56 o                         
  12   8  -7       9808.80      10212.96       597.57 o                         
  13   8  -7        140.03        109.29       129.01 o                         
  14   8  -7      10591.56      10512.49       627.91 o                         
  15   8  -7         12.47        180.59       139.04 o                         
  16   8  -7       7688.77       6897.96       476.67 o                         
 -13   9  -7       1397.88       1400.19       108.80 o                         
 -12   9  -7        390.96        404.03        92.25 o                         
 -11   9  -7       2606.26       2586.99       139.26 o                         
 -10   9  -7       1334.47       1283.15        73.32 o                         
  -9   9  -7       6497.82       6596.29       181.53 o                         
  -8   9  -7       1637.11       1632.16        74.27 o                         
  -7   9  -7      11905.12      12504.17       255.73 o                         
  -6   9  -7        999.29        903.05        51.49 o                         
  -5   9  -7       4231.78       4371.98       142.00 o                         
  -4   9  -7        739.81        738.03        76.65 o                         
  -3   9  -7       5142.11       5289.13       172.25 o                         
  -2   9  -7       1322.95       1422.25        79.31 o                         
  -1   9  -7      14209.50      15093.41       391.68 o                         
   0   9  -7        766.39        675.35        60.28 o                         
   1   9  -7      19187.02      19264.46       419.57 o                         
   2   9  -7        703.89        714.63        43.50 o                         
   3   9  -7      16304.45      17300.83       347.86 o                         
   4   9  -7       1083.97       1111.12        53.04 o                         
   5   9  -7       7049.73       7128.90       180.56 o                         
   6   9  -7         16.65         41.80        51.52 o                         
   7   9  -7       6574.64       6458.41       232.51 o                         
   8   9  -7          1.38         -0.33        52.88 o                         
   9   9  -7       6724.80       6690.81       244.05 o                         
  10   9  -7         43.81         85.23        77.68 o                         
  11   9  -7       5486.84       5263.98       367.25 o                         
  12   9  -7        324.61        278.89       135.39 o                         
  13   9  -7       5511.24       5326.96       384.51 o                         
  14   9  -7         41.52        -58.37       130.33 o                         
  15   9  -7       5162.62       4339.62       354.32 o                         
 -13  10  -7        269.20        178.25       153.12 o                         
 -12  10  -7       1099.27       1119.17       132.16 o                         
 -11  10  -7        611.90        647.23       116.17 o                         
 -10  10  -7       2330.96       2431.31       163.45 o                         
  -9  10  -7        140.02         83.05        53.47 o                         
  -8  10  -7       2923.39       2963.51       119.74 o                         
  -7  10  -7        394.76        415.98        55.42 o                         
  -6  10  -7       2821.08       2769.78       109.30 o                         
  -5  10  -7        426.24        320.91        63.08 o                         
  -4  10  -7       2478.05       2357.94       121.93 o                         
  -3  10  -7       1078.26       1138.04        81.01 o                         
  -2  10  -7       2152.88       2136.81       100.39 o                         
  -1  10  -7        394.30        499.51        58.41 o                         
   0  10  -7       4508.25       4472.27       221.45 o                         
   1  10  -7        681.63        726.42        43.57 o                         
   2  10  -7       6455.42       6465.15       151.77 o                         
   3  10  -7        861.92        884.55        44.17 o                         
   4  10  -7       2586.06       2762.34        90.97 o                         
   5  10  -7        720.54        683.69        57.25 o                         
   6  10  -7       2693.14       2837.23       114.51 o                         
   7  10  -7         80.33         65.62        57.73 o                         
   8  10  -7       4746.55       5024.17       240.92 o                         
   9  10  -7         69.22        171.47        77.28 o                         
  10  10  -7       3919.41       4342.33       319.08 o                         
  11  10  -7         71.91        132.65       129.17 o                         
  12  10  -7       3696.98       3496.74       295.66 o                         
  13  10  -7         74.94        187.31       149.56 o                         
  14  10  -7       2045.47       1735.37       224.87 o                         
 -12  11  -7        190.23        144.07        96.75 o                         
 -11  11  -7        169.41        237.13        95.19 o                         
 -10  11  -7         53.84         -8.01        88.93 o                         
  -9  11  -7          2.03          4.38        65.16 o                         
  -8  11  -7        199.85        229.66        68.94 o                         
  -7  11  -7        968.67       1035.28        93.92 o                         
  -6  11  -7        162.68        165.11        68.54 o                         
  -5  11  -7       1305.91       1411.68       215.91 o                         
  -4  11  -7        103.58        107.60        61.24 o                         
  -3  11  -7        774.94        748.65        92.50 o                         
  -2  11  -7        111.88        145.64        51.96 o                         
  -1  11  -7        256.81        281.59        57.41 o                         
   0  11  -7          7.59          8.67        17.49 o                         
   1  11  -7       1004.00        883.79        50.46 o                         
   2  11  -7         34.69         60.02        31.98 o                         
   3  11  -7        851.70        896.59        47.86 o                         
   4  11  -7        356.51        380.06        45.65 o                         
   5  11  -7        939.14        915.85        84.13 o                         
   6  11  -7         40.43         39.67        51.91 o                         
   7  11  -7         81.10        100.28        73.46 o                         
   8  11  -7         42.83         65.32        84.16 o                         
   9  11  -7       1144.76       1200.03       163.77 o                         
  10  11  -7         36.02       -109.64       115.81 o                         
  11  11  -7        321.40        167.45       128.10 o                         
  12  11  -7          4.67         35.63       116.30 o                         
  13  11  -7        277.69        320.69       146.60 o                         
 -10  12  -7        383.03        371.85       106.73 o                         
  -9  12  -7        347.13        401.68       106.92 o                         
  -8  12  -7        891.57        864.29        90.56 o                         
  -7  12  -7        102.89         33.60        68.63 o                         
  -6  12  -7        195.62        272.35        71.18 o                         
  -5  12  -7        391.46        432.23        76.30 o                         
  -4  12  -7        481.30        481.58        92.95 o                         
  -3  12  -7        313.69        260.00       133.85 o                         
  -2  12  -7        710.90        681.84        69.76 o                         
  -1  12  -7        309.83        471.56        60.68 o                         
   0  12  -7       2318.35       2252.42        92.64 o                         
   1  12  -7        331.84        278.23        34.24 o                         
   2  12  -7       1739.90       1709.78        62.98 o                         
   3  12  -7        161.79        178.50        34.66 o                         
   4  12  -7         84.07        102.12        39.79 o                         
   5  12  -7         65.47        116.81        56.53 o                         
   6  12  -7        742.30        762.69        93.31 o                         
   7  12  -7         91.38         89.27        68.17 o                         
   8  12  -7        122.80        160.82       107.71 o                         
   9  12  -7         59.71         87.29       105.32 o                         
  10  12  -7        431.21        549.95       141.40 o                         
  11  12  -7          8.91         16.79       117.03 o                         
  12  12  -7         81.99        -17.85       129.11 o                         
  -9  13  -7       1260.90       1448.94       148.22 o                         
  -8  13  -7        343.89        512.79       112.17 o                         
  -7  13  -7       2919.58       3033.42       257.62 o                         
  -6  13  -7          7.24          8.77        68.71 o                         
  -5  13  -7       1863.82       2077.54       126.38 o                         
  -4  13  -7        558.81        507.32        95.97 o                         
  -3  13  -7       1938.93       2278.06       157.62 o                         
  -2  13  -7        233.24        215.12        72.92 o                         
  -1  13  -7       1370.02       1471.71        89.71 o                         
   0  13  -7         56.71         92.40        53.82 o                         
   1  13  -7       2298.24       2348.54        96.73 o                         
   2  13  -7         31.83         54.20        35.06 o                         
   3  13  -7       3165.18       3284.68       131.93 o                         
   4  13  -7        238.32        336.01        61.19 o                         
   5  13  -7       1363.48       1330.59        90.09 o                         
   6  13  -7        150.21         92.71       105.13 o                         
   7  13  -7        713.64        536.70       112.72 o                         
   8  13  -7          8.50         13.38        98.17 o                         
   9  13  -7       1839.93       1919.68       198.45 o                         
  10  13  -7         29.58        109.57       112.54 o                         
  -7  14  -7        299.04        518.71       117.37 o                         
  -6  14  -7       4023.98       4118.46       235.18 o                         
  -5  14  -7        822.63        973.21       204.66 o                         
  -4  14  -7       4973.48       5167.00       368.00 o                         
  -3  14  -7        516.00        552.79       138.13 o                         
  -2  14  -7       1985.14       2214.61       145.07 o                         
  -1  14  -7        112.72        112.86        59.14 o                         
   0  14  -7       4129.58       3627.16       204.09 o                         
   1  14  -7        677.18        968.02        93.74 o                         
   2  14  -7       6924.41       7008.48       309.74 o                         
   3  14  -7        103.09         31.20        88.54 o                         
   4  14  -7       8324.21       8026.80       322.02 o                         
   5  14  -7        333.94        388.98        77.20 o                         
   6  14  -7       3293.87       2993.20       225.64 o                         
   7  14  -7          4.44         48.26        97.88 o                         
   8  14  -7       2294.33       2294.56       209.54 o                         
   9  14  -7         74.03        316.11       114.08 o                         
  -4  15  -7        683.14        808.04       336.14 o                         
  -3  15  -7       4333.02       4841.76       351.45 o                         
  -2  15  -7        114.22        114.12       149.30 o                         
  -1  15  -7       3641.35       3880.63       179.64 o                         
   0  15  -7        444.22        544.85       110.56 o                         
   1  15  -7       7703.56       8780.23       384.71 o                         
   2  15  -7        645.00        480.52       137.07 o                         
   3  15  -7       9076.75       9273.45       542.94 o                         
   4  15  -7         76.77        340.35       135.67 o                         
 -17   0  -6       2458.46       2546.21       182.87 o
[truncated: 887,032 more chars]
